# Supplementary material for: A meta-analysis of transcriptomic profiles of Huntington’s disease patients
Source: PLoS One. 2021 Jun 10;16(6):e0253037. doi: 10.1371/journal.pone.0253037 (PMC8191979; doi:10.1371/journal.pone.0253037)
Supplement: S1 File — (XLSX) [file pone.0253037.s002.xlsx]

## Sheet: Brain
Name	Score	Z ratio (GSE33000)	Z ratio (GSE129473)	Z ratio (GSE64810)
TTBK1	1.96694e-05	-0.444073	-2.89772	-2.59661
MBD1	3.85369e-05	2.21923	-2.82482	-1.72722
LTBP3	8.06053e-05	-2.03945	-2.12499	-2.48328
NFIC	0.000103918	-1.29006	-2.70829	-2.59376
LZTR1	0.000127705	-1.36842	-3.08765	-2.47755
DENND4B	0.000182605	-0.718222	-2.65159	-2.54046
ZNF142	0.000261361	0.468613	-2.62342	-2.60012
MARK2	0.000305999	-0.488324	-2.72935	-2.42391
CIZ1	0.000313779	-1.27188	-2.77843	-2.42378
ORMDL1	0.000345873	0.37439	2.59277	2.4385
SH2B1	0.000379523	-0.415534	-2.57798	-2.51275
SIPA1L3	0.000388178	-1.08904	-2.9455	-2.40358
MGRN1	0.00040578	0.619204	-2.61978	-2.39836
C12orf29	0.000460916	2.03056	1.47367	2.43042
CLEC16A	0.00055017	-0.291281	-3.44099	-2.35391
SNAI3	0.000581666	-0.200305	-2.52427	-2.37848
PDCD2	0.000591456	1.9384	1.89302	2.01496
NLGN2	0.000603147	-0.210108	-2.51587	-2.41491
MAST2	0.000614033	0.703601	-2.51321	-2.48104
TBCD	0.000647272	-0.352569	-2.50796	-2.37946
SCG2	0.000665533	2.36588	0.36083	1.09528
WDTC1	0.000665533	-0.230008	-2.49533	-2.73101
ZNF574	0.000752213	0.571706	-2.48893	-2.45699
ATP1A3	0.0010014	1.78782	-2.13951	-1.7902
PSMD10	0.00101104	1.71276	2.27557	1.78631
RNF40	0.0010275	-0.653456	-2.44119	-2.52578
GTF3C1	0.00112871	-0.778901	-2.43453	-2.34818
ZNF707	0.00120389	0.810442	-2.4292	-2.33609
POLR2K	0.00123463	1.97674	1.4382	2.29624
HCFC1	0.00125015	-0.180854	-2.42491	-2.43283
DPH1	0.00131317	0.464958	-2.59823	-2.26011
NCOR2	0.00133097	-0.463524	-2.37127	-2.69386
VIP	0.00133097	2.34721	0.511237	1.42926
WFIKKN1	0.00133097	-0.605046	-3.43376	-1.63222
MLXIP	0.00139264	-1.68225	-2.2903	-2.6806
ZSCAN22	0.00139663	-1.6818	-2.59598	-2.22666
DEF8	0.0014106	1.20204	-3.11086	-2.25663
PPARD	0.00142717	-0.960934	-2.50892	-2.25513
MAPK8IP3	0.00151148	0.473229	-2.39723	-2.59239
PTPRU	0.00164604	-1.66937	-2.67173	-1.9499
SLC43A2	0.00165135	0.316131	-2.66484	-2.2343
BSDC1	0.00174614	-1.85641	-2.61389	-1.7198
SRP9	0.00177876	0.0992707	2.37342	2.3259
ATG2A	0.0019963	-0.131984	-1.76787	-2.68823
HMCN2	0.0019963	0.440634	-3.41687	-1.74402
UBE2S	0.0019963	2.33681	-0.742648	-0.0660922
HPS1	0.00220971	-0.524001	-2.33402	-2.23372
LRP1	0.00223599	-1.64069	-1.97621	-1.8879
RPAP1	0.00225118	-0.0620746	-2.33079	-2.53391
MRPS28	0.00233593	1.77186	1.7683	1.68552
BRD4	0.00239931	-1.18187	-2.73978	-2.19306
FAIM2	0.00242086	2.29402	-2.324	-1.50743
INPP5E	0.00259663	0.151675	-2.31536	-2.33073
CCDC43	0.00261082	1.71245	1.69379	1.84813
ECHDC1	0.00261082	1.62857	2.07138	1.79743
SCAP	0.00261903	-1.43121	-2.31436	-2.6457
DOK3	0.00266154	-0.959788	-3.34207	-0.935356
FOXK1	0.00266154	0.20006	-2.1494	-2.6876
GRAMD1B	0.00266154	2.33338	-1.29722	-1.08323
UFM1	0.00266411	0.209144	2.3122	2.24679
ABCF3	0.00275286	1.70177	-1.6848	-2.16585
TNRC18	0.00277849	0.366804	-2.29901	-2.2348
RUSC2	0.0028717	0.536798	-2.29529	-2.2758
AP3S1	0.00301436	1.92236	1.29968	2.52135
LSM5	0.00301436	0.879378	2.42442	2.16753
TM2D1	0.00303847	0.67877	2.45608	2.16652
OGDH	0.00313585	-1.46461	-2.28259	-2.17041
USP19	0.00316043	0.108377	-2.28219	-2.44972
ADAMTS13	0.00318511	-1.04065	-2.4702	-2.16375
AP3D1	0.00318511	1.06928	-2.28193	-2.31649
ARHGEF11	0.00325971	-0.649906	-2.27894	-2.2786
KCNK12	0.00330992	-0.377393	-2.27218	-2.17971
LRRC14	0.00330992	-0.782387	-2.60306	-2.15442
NEFH	0.00332668	0.549565	-3.31568	-1.36778
SST	0.00332668	2.32241	0.578048	0.451876
CCDC59	0.0033605	-0.102301	2.27074	2.19351
BMP8A	0.00338594	0.0561846	-2.2705	-2.4591
GBF1	0.00343709	0.68993	-2.26928	-2.37509
SPHK2	0.00348862	-0.289863	-2.26784	-2.1621
ZDHHC8	0.00348862	0.127287	-2.75602	-2.15098
ANKRD11	0.00354053	-0.49856	-2.53356	-2.1479
TAF6	0.00359282	1.3185	-2.2629	-2.14676
BCORL1	0.00364548	-0.956017	-2.26204	-2.54975
SETD1A	0.00367196	-1.33388	-2.55544	-2.1429
CLCN7	0.00394189	-1.51346	-2.86922	-2.13226
ABCC10	0.0039694	-0.895518	-2.23887	-2.33666
ATXN7L2	0.00399172	-1.116	-3.28872	-1.95741
FRMPD2	0.00399172	2.30895	0.558809	0.74205
MBIP	0.00399172	0.848081	1.97274	2.6617
C1D	0.00404623	1.795	1.62344	2.13673
RNF123	0.00410838	1.02054	-2.63697	-2.12477
GABARAPL2	0.00417762	1.58364	2.02344	1.71347
PLEKHM1	0.00424971	-1.21922	-2.22448	-2.2104
NPLOC4	0.00433564	1.14591	-2.22256	-2.60585
STK11IP	0.0043934	-1.00207	-2.22218	-2.17417
POLG	0.00445153	-0.790471	-2.21926	-2.17671
GPI	0.00447491	1.86009	-1.90742	-1.59953
SKIV2L	0.00448074	0.539429	-2.21879	-2.41595
MAST3	0.00462425	1.90797	-1.60354	-1.62156
GNG3	0.00465666	2.29949	-0.650933	0.204491
MUC3A	0.00465666	-0.288266	-3.24472	-1.02711
ZNF687	0.00465666	-0.198406	-2.11696	-2.65233
ANAPC10	0.00465795	0.831985	2.20926	2.34229
PTPN23	0.00468782	-0.605619	-2.20498	-2.54848
C1orf52	0.00477798	2.05815	1.40473	2.10257
LETM1	0.00480822	0.979323	-2.19838	-2.41686
VAC14	0.00483855	0.459073	-2.19765	-2.10251
WDR81	0.00484986	-1.56767	-1.98175	-2.4467
EDC4	0.00486898	-0.496752	-2.19709	-2.2229
PRR12	0.00493012	-0.155091	-2.19423	-2.57903
MAZ	0.00504495	1.90911	-1.58916	-1.99604
AP1B1	0.00505352	-0.459201	-2.19074	-2.24049
TMEM14A	0.00505352	1.88371	0.916453	2.10131
NCBP2	0.00524144	0.0502481	2.42043	2.09423
CNOT3	0.00527308	-0.484987	-2.44154	-2.09396
LRRK1	0.00532151	0.90682	-3.1958	-1.29762
DPM1	0.005421	1.55521	1.86717	2.5843
USP35	0.00569301	0.424471	-2.56768	-2.08426
NUP188	0.00571242	-1.57791	-1.56876	-1.98027
PLEKHA6	0.00572597	0.301406	-2.58697	-2.08284
RAB28	0.00572597	0.808208	2.17498	2.35154
GAK	0.00575902	-1.18507	-2.48787	-2.08167
CNOT7	0.0057843	1.56781	1.56786	1.94697
GTF2A2	0.00579216	1.18532	2.29303	2.08126
UPF1	0.00589215	-0.633022	-2.25023	-2.08024
AP2A1	0.00592567	0.807284	-2.22258	-2.07976
CCNF	0.00598625	0.184491	-3.1938	-1.49371
LDLRAD3	0.00598625	-2.26561	0.455089	-0.578581
SYMPK	0.00598625	-0.811389	-2.10212	-2.62277
HUWE1	0.00609465	-0.350425	-2.17088	-2.5855
MAPT	0.00620661	2.1859	-1.67621	-1.5475
FOXRED1	0.00647462	0.645945	-2.25519	-2.07254
CHMP5	0.00659257	1.5373	1.83311	1.81559
HDAC9	0.0066509	2.25893	0.877959	1.42099
SCGB1C1	0.0066509	-0.110172	-3.17426	-1.16191
TMEM50A	0.00668663	0.949653	2.2632	2.06942
HGS	0.00675805	0.442686	-2.14943	-2.5614
HIVEP3	0.00682983	-0.211769	-2.43838	-2.06711
HMGB1	0.00715747	0.313213	2.73482	2.05622
POLN	0.00715747	-0.653271	-2.14067	-2.16401
ZMIZ2	0.00717123	1.81845	-1.5304	-2.257
TAF1C	0.00719506	-1.54265	-1.52974	-1.90147
CALCOCO1	0.0072313	-0.497008	-2.53356	-2.05365
CRHR2	0.00731545	0.219237	-3.1716	-1.75236
WSB2	0.00731545	2.24095	-0.0448354	1.07292
ZNF213	0.00731545	0.331141	-1.86836	-2.60362
CAMTA2	0.00738007	0.781889	-2.38036	-2.05249
ATG9A	0.00745501	0.569976	-2.28179	-2.05031
TOM1L2	0.00745501	0.722702	-2.13126	-2.46775
SAP130	0.00749262	1.05048	-2.327	-2.05028
ZNF598	0.00753033	-0.7302	-2.13084	-2.14494
MEN1	0.00760601	-0.0680602	-2.65873	-2.04845
MINK1	0.00768207	0.485352	-2.12869	-2.58539
TSNARE1	0.00779684	0.409204	-2.12695	-2.08029
GUF1	0.00783317	1.58943	1.5164	1.52494
RAVER1	0.00783529	-0.441119	-2.12602	-2.32948
TAOK2	0.0080289	-0.592747	-2.12247	-2.59774
RNPS1	0.00813998	2.11086	-1.75273	-1.5076
KCNQ2	0.00817889	1.84021	-1.76507	-1.50671
PTPRF	0.0082049	1.72797	-1.50963	-2.03473
ZNF706	0.00825707	1.85875	1.78865	1.50632
NDST2	0.00834348	-0.465926	-2.15372	-2.03746
SNRPD1	0.0084017	1.69249	1.50511	1.74559
HCN2	0.00846298	-0.434532	-2.11548	-2.35927
U2AF2	0.0085833	-0.535902	-2.36228	-2.03142
DBF4B	0.0086236	-0.68641	-2.10812	-2.24156
SNX3	0.0086236	1.89369	0.361463	2.03122
SSTR1	0.00864425	2.21268	-0.0423643	0.640754
RFX1	0.00873666	-1.5044	-2.05539	-1.81346
PACS1	0.00886729	-1.04575	-2.21761	-2.02743
MOCS2	0.00894926	1.96571	0.993134	2.02504
TTC28	0.00898326	-1.66217	-1.48955	-1.52896
GGA3	0.0090316	1.1077	-3.05258	-2.02295
SLC22A17	0.00903868	1.5707	-1.48879	-1.59476
SSBP1	0.00912225	1.50038	1.65219	1.60447
POLR1A	0.00913622	1.50388	-1.48719	-2.40549
NFYB	0.0091558	1.04723	2.39066	2.01993
THOC7	0.0093085	2.20928	1.22589	1.76886
ATXN2L	0.00936464	-0.640964	-2.09564	-2.57574
NOL7	0.00941877	1.49669	1.51488	2.04723
CCDC142	0.00954779	-1.49413	-2.67899	-1.94877
MED4	0.00957578	1.1872	2.09038	2.43537
MLLT1	0.00970357	0.0169746	-2.08935	-2.44009
HDAC5	0.00974635	-0.177144	-2.16828	-2.0118
SNAPC4	0.00974635	-0.0700861	-2.08875	-2.1861
PITPNM2	0.00982403	1.49012	-2.09948	-1.64262
RCN2	0.00982403	1.74655	1.47563	1.9511
TFAP4	0.00986813	-1.84623	-1.47541	-1.52966
ZNF746	0.00987524	0.684177	-2.60152	-2.01116
SCOC	0.00995672	1.55424	1.47263	1.6834
DLX1	0.00997266	2.20714	0.158942	1.04394
UNC119	0.00997266	-0.515399	-2.98209	-0.359096
DNAJC19	0.00998636	1.79203	1.47095	2.1686
TMEM14B	0.0100458	1.48786	1.81491	1.90752
UBE2A	0.0100484	-0.662684	2.46661	2.00803
NDUFB5	0.0101055	1.66531	1.46944	1.75762
PSMC6	0.0101055	1.48706	1.63214	1.72977
ABCA3	0.0101355	0.163485	-2.08359	-2.0771
SPTAN1	0.0102257	1.49563	-1.46513	-1.50527
TCOF1	0.0102669	-0.020776	-2.27082	-2.00527
ATN1	0.0105766	-0.514735	-2.51094	-2.00109
MRPL28	0.0106367	2.20468	-0.141847	0.360017
ZER1	0.0106367	-0.280083	-2.97885	-1.54016
KRBA1	0.0106659	-0.406369	-2.07389	-2.42918
SUMO1	0.0107107	1.82655	1.03363	2.15141
ZMIZ1	0.0108908	0.178102	-2.07064	-2.00016
GRAMD1A	0.0109361	-1.35813	-2.4937	-1.99683
PDCD10	0.0109665	1.47793	1.92918	2.38024
SRP19	0.0109981	1.47739	1.57362	2.11209
MRPL32	0.0110269	1.25212	2.1396	1.9955
NOVA2	0.011118	0.365064	-2.25402	-1.99371
CRH	0.0113007	2.20394	0.180324	0.964052
FLCN	0.0113007	-0.850071	-2.97029	-1.37617
ZNF639	0.0113475	-0.383042	2.06381	2.20908
PPP1R2	0.0114797	1.71017	1.44791	1.64392
ERCC2	0.0116259	0.941533	-2.319	-1.98851
ABCB8	0.0116726	0.42031	-2.05933	-2.54056
CDC42	0.0117422	1.72001	1.8267	1.45155
SAV1	0.0117918	-1.4936	1.97261	1.45114
RALA	0.0118583	-1.46913	1.6605	1.69009
TBC1D9B	0.0118604	-0.823784	-2.05651	-2.55392
SPTBN4	0.0119076	0.545555	-2.71092	-1.98338
DPY19L2	0.0119584	1.5719	1.44153	1.82299
CD200	0.0119645	2.19215	0.741529	0.884011
PAK1IP1	0.0120022	1.8815	1.10299	1.98318
IGHMBP2	0.0120496	0.558136	-2.3882	-1.98212
KIAA0232	0.0121265	1.56745	1.45192	1.44628
ZNF646	0.0121448	-1.12995	-2.05481	-2.23326
DGKQ	0.0121925	0.662028	-2.05426	-1.99084
SEC16A	0.0121925	0.814045	-2.07486	-1.98146
MZF1	0.0122882	-0.528441	-2.56956	-1.9806
MRPS25	0.0123645	1.77282	1.43363	1.5127
GLOD4	0.0125019	1.4751	1.43255	1.50524
RTEL1	0.0125537	-1.46194	-1.48803	-1.83099
DBH	0.0126283	-0.127506	-2.94401	-1.25096
TOB1	0.0126283	-2.19139	1.03827	0.82875
SVIP	0.0126924	1.46037	1.57066	1.73103
VRK1	0.0127447	1.46025	1.80941	1.97394
ZDHHC13	0.0127447	1.5507	1.47889	1.43755
NOL6	0.0128212	1.14235	-2.04224	-2.07665
NFU1	0.0128849	1.50574	1.42732	1.43634
TYRO3	0.0130261	1.45853	-1.68459	-1.75971
ZC3H3	0.0131165	-0.556498	-2.10127	-1.97225
DCTN6	0.0132157	1.23078	2.54791	1.9712
MED25	0.0132654	-0.200386	-2.03887	-2.04693
PPRC1	0.013292	0.184263	-1.76208	-2.58208
VBP1	0.0133296	1.4552	1.77537	1.83571
MRPS10	0.0135466	1.60888	1.41785	1.57021
TBPL1	0.0136665	1.80922	0.98132	2.21272
LRRC40	0.0137109	1.45265	1.4324	2.01197
KIAA0556	0.0138692	-0.472674	-2.03341	-2.03022
CDIPT	0.0138766	1.45112	-1.69439	-1.45068
HOOK2	0.0139555	-0.245296	-2.89661	-1.80408
SCN3B	0.0139555	2.17957	-0.132703	0.355472
PANK3	0.0139692	1.95351	1.49601	1.42363
CLCN6	0.0140221	0.239802	-2.03313	-2.00229
ADCY6	0.0140733	-0.650057	-2.47139	-1.96151
SLBP	0.0143305	1.80505	1.15724	2.17955
GABPA	0.0143625	-1.47657	1.65348	1.41961
RAB11FIP3	0.0144859	0.461622	-2.02966	-2.08923
ADAMTSL2	0.014619	0.105284	-2.8947	-1.52861
NRSN1	0.014619	2.17816	-0.14869	0.656975
HDAC6	0.0147825	-1.44202	-1.45071	-2.09924
ENY2	0.0148211	1.44188	1.85195	2.24903
AIG1	0.0149761	1.45522	1.40184	1.5286
SNX27	0.0150628	0.179045	-2.02467	-2.25929
ZNF292	0.0150735	-1.68059	1.60576	1.41183
BZW1	0.0152752	0.70203	2.05505	1.95201
CAD	0.0152824	-1.37489	-1.18724	-2.57293
RBP4	0.0152824	2.17086	-0.0971744	1.07776
EEF1E1	0.0152893	1.77144	1.39893	1.95297
FASTKD3	0.0153286	1.1479	2.02245	2.05865
PTCH2	0.0154892	0.0483387	-2.03305	-1.95029
FANCF	0.0155271	1.4853	1.4995	1.40642
ZC3H18	0.0155429	-0.523673	-2.17223	-1.94995
RPA3	0.0157271	1.43473	1.45632	1.44567
COMMD8	0.0157472	1.70324	1.39262	2.29501
AP1S2	0.0158075	1.43452	1.76668	1.73938
SUPT5H	0.0158127	-0.0754288	-2.01951	-2.38224
ACO2	0.0159085	1.54392	-1.39071	-1.6393
ABI2	0.0159456	2.17064	1.08744	1.16301
CKM	0.0159456	-0.35673	-2.85496	-0.904707
POLR2A	0.0159456	0.102052	-1.52387	-2.5691
GAS6	0.0159693	-1.43296	-2.42668	-1.46705
CLPTM1	0.0159757	0.0404391	-2.13063	-1.9479
MED12	0.0160302	-1.18894	-2.0168	-2.27725
ZFP41	0.0160848	-0.143636	-2.79217	-1.9473
XYLT2	0.0161395	-0.892429	-2.01436	-2.29777
MAP3K3	0.016358	-1.67725	-1.38668	-2.01112
MAD2L1	0.0163786	1.59061	1.41702	1.39677
PTS	0.0163992	1.75134	1.38593	1.7582
SARM1	0.0164696	-0.0146079	-2.24918	-1.94364
DQX1	0.0166088	-0.0365175	-2.85112	-1.08282
HRAS	0.0166088	2.16837	-0.49373	-0.18541
SBF1	0.0166088	1.05146	-1.41132	-2.56593
RAB14	0.0166901	1.46739	1.38333	1.44096
LYSMD2	0.0167471	1.85745	0.662312	1.94147
RNPEPL1	0.0168578	-1.69455	-1.38187	-1.49168
EPS15L1	0.0168587	-0.202281	-2.06779	-1.93961
GALNS	0.0169147	0.281465	-2.46925	-1.93946
SMG6	0.0169147	-1.18519	-2.00163	-2.20874
INTS5	0.0170269	0.263363	-2.25577	-1.93888
ENOPH1	0.0170691	1.77476	1.7849	1.39016
CRAT	0.0170831	-0.563105	-2.13626	-1.93862
TMEM68	0.0170831	0.485628	2.00122	1.97974
FAM133A	0.0170903	1.54486	1.37973	1.67099
SLC30A5	0.0170903	1.42236	1.60493	2.03527
CDC42SE2	0.0172719	2.16697	0.97415	1.21042
NUCKS1	0.0172719	0.262184	2.83116	0.110686
PDHB	0.0174538	1.54254	1.50601	1.38662
ITGA2B	0.0174753	-1.42057	-2.00913	-1.75449
EIF3M	0.0174791	0.6395	1.99302	2.19355
UBE2D2	0.0178223	1.87659	1.37343	1.60034
CRELD1	0.0179349	0.518381	-2.83071	-1.36683
GAD1	0.0179349	2.16517	0.187553	0.868771
VAPA	0.0179948	0.518396	1.98762	2.10907
WDR90	0.0181077	-1.52219	-1.37061	-2.30283
UCHL3	0.0181961	1.79933	1.43997	1.37736
WTAP	0.0184593	0.109503	1.98127	2.04659
SUB1	0.0185763	1.99313	1.29145	1.92793
STUB1	0.0185977	2.16276	-0.414944	-0.265152
TBC1D25	0.0186649	1.508	-1.44368	-1.3734
INTS1	0.0186937	0.874999	-1.97905	-2.13099
RPL15	0.0187325	1.41251	1.92507	1.58952
VAV2	0.0187777	-1.4124	-1.48388	-1.94512
MRPS35	0.0188114	1.83569	1.22615	1.92506
AADAT	0.0191073	1.77864	2.19018	0.900953
SEC24C	0.0191188	-1.4098	-1.75498	-2.44927
SGPP1	0.0191646	1.40939	1.81356	2.19813
PSMD8	0.0192605	2.16037	-0.526277	0.145939
TMEM184B	0.0192605	-0.477548	-2.81967	-1.2527
FBXL17	0.0193024	1.40767	1.41463	1.8726
LRRC7	0.0194178	1.40689	1.4403	1.84103
CBR4	0.0194653	-0.414633	1.97073	2.24591
OCIAD1	0.0197432	1.40381	1.42923	1.97924
MRPS9	0.0198134	1.40324	1.46837	1.45492
PRDX3	0.0199073	1.40221	1.76395	2.22458
HSPB3	0.0199232	2.15834	0.0421992	0.797068
IER3IP1	0.0199232	1.26426	1.64637	2.54478
CBX3	0.020069	-0.0925158	1.96711	2.23625
SPATA7	0.0201196	1.42181	1.53632	1.35903
MPV17	0.0201299	0.973733	-2.35986	-1.90885
MRPS18C	0.0201433	1.53857	1.34932	1.88989
TM9SF3	0.0201909	-1.04144	2.06762	1.90876
PPP2CA	0.020313	1.97939	0.736028	1.90846
DYNC2LI1	0.0204356	0.893543	1.95909	2.00737
CBLN4	0.0205858	2.15455	0.258873	0.989281
FAM78A	0.0205858	-0.171776	-2.7889	-0.374744
PHF20L1	0.0206201	-0.213824	1.95811	2.00268
SLC25A30	0.0206448	-1.49579	1.34406	1.37316
EEA1	0.0208053	0.667513	1.98477	1.90487
CARM1	0.0208673	-0.665446	-2.14559	-1.90481
EGR3	0.0209293	1.81383	-1.95528	0.150709
ZFAND1	0.0211791	1.71713	1.33925	1.71866
C1QTNF4	0.0212483	2.15417	-0.173862	-0.169733
FKBP3	0.0212773	1.7039	1.339	2.18739
SKP1	0.0215487	1.72735	1.33671	1.83576
FEZ2	0.0215544	0.602181	2.47177	1.90084
SPCS2	0.0215544	0.548768	1.94631	2.11715
ZMYND11	0.0216174	1.05253	2.0239	1.90074
STX7	0.0216231	1.41822	1.84194	1.34851
BET1L	0.0218703	-0.668908	-1.97969	-1.8985
RABGGTB	0.0219106	0.63534	2.76814	1.41522
SLC32A1	0.0219106	2.1538	0.1431	-0.00901502
UBR4	0.0219106	0.995565	-1.71166	-2.53495
DAGLA	0.0219476	1.38881	-2.11441	-1.50638
KLC4	0.0220229	-1.38794	-1.89801	-2.2339
RFX3	0.0220609	0.747406	1.94958	1.89713
MEGF8	0.0220984	1.59454	-1.89014	-1.34537
MRPL50	0.0221884	1.35878	1.9402	1.99328
RUSC1	0.0222753	1.46109	-1.98915	-1.34431
C14orf28	0.0223803	0.656687	2.18135	1.8958
TMEM126A	0.0224445	1.92779	1.04016	1.89502
IGF1	0.0225729	2.14318	0.290671	1.11752
KCNT1	0.0225729	1.2244	-2.76034	-1.68297
ACTR6	0.0226318	1.38442	1.5377	1.8771
ZRANB2	0.0229609	0.604174	1.93344	2.06799
ANKFY1	0.0230258	-1.76303	-0.371246	-1.91434
RPL32P3	0.0230908	-1.76296	-1.27955	-1.92098
CDC27	0.0230958	1.55477	1.32289	1.45124
CEP250	0.0232351	-1.06316	-1.90116	-2.53324
PSMA3	0.0232351	1.07507	2.75923	1.77204
TOX3	0.0232351	2.1402	0.760617	0.784081
MED24	0.0232865	-0.38571	-1.93053	-2.17998
RXRB	0.0233519	0.730279	-1.93053	-2.25238
SMAD2	0.0233824	-1.38054	1.36938	1.50462
SUPT6H	0.0234173	-0.616313	-1.93037	-2.43315
GAA	0.023566	-1.37885	-1.411	-1.81432
MTHFR	0.023812	0.245022	-2.18934	-1.88563
FASN	0.0238972	-0.123696	-0.975895	-2.53193
HOPX	0.0238972	2.139	0.611018	1.68812
ZFYVE16	0.0238972	0.496716	2.7591	0.454311
WDR89	0.0241761	-1.37586	2.01946	1.70893
UBE2E3	0.0242029	1.94131	1.31528	1.85842
VPS37A	0.0242099	-0.925863	1.92615	2.18745
PGRMC1	0.0242565	1.37514	1.85325	1.43048
ATP13A1	0.0244101	-0.0187753	-2.04467	-1.88297
ARHGEF17	0.0245592	-0.883606	-2.7587	-1.75756
OGFOD1	0.0245592	2.13768	0.182703	-1.09994
TBC1D10C	0.0245592	0.477654	-0.675475	-2.52691
WRB	0.0247152	1.37243	1.69851	2.10706
NDUFA5	0.0247695	1.49994	1.31134	1.91474
HIGD1A	0.0247967	1.37185	1.67802	2.04963
ERH	0.0249476	1.34123	1.92179	2.04493
PSMA1	0.0249603	1.40923	1.31022	2.24067
GMPPB	0.0252211	0.412421	-2.7586	-1.65345
STK38	0.0252211	-2.13635	0.213461	0.186601
WDR6	0.0252346	-1.52634	-1.30814	-1.48173
ZBED4	0.0252864	0.640421	-2.13239	-1.87517
FOXP4	0.0253545	-0.169913	-2.42827	-1.87465
MORC2	0.0254226	-1.11417	-1.91579	-1.89582
DHX34	0.0254908	-0.819393	-2.05205	-1.87371
PRNP	0.0255591	1.91055	1.13505	1.87321
AKT1	0.0257334	-1.72206	-1.30158	-2.04902
THUMPD1	0.0257645	0.594914	1.95767	1.87197
RAI1	0.0258331	0.118903	-1.91294	-2.13349
CCKBR	0.0258829	2.13612	-0.766888	-0.578346
ZFYVE1	0.0258829	-0.180774	-1.47273	-2.52341
GNRH2	0.0259019	-0.302804	-2.70252	-1.87032
ISOC1	0.0259019	1.06283	1.91221	1.89187
RAB18	0.0260133	-1.36445	1.63841	1.89778
DLST	0.0261086	-0.218557	-1.91053	-2.07815
LMO3	0.0261776	1.75174	0.86618	1.95927
MYBBP1A	0.0261776	0.730696	-2.17877	-1.86934
RYK	0.0263802	-1.52372	1.29742	1.47363
CHERP	0.0263854	-0.208226	-1.90698	-2.31864
AUH	0.0264086	1.36111	1.65694	1.61698
KCNF1	0.0265446	2.13412	-0.378558	-0.124258
PHF10	0.0265792	-1.66893	2.00592	1.31097
PC	0.0266077	-1.36027	-2.04142	-1.66736
AGBL5	0.0267219	-1.61704	-1.2954	-1.93629
PRKAR1A	0.0268652	1.41609	1.29454	1.49279
ASXL1	0.027154	-1.74825	-0.548902	-1.98085
PRPF40B	0.0272062	0.755186	-1.25562	-2.52087
QRICH2	0.0272062	-1.25098	-2.73792	-1.39024
YARS	0.0272062	2.12712	-0.775651	-0.279034
FAM98C	0.02724	1.73514	-1.29202	-1.63408
CORO2B	0.0273654	0.524753	-1.90164	-2.08789
LSM14B	0.0275599	1.42773	-1.28984	-1.48169
MKNK1	0.0277062	-1.47349	-1.88372	-1.30266
EID1	0.0277196	1.74696	1.11311	2.19697
SETD1B	0.0277196	-0.12376	-1.90027	-2.02988
DDN	0.0278677	2.12657	-0.259284	-0.317551
INTS3	0.0278677	-0.35361	-1.24116	-2.51849
CCDC9	0.0279118	-1.38336	-1.35658	-1.29962
POLR3F	0.0279118	1.35491	1.48272	1.43512
NEIL1	0.0280002	-1.35396	-1.41889	-1.32268
PAIP1	0.0280002	1.50375	1.28587	1.95488
SCAF1	0.0280045	-0.00180007	-1.89834	-2.0208
DCDC2B	0.0280759	-0.312431	-2.35831	-1.8622
PGS1	0.0282908	-0.610026	-2.49316	-1.86142
PMS1	0.0283626	0.46704	2.1075	1.86111
AARS	0.0283855	1.38153	-1.6201	-1.29675
PACSIN1	0.0283855	1.46019	-1.28389	-1.31587
HIPK3	0.0284153	-1.35114	1.74388	1.642
MYO18A	0.0285291	-1.00998	-0.400536	-2.5131
SLC10A4	0.0285291	2.12471	-0.0147339	0.893435
NCKIPSD	0.0285785	0.543543	-1.89706	-2.03846
RAB2A	0.0286843	1.71085	1.28289	2.01832
TMEM9B	0.0287228	0.670479	1.89643	2.30415
UBE2E1	0.0287951	0.475528	2.49673	1.85937
TBCA	0.0288675	0.979432	2.16082	1.85912
KCNJ9	0.0290154	2.03519	-1.4686	-1.29225
HECTD3	0.0290853	-0.221948	-1.89428	-2.01363
HIC2	0.029158	-0.755489	-2.40696	-1.8554
VGF	0.0291904	2.12344	-0.147912	-0.0624542
SLC35A4	0.0292578	-1.3469	-1.59355	-1.91633
IFT140	0.0292882	-1.34682	-1.90371	-1.4204
SMN1	0.0293795	1.34643	-1.81768	1.58624
PPCS	0.0296852	1.34434	1.55859	1.33873
PRPF8	0.029808	1.34364	-1.59692	-2.07183
CHIC1	0.0298388	1.74835	1.27341	1.75119
APC2	0.0298516	-0.408628	-1.63072	-2.49933
PPP1R13B	0.0298516	0.267791	-2.70939	-1.65654
TRIM38	0.0298516	-2.12213	0.133561	0.455998
B3GALNT1	0.0298696	1.79849	1.27339	1.50052
BAZ2A	0.029964	-1.9726	-0.605443	-1.85163
ZNFX1	0.0300239	-1.52144	-1.27208	-2.10005
PHTF2	0.0300378	0.661786	1.88671	2.05666
SLC35C1	0.0300548	1.3424	-1.82653	-1.78195
KLC2	0.0301117	-0.0557684	-2.32102	-1.85119
FBXO3	0.0304899	1.33878	1.604	1.96448
TCEAL1	0.0305127	1.71775	0.914847	2.49552
TMEM65	0.0305127	2.11901	0.563792	1.38646
C6orf62	0.0305568	-0.316148	1.99698	1.84916
VPS53	0.0307058	-0.146503	-1.91482	-1.84784
CDAN1	0.0307719	-1.33678	-1.31784	-1.71168
TRAPPC6B	0.0309292	1.37039	1.26747	1.39485
MED15	0.031005	-0.170896	-1.88021	-2.12265
PRKRA	0.03108	0.163344	1.88004	2.188
CLIP2	0.0311551	-0.848312	-1.87991	-2.10936
CFH	0.0311737	-2.11856	0.169732	0.798864
CHST5	0.0312303	-0.24503	-1.87934	-1.91515
MYH9	0.0312773	-1.53054	-1.40948	-1.27903
CACNA2D1	0.0313727	1.42112	1.26506	1.94872
GYS1	0.0313809	-0.782479	-1.87736	-1.98638
ZWILCH	0.0316921	1.33417	1.26379	1.34213
ACTR3B	0.0318347	2.11855	0.424996	1.2868
RHCG	0.0318347	-0.699017	-2.7007	-0.754697
USP20	0.0318347	-0.44511	-1.7954	-2.48226
NUDCD1	0.0319169	1.87301	1.26264	1.66883
PPA2	0.0319868	-0.0622301	1.92325	1.838
APBA3	0.0320136	-1.33142	-1.56545	-1.85338
LRRC4B	0.0321105	1.33125	-2.08725	-1.67242
THOC2	0.0321105	-1.62576	1.95736	1.27128
ZDHHC6	0.0322919	-1.2114	1.87058	2.05518
MAST1	0.0324955	-0.178133	-2.69633	-1.73701
TMEM158	0.0324955	2.11686	0.346994	1.35149
CCND2	0.0326632	1.42992	-1.27879	-1.26769
CDC123	0.0327942	1.66053	1.25743	1.60672
PFAS	0.032829	1.29073	-1.86912	-2.18536
HAP1	0.0329061	-1.75883	-1.86869	-1.24248
LYRM1	0.0330901	1.40232	1.25578	2.10316
SIRT3	0.0331231	1.32684	-1.37282	-1.3697
NDUFC2	0.0331379	1.75186	1.20121	1.83258
GPR173	0.0331562	-0.464754	-1.77113	-2.47804
POLR3K	0.0331562	2.1148	-0.383557	0.321251
RRP12	0.0331562	0.614894	-2.69383	-1.76973
MIER1	0.0331891	-1.32647	1.33725	1.72038
ASB6	0.0332153	0.351164	-2.14256	-1.83149
PLEKHH3	0.0332884	-1.32633	-1.51517	-1.60827
CCDC90B	0.0333704	0.522462	1.8651	1.91342
TNIP1	0.0333704	-0.722993	-2.22845	-1.83102
STX12	0.033421	1.32566	1.8433	1.30869
LMBRD2	0.0334874	1.32518	1.27462	1.55513
RPGRIP1L	0.0334874	1.69008	1.28651	1.26426
PTPRS	0.0335259	-0.123506	-1.86437	-2.4597
ZDHHC17	0.0336037	0.131992	1.86477	1.83062
CHCHD7	0.0336206	1.40708	1.81125	1.26395
DCK	0.0336873	1.7702	1.25258	1.62835
DAZAP2	0.0338168	0.0344257	2.68937	1.05144
ZCCHC12	0.0338168	2.1109	0.422572	0.440192
DGCR2	0.033916	-1.00211	-2.28763	-1.82921
C5orf22	0.0339215	1.66392	1.25016	1.29417
CAND2	0.0339943	1.1239	-1.86266	-2.16558
KCNC3	0.0339943	-0.1636	-2.25129	-1.82908
STK36	0.0340558	-1.32361	-1.71989	-1.26212
PIGS	0.0341567	1.44805	-1.24829	-2.22007
TMEM87B	0.034387	-0.520742	1.85971	2.07326
ATP6V1G1	0.0344773	1.68987	1.11463	2.47703
CLNS1A	0.0346237	0.146644	2.02352	1.82576
ADAM11	0.0347666	1.5918	-1.65878	-1.25894
MED16	0.0347819	0.159004	-2.06459	-1.82532
ACTN4	0.0348611	-0.13314	-1.85732	-2.00062
LRCH2	0.0350994	-0.472938	1.85615	2.2911
BRMS1L	0.0351378	2.11034	0.995929	1.35898
SSB	0.0351378	1.10158	1.20635	2.47699
USP2	0.0351378	0.691286	-2.67409	-1.46936
LHFPL4	0.0355219	1.6773	-1.6911	-1.2552
PLCG1	0.0355565	-1.3158	-2.32825	-1.81937
EZH1	0.0356604	-1.31556	-1.47697	-1.75581
GABRA5	0.0357981	2.11003	0.448283	1.49243
NF2	0.0357981	-0.831497	-2.67219	-1.81566
SCAMP4	0.0357981	-0.483139	-1.35434	-2.47422
TMEM126B	0.035834	1.31477	1.56492	2.15223
GOLGA3	0.03606	-0.36419	-2.28042	-1.81811
PLK1	0.0361406	-0.120816	-1.85036	-1.90096
SRRM2	0.0361479	-1.39081	-1.23556	-2.29934
WBP4	0.0362179	1.31341	1.99221	1.79341
MYNN	0.0362213	-1.02398	1.8502	2.01152
PI4KA	0.0363231	1.72077	-1.54423	-1.25242
PDK2	0.0363829	-1.09716	-1.84781	-1.831
VKORC1L1	0.0364583	2.10817	0.671761	1.28666
G6PD	0.0365449	-0.0934857	-1.84683	-2.11355
C17orf58	0.036626	0.918836	2.07237	1.81379
NDOR1	0.036626	-0.758064	-1.84683	-2.25791
MAT2B	0.0367459	1.47945	1.23261	1.60664
USP11	0.0367813	1.8923	-1.23241	-1.38124
ANKRD9	0.0367885	-0.988747	-2.28972	-1.81345
LEMD3	0.0368699	0.0447543	2.02035	1.81338
KBTBD6	0.036923	1.42141	1.232	1.31974
MTCH1	0.0371184	2.10371	-0.670889	-0.901801
SUMO2	0.0371184	-0.20852	1.49433	2.46504
ACTR10	0.0373147	1.63989	1.23041	1.34355
ZNF341	0.03736	0.362248	-1.96198	-1.81098
EGR2	0.0374419	1.71711	-1.90273	0.129839
DARS	0.0376884	-0.55438	2.12088	1.80962
DHX30	0.0376884	1.07969	-1.84163	-2.15858
SH3BP5L	0.0377707	-0.199321	-2.53064	-1.80923
ARSA	0.0377785	-0.467999	-1.29121	-2.46232
DLEU7	0.0377785	2.10371	0.652701	1.34184
NUP133	0.0377785	0.100772	2.66445	0.860947
TMCO1	0.0378531	-0.0358207	1.85502	1.80911
CPT1B	0.0378532	-1.47808	-1.22685	-1.29027
TCEAL8	0.0380339	1.30585	1.3246	2.36221
MGAT3	0.0381008	-0.197908	-2.0642	-1.80724
ZGPAT	0.0381008	0.273483	-1.84026	-1.99289
RBM17	0.0382514	-1.30624	1.22432	1.67906
CABIN1	0.0382664	-0.763375	-1.94372	-1.80647
ACTR3	0.0383605	1.30463	1.30395	1.61709
PMPCB	0.0383969	1.39685	1.2239	1.72942
DNAH1	0.0384384	0.528868	-0.846224	-2.46143
NETO2	0.0384384	2.10013	0.608844	1.24909
ABHD10	0.0387256	1.30222	1.36496	1.93385
UBAP2L	0.0387652	-0.257016	-1.83764	-2.17351
CCNC	0.0387989	1.30191	1.30028	1.71091
MTMR6	0.0389458	1.30146	1.26123	1.50601
TARS2	0.0390157	0.896807	-2.10245	-1.80196
TMEM17	0.0390562	1.72675	1.53107	1.2378
FAM49A	0.0390982	2.09865	0.283651	1.09474
STK35	0.0390982	0.270133	-2.65466	-1.281
ACP1	0.0391299	1.81858	1.22054	1.76023
TLR9	0.0391832	-0.409952	-2.35304	-1.80154
HDAC2	0.039267	0.687571	1.83604	1.86018
RANGAP1	0.0393886	2.02781	-1.52304	-1.2362
TMEM104	0.0395741	-1.29915	-1.277	-1.9109
CAP2	0.039758	2.0974	-0.0353881	0.999578
WDR75	0.039758	0.0304987	2.65254	1.40392
NFRKB	0.0398564	0.581453	-1.83453	-2.07205
UBE2O	0.0398564	0.227332	-2.48556	-1.79773
COQ10B	0.0399409	1.70976	0.891644	2.01818
UNC50	0.0400255	0.588718	2.38965	1.79725
GPT	0.0401102	-0.000627287	-1.83152	-1.87651
RAD17	0.0401716	1.29647	1.73736	1.38745
IMMP1L	0.040195	1.04497	1.83143	2.27081
TSPAN3	0.040195	1.01409	2.2165	1.79619
GPR146	0.0403219	-1.45809	-1.38258	-1.2317
MCTP1	0.0403219	1.54408	1.216	1.26765
RIMBP2	0.0404176	2.09634	-0.325432	0.430656
SRCAP	0.0404176	1.59732	-1.1931	-2.45746
YIPF5	0.0406237	1.37471	1.2144	1.40634
GGA2	0.0407751	-1.35612	-1.68326	-1.22961
VPS13C	0.041003	-1.30953	1.73135	1.22826
ZNF346	0.0410476	-0.631555	-2.16622	-1.79119
RNF11	0.0410772	2.08929	0.896762	1.45551
TMEM128	0.0410772	0.407055	2.64939	0.507942
YEATS4	0.0413847	1.46468	1.71682	1.22659
GTPBP1	0.0417366	-0.373531	-0.919693	-2.4509
KLHL26	0.0417366	0.399805	-2.64709	-1.6996
PCDH8	0.0417366	2.08893	-0.371946	0.211313
ZMYM3	0.0419952	-0.857899	-1.82159	-2.15665
GCC2	0.0421551	1.37283	1.20648	1.25484
SNED1	0.0421551	-1.28824	-1.59947	-1.82678
CCDC50	0.0422714	-1.28804	1.29314	1.46291
MED10	0.042396	2.08673	0.972688	1.68057
PRMT3	0.042396	0.461185	2.64684	1.10657
COL6A1	0.0424293	-1.70337	-2.14789	-1.11657
MRPL22	0.0425164	0.187395	1.81909	1.81835
RAP2C	0.0426908	-0.136202	1.8185	1.89683
ARF4	0.0427	1.28673	1.31979	2.03625
TAF1	0.0427	-1.60907	1.20356	-1.42426
RAB11A	0.0427391	1.45405	1.20328	1.78197
RNF44	0.0427782	1.28656	-1.42394	-1.49992
MIB2	0.0429531	0.0552973	-1.81996	-1.78135
LRRC8A	0.0430135	-1.44667	-2.14672	-1.21904
NUS1	0.0430407	1.70035	1.14409	2.09372
SCRT2	0.0430528	1.28547	-2.4763	-1.60277
ATP13A2	0.0430552	0.0713206	-2.64603	-1.76805
ATRNL1	0.0430552	2.08624	-0.0861061	1.06706
FBXL5	0.0433039	0.801932	1.92513	1.78037
TUBGCP6	0.043447	-1.28357	-1.63687	-2.12834
PSMD2	0.0436847	1.5944	-1.49813	-1.2162
TRIM23	0.0436847	1.63425	1.19838	1.53796
GOLGA1	0.0437144	2.08157	0.385246	-0.881331
SPAG16	0.0437144	1.14904	2.64584	1.74735
SLC39A13	0.0440097	-0.892273	-1.88943	-1.77759
POLH	0.0442757	-1.79602	-0.645151	-1.77671
CABLES2	0.0442828	1.28107	-1.72349	-1.26102
GABRA4	0.0443646	1.81046	0.99417	1.77601
ADCY9	0.0443734	-0.589699	-2.63932	-1.43596
SRPK2	0.0443734	2.07943	0.398651	0.635498
ZNF70	0.0443734	0.460891	-0.836474	-2.44617
HEY1	0.0444432	1.44201	1.19469	1.53976
REXO1	0.0445425	-0.884876	-1.81035	-1.96115
TSNAX	0.0445637	1.2799	1.52553	1.63171
HMGN3	0.0446316	-0.910775	1.90497	1.77495
SCLY	0.0446316	0.678796	-1.81004	-1.89764
FRMD4A	0.0447208	1.6973	-2.11922	-0.786001
MTF2	0.0447248	1.46679	2.63382	1.21185
ATP6V0A1	0.0448863	1.27774	-1.82022	-1.24699
MED7	0.0448863	1.39909	1.30962	1.21139
ADCYAP1	0.0450324	2.07564	0.26782	0.822044
LRRC41	0.0450324	0.35181	-1.79255	-2.44458
TMEM161B	0.0450886	1.27661	1.62353	1.31613
C3orf14	0.045168	2.0108	0.458168	1.77296
ACYP2	0.0452103	1.42395	1.19215	1.91166
PM20D2	0.0452103	-1.32162	1.4612	1.2105
TTLL12	0.0452577	0.12846	-2.61743	-1.77244
CPSF6	0.0452916	1.27562	1.606	1.26223
ATP6AP2	0.0454374	1.71949	1.04807	1.77184
EYA3	0.0454374	-0.380012	-1.80669	-1.93476
BEX4	0.0454952	1.8935	1.19091	1.5569
KPNA4	0.0456176	1.41507	1.19047	1.7774
PPIL2	0.0456912	-0.926641	-0.656215	-2.4418
VWC2	0.0456912	2.07465	0.104702	-0.160855
ZNF226	0.0456912	0.943933	2.63437	-0.192507
SPA17	0.0456994	1.74395	1.18989	1.48931
MRPL3	0.0457075	1.78385	0.943818	1.77019
SLC27A4	0.0458222	1.6994	-1.56337	-1.20841
FXR2	0.0459783	-0.138497	-2.05356	-1.7692
VAMP1	0.0460274	1.27339	-1.57126	-1.29579
ISCA1	0.0460688	1.96343	0.748277	1.76916
DPH2	0.0462744	1.27318	-1.24836	-1.42954
RB1CC1	0.0463157	1.45654	1.18752	1.56341
RGS4	0.04635	2.07136	-0.0356476	0.893401
CYCS	0.0464314	2.00151	0.826722	1.76572
DPYSL4	0.0464809	1.31076	-2.04614	-1.20557
ZNF777	0.0465223	0.021411	-2.17201	-1.76566
SEZ6L2	0.0465637	1.94943	-1.33459	-1.20527
CDC42BPB	0.0467043	-0.721201	-1.80143	-2.35273
CPSF1	0.0467954	-0.825598	-1.80088	-1.84494
GPATCH2	0.0468866	0.677093	1.80086	1.83647
PCDHA11	0.0470086	2.06954	-0.436717	-1.25833
ZNF624	0.0470086	-0.461939	2.63023	0.585528
ACIN1	0.0471607	-1.17044	-1.79915	-2.03895
RBM26	0.0471607	0.827726	1.9765	1.76287
RAB40C	0.047355	1.26864	-1.75322	-1.22649
ATG16L2	0.0473969	-1.26857	-1.70622	-1.58816
ZDHHC21	0.0474808	1.64554	1.18112	1.53435
APBB3	0.0475274	1.16112	-1.79785	-2.25799
SLC25A46	0.0476068	1.73296	1.18048	1.30081
KIAA0513	0.0476488	1.70656	-1.18	-1.37616
CFHR1	0.0476672	-2.06778	-0.0399816	0.728095
EBAG9	0.0476672	-0.230824	1.5661	2.43777
FAM57B	0.0476672	0.325913	-2.62513	-1.5148
NDUFB6	0.047733	2.04836	1.17991	1.51233
JRK	0.0478033	-0.184439	-1.79693	-1.98786
HIF1AN	0.0478172	1.26714	-1.89777	-1.5724
MAP3K7	0.0478954	0.911864	1.79657	1.81137
ZNF500	0.0482824	-1.26545	-1.2803	-1.51847
PPP2CB	0.0483257	0.663425	1.75405	2.43565
YWHAH	0.0483257	2.06687	-0.220541	1.04394
RIC8A	0.0484499	0.374754	-2.29717	-1.75943
CHST12	0.0486226	-1.2645	-1.55156	-1.31226
RANBP3	0.0486354	-0.182401	-1.79531	-1.90428
PDCD5	0.0488213	1.07456	1.79469	1.92443
TIMM9	0.0489216	1.35533	1.1743	1.59329
PAK1	0.048984	2.06655	-0.423121	0.299104
MAP4K3	0.0490073	1.26313	1.37125	1.8341
STK11	0.049093	-1.57809	-1.29358	-1.19454
PEX3	0.049194	0.612297	1.79295	2.13474
RGL2	0.0492648	-1.67138	-1.33953	-1.19423
CSNK1D	0.0492873	-0.169586	-1.79275	-2.3514
DNAJC8	0.0494802	1.4893	1.17118	1.95578
EXOSC9	0.049568	0.507028	1.86817	1.75653
CALB1	0.0496423	2.06598	0.497252	0.516937
PDZD7	0.0497555	0.490879	-1.79118	-1.81305

## Sheet: Blood
Name	Score	Z-ratio (GSE24250)	Z-ratio (GSE8762)	Z-ratio (GSE1751)
CCDC109B	0.000219189	-2.27619	-2.4591	2.12405
UBE2N	0.00023589	-2.37472	-2.22896	2.84859
C5orf42	0.000665877	-4.85961	-0.047238	-0.192345
IER3	0.000665877	0.257579	6.66841	-0.0678393
MARCH7	0.000665877	-0.15423	-0.449234	3.86637
P2RX1	0.000865875	2.80337	4.32458	-1.62734
MOB4	0.000993363	-2.17646	-1.89591	1.88379
SNRNP27	0.00106181	-2.58652	-1.88723	2.47562
PTGES3	0.00113333	-1.84769	-2.5037	2.39146
C1orf116	0.00133166	0.204527	5.78384	-0.412935
CACNA2D1	0.00133166	-4.7582	-0.529095	0.00247627
MBNL1	0.00133166	-0.647269	0.280499	3.84884
ACTN4	0.00142864	2.79161	0.095885	-2.78479
NUP107	0.00147213	-2.08658	2.39505	1.77346
OGT	0.00153089	-1.788	2.87566	2.91851
LDHA	0.00162194	-2.51713	-1.77876	2.04667
MGEA5	0.00168008	-1.77454	2.68805	2.18962
NUP133	0.00172112	-2.3062	-1.90714	1.74257
HNRNPC	0.00179102	-1.80611	-1.75374	2.08829
POLE3	0.00188223	-2.47786	-1.74256	1.96571
TMEM33	0.0019166	-1.75138	-2.01859	2.06538
CEP104	0.00199734	4.47235	0.319615	-1.01895
KLRC4	0.00199734	-0.857611	-5.75388	0.330702
SMCHD1	0.00199734	-0.515467	0.131478	3.7996
LY75	0.00202992	-0.663282	-3.53281	2.68353
CTR9	0.00204277	-1.74112	-3.05132	2.13012
MAP3K3	0.00211051	2.31	2.40716	-1.70723
FMNL1	0.00212106	2.06905	1.71559	-2.25818
KLHL9	0.00213011	-3.27344	-0.914398	2.67337
TMED10	0.00221218	-2.10289	-1.70873	1.97894
LYRM1	0.00227439	-0.777221	-2.95408	2.70562
CDKN2AIP	0.00253668	-1.6992	-2.22029	1.90961
CBR4	0.00266292	-1.10024	0.117939	3.75973
NOLC1	0.00266292	-4.10067	0.214269	-0.510149
ZFP36	0.00266292	0.026582	5.59433	-0.114562
WDR45B	0.00270088	-2.4543	1.66112	1.90969
IER2	0.00282781	-2.51162	3.57588	-1.12759
TSPYL1	0.00297675	-2.30507	-1.63056	1.64966
SPCS3	0.00298338	-1.97671	-1.63053	2.1294
ACTR3	0.00317304	-1.92143	-1.61721	2.78105
TXNL1	0.00317995	-1.6609	-2.18717	1.9256
ZBTB16	0.00322167	1.79507	1.96287	-1.62545
MRPS35	0.0032708	-1.90934	-2.07836	1.62199
PSMD10	0.0033062	-2.16575	-1.60862	1.91498
CD46	0.0033284	-0.530214	0.974642	3.68036
LRPAP1	0.0033284	3.88337	0.152223	-1.26989
MLH3	0.0033284	0.0900436	5.56283	0.150518
PRPS2	0.00333859	0.424725	-2.80086	2.71106
GPR171	0.00334902	-1.65478	1.93319	2.09019
NUP37	0.00336337	-2.19197	-2.25653	1.61641
SERP1	0.00337056	-1.77431	-1.60657	2.75848
PGLS	0.00348703	2.38449	-1.78237	-1.61046
ZNF140	0.00349439	-1.83353	-1.60015	1.87006
MRFAP1L1	0.00383675	-1.63054	-2.03515	2.00839
YPEL5	0.00389986	-1.62743	1.79794	1.83523
BCKDK	0.00399379	3.73808	0.19057	-0.122881
NGFRAP1	0.00399379	-0.685104	5.11892	-0.422943
PUM2	0.00399379	-1.49105	-1.11968	3.61567
SUCLG2	0.00400389	-1.80765	-1.56928	2.46164
BMP2K	0.00406066	-1.75084	-1.6379	1.5819
UQCRC2	0.00408516	-1.78327	-2.37304	1.5813
SRSF3	0.00434406	-1.60636	-2.40135	2.13527
VPS4B	0.00445581	-1.60044	-2.13192	3.35571
TSN	0.00454306	-1.83409	-1.53581	1.99781
FAM35A	0.00456064	-1.59596	-2.67425	1.93868
ADAM10	0.00465907	-0.513871	0.178006	3.50615
BHMT2	0.00465907	3.73219	-0.358078	-0.183804
CXCL8	0.00465907	-0.213595	4.98372	1.0861
RIN3	0.00484822	1.58134	1.61113	-2.26411
WDR7	0.00511907	-1.85043	-1.90044	1.53747
SRP72	0.00523402	-1.56699	-2.09734	2.52959
PARK7	0.00524682	-2.51098	-2.64012	0.2585
LOC100506282	0.00528243	2.2505	-1.80561	-1.53232
LBR	0.00532426	-0.472783	-0.930397	3.49117
TAF13	0.00532426	3.71848	-0.561307	-0.0934032
THBS1	0.00532426	0.24974	4.9793	-1.56731
IFIT5	0.00548898	-1.55592	-1.62288	2.04936
WTAP	0.00588673	-2.00131	-1.47061	2.2187
CXCL2	0.00598935	0.153114	4.94198	0.0908716
EBF2	0.00598935	3.70591	0.280893	-0.212385
NEK7	0.00598935	-0.278131	-0.181376	3.48889
ATG2B	0.00605531	-1.53352	-2.21769	1.58554
CCBL2	0.00624878	-1.52736	-2.97185	2.03629
SLMO2	0.00651641	-1.34113	-2.58155	2.37704
SF3A2	0.006648	1.82883	-1.44321	-1.49832
ATP11B	0.00665434	-1.29198	-0.742694	3.48656
PPP1R15A	0.00665434	0.761056	4.83488	-0.0476005
TAS2R10	0.00665434	3.68744	-0.165258	-0.435214
PANK2	0.0066935	-3.16983	-2.55856	0.915713
HMGN4	0.00680086	-0.946824	-2.74102	2.36117
SSR1	0.00692337	-1.50541	-1.90132	3.17546
ODC1	0.00694533	-2.30647	3.30435	-1.1518
GLUD1	0.00720624	-1.65746	-1.42134	1.59845
EVI2A	0.00731923	-0.176177	-0.668619	3.46804
OR10H2	0.00731923	3.66269	1.26751	0.122342
ABLIM1	0.0074112	-2.44486	1.41637	-1.49049
CXCR4	0.00746266	-2.38582	2.51272	1.08575
TCEA1	0.00749672	-1.49071	-1.6544	2.29944
ETF1	0.00784332	-2.27632	-0.955264	2.52414
CANX	0.00797243	-1.4795	-1.88849	1.90334
CADM1	0.00798403	3.66143	-1.00289	-0.992314
CD164	0.00798403	-0.829599	-0.251018	3.46707
IGJ	0.00798403	-0.162656	-4.81736	1.85951
IPO7	0.00798521	-1.47908	-1.44889	2.52339
LRIF1	0.00831235	0.0930675	-2.48291	2.39916
UBAP2	0.00860155	2.25775	-1.38358	-1.68974
KIAA0922	0.008615	-1.46619	1.72228	-1.66673
JMJD1C	0.00864872	-0.0615044	0.519858	3.45602
KHDC1L	0.00864872	3.65175	0.00546719	0.336589
ACAT1	0.00884575	-1.45875	-2.98666	1.65367
MEPCE	0.00888689	-1.45774	1.47839	-1.97727
TXNDC9	0.00890063	-1.45713	-1.87025	2.31276
MDH1	0.00909452	-1.69364	-1.37078	1.76552
ICAM2	0.00913643	1.45358	1.73031	-1.49518
BTN2A1	0.00920681	0.324879	2.44244	2.54579
XPO1	0.00920681	-2.37084	-0.546375	2.26952
PLP2	0.00924853	3.28827	2.44112	-0.467065
KIAA1551	0.00931332	-0.458246	-0.0952364	3.45438
LILRB3	0.00931332	3.64396	1.27118	-0.601234
TGFB1	0.00933371	1.6684	1.36254	-2.30941
TOMM70A	0.0093906	-1.44922	-1.85215	2.15996
GIMAP4	0.00946202	-1.44759	-2.06939	2.42256
IVNS1ABP	0.00971351	-1.1559	2.78233	2.25793
GNE	0.00997782	-3.62533	-1.45996	0.0682313
HAUS6	0.00997782	0.455787	-4.78348	0.473205
PAPOLA	0.00997782	-1.20238	-0.596291	3.45011
FBXO28	0.0100019	-1.43591	-1.54996	2.16099
MAT2B	0.0100019	-2.66882	-1.34439	1.93007
DDX60	0.0103781	-1.43113	-1.54213	1.76689
RNF11	0.0104097	-0.742937	2.72741	2.23812
ALCAM	0.0105874	-0.222715	-2.5134	2.22834
ABI1	0.0106422	-1.14425	-0.159951	3.42233
SDPR	0.0106422	0.235265	4.78145	0.0305738
SRY	0.0106422	3.611	0.879673	-0.582969
NETO2	0.0110382	-2.6061	-2.37736	0.844188
CD97	0.0110469	1.41508	-1.35006	-1.66436
EMP3	0.011221	2.19499	0.696821	-2.46631
CDC42EP1	0.0113065	3.59401	0.787604	-0.73379
SERINC1	0.0113065	-0.89137	-0.188744	3.42074
TNFAIP3	0.0113065	-0.153688	4.78033	0.149527
DNAJB9	0.011313	-0.582944	-2.37074	2.24565
SPCS2	0.0114162	-2.14819	-1.40054	1.38647
AKAP8L	0.0115138	2.28846	1.31512	-1.94476
CNTN6	0.0115445	2.29925	-0.0163729	-2.20821
TMEM14B	0.0115465	-1.58696	-2.27979	1.38394
PDGFC	0.0115957	1.40669	1.53198	1.45171
TFB2M	0.0115957	-1.40852	1.31257	2.13344
TPP1	0.0116846	1.29617	2.35001	-2.39638
NDUFAF3	0.0118102	1.60602	1.72168	-1.37707
ANG	0.0119707	3.57685	1.60806	-0.250154
TIPIN	0.0119707	0.0985201	-4.76778	0.771596
VPS13C	0.0119707	-1.34225	-0.219952	3.41771
TIMP1	0.0120778	2.16009	3.21506	-1.37211
EML3	0.0121792	1.84233	1.94239	-1.37089
REEP5	0.0123489	-0.192251	-2.32704	2.18632
SRSF1	0.0125041	-1.5282	1.29386	2.03765
OSBPL8	0.0125904	-0.467596	-2.52652	2.18071
MORC3	0.0126348	-0.76387	-0.211795	3.41347
STK4	0.0126348	3.57039	-0.367959	-0.804516
TNF	0.0126348	0.152412	4.74616	0.116739
C5orf22	0.0127365	-3.23245	-0.735205	2.17372
CSDE1	0.0127645	-1.52468	-2.88994	1.36348
HSD17B12	0.0127645	-1.96048	-1.28925	1.39333
ABCE1	0.0128873	-1.55708	-1.28755	1.4816
MEAF6	0.0129402	-1.79973	-1.28696	1.45767
APOOL	0.013171	-2.35026	-1.28395	1.46026
C20orf27	0.0131795	2.52766	-0.0417928	-2.16203
IFRD1	0.0132988	0.220709	1.00384	3.41299
PF4V1	0.0132988	-0.307505	4.71803	-0.365916
PPP2R5A	0.0132988	-3.55876	0.255251	1.596
WSB2	0.0134225	-1.56993	-1.27844	2.2731
TMEM38B	0.0135495	-1.37488	-2.9566	1.89615
HECA	0.0135795	-2.15466	-0.853801	3.01407
TAZ	0.0136407	1.37218	1.74066	-1.5269
SERBP1	0.0136772	-1.37132	-1.59158	2.47037
ACN9	0.0137817	0.436065	-3.08733	2.1366
SUCLA2	0.0138833	1.1178	-3.00492	2.13637
ZFAND5	0.0139167	-1.38786	1.27131	3.35575
TSNAX	0.0139343	-0.889589	-3.34836	2.13581
CTSZ	0.0139627	3.54557	-0.490532	-1.30659
NFKBIA	0.0139627	-0.00131977	4.71519	-0.0648396
AGMAT	0.0142419	-2.38581	-2.26967	-0.261085
RNF44	0.0144988	-1.41909	2.05541	-1.33941
SMPDL3A	0.014556	1.76735	1.26055	1.55261
PPP3CB	0.0146049	-2.55899	-0.322823	2.12982
PSMA2	0.0146049	-0.813018	-2.26285	2.80958
G0S2	0.0146266	-0.00677035	4.68014	0.08221
PELI1	0.0146266	-0.342208	1.30236	3.40696
SPINK2	0.0146266	3.54065	-0.426812	-1.51144
ADNP	0.0146571	-2.17587	-1.14067	2.12949
NCOA4	0.0147284	-1.35927	3.13816	1.934
LYPLA1	0.0148143	-0.220897	-2.25808	2.23661
CASP8	0.014941	-1.35703	1.63561	1.78733
FBXO5	0.0150252	-2.82713	-2.25546	0.912334
UPB1	0.0150782	2.12359	2.7301	-0.272698
IFIH1	0.0151165	-1.35624	-1.24923	1.70529
TRIAP1	0.0151753	-2.15211	-2.22649	1.3321
CTTN	0.0152539	-1.35436	2.85681	-1.63791
SLC39A14	0.0152903	-3.51732	-2.13056	0.267351
TMEM30A	0.0152903	-0.524552	-0.409526	3.39766
IMP3	0.0154517	-2.31789	-1.24376	-1.5219
HOXA1	0.015505	-2.11709	-2.41242	-0.682106
CHD4	0.0155512	1.58757	-1.24236	-1.61073
PTPN13	0.0155587	2.71957	-2.24304	0.836271
PKM	0.0156912	2.25159	2.03244	-1.32608
CCT4	0.0157747	-2.31358	-2.24051	1.03306
TMEM41B	0.0158927	-1.63904	1.23764	2.0401
PPM1B	0.0159539	-0.577616	-0.599351	3.39321
TSC22D1	0.0159539	-0.98396	4.66214	-0.324389
APOL2	0.0161164	1.37079	-1.23462	-1.33199
IL21R	0.0161368	-1.34286	-2.01087	-1.47483
AGPAT1	0.0161573	1.34245	2.53457	-1.38558
CSNK2B	0.0162109	2.48279	0.112178	-2.1079
NHP2	0.0165284	1.93167	-1.23	-1.39342
BZW1	0.0166174	-0.652351	-1.10052	3.38861
MCM2	0.0166174	-3.49904	-0.199519	0.195735
PPL	0.0166174	0.601849	-4.64985	-0.270187
RPAP3	0.0167085	0.43084	-2.21706	2.12632
CSK	0.0167642	-0.402697	-2.21698	-2.3131
DCK	0.01682	-0.0759122	-2.21669	2.42323
VPS26A	0.016863	-1.335	-1.33536	2.45437
COX7A2	0.0169319	-0.396706	-2.56482	2.09942
ANP32C	0.0172808	-3.48934	0.107798	-0.824945
CLDND1	0.0172808	-0.5198	1.42248	3.38799
EREG	0.0172808	0.330134	4.62306	-0.160337
KDM6B	0.0176323	2.35499	1.53159	-1.30209
UQCRQ	0.0177192	-1.89804	-1.21224	1.43135
IPCEF1	0.0177255	-2.22549	-2.19062	0.349027
BSG	0.0177845	1.32378	1.92207	-1.33244
KCNAB2	0.0178064	1.32365	1.35199	-1.69828
WDR26	0.0178719	-1.32344	1.74822	2.10196
FAM155A	0.0179441	3.48067	-0.485534	-1.32512
MANEA	0.0179441	0.10522	-4.60958	0.0973722
ZDHHC13	0.0180132	2.46267	-2.1845	-0.5503
DHX29	0.0180917	-1.32099	-1.27262	1.5579
VNN1	0.0181579	-1.40589	-1.2048	1.84497
LMNA	0.0181801	1.31922	1.60293	-2.02607
IGLL3P	0.0183031	2.09897	-2.17976	-0.58006
SAR1B	0.0183132	1.31823	-1.57249	2.34755
ZNF767P	0.0183354	1.49268	1.20243	-1.74215
TMCO1	0.018447	-1.62123	-1.20084	2.59577
CLEC1B	0.0186073	-0.540938	4.60513	-0.0858919
SNHG17	0.0186073	-3.47272	0.908115	-0.42115
SP3	0.0186073	-0.567266	-1.02064	3.38002
GLO1	0.0186539	-1.06749	-2.38564	2.07383
HGF	0.0187391	1.31432	-1.45025	1.44266
GTF2H1	0.0187716	-1.11883	-2.17205	2.12756
SKIV2L2	0.0190114	-2.05367	-1.594	1.28819
ACAP2	0.0192705	-0.620461	-0.224441	3.37819
NDUFB5	0.0192705	-0.879333	-4.57424	1.97767
TIMM17B	0.0192705	3.43665	-0.286327	-0.78648
PTPLAD1	0.0193055	-2.54404	-2.16006	0.791471
ADH5	0.0193786	-1.74133	-1.2862	1.2826
CABIN1	0.019564	1.79714	1.18638	-2.31643
TLN1	0.0196053	0.819495	2.37383	-2.06435
C17orf75	0.0196655	2.0602	-3.9689	0.157913
IL1B	0.0199335	0.048532	4.56864	0.165408
SACM1L	0.0199335	-0.78352	0.0832258	3.36722
ANKRD6	0.0201272	3.16302	-1.67223	-1.27371
PSMD5	0.0201272	-1.35515	-1.18164	1.30345
DLAT	0.0201983	-1.30057	-2.15787	1.55174
ADRA2A	0.0203337	-3.04558	0.493559	-2.05473
XRCC5	0.0203889	-1.29844	-1.25981	1.4113
NCK1	0.020395	-0.643454	-2.14238	2.08207
TM2D3	0.020395	-2.04567	-0.114414	2.47618
PLA2G6	0.0204367	1.9319	1.17524	-1.57781
CIDEB	0.0204846	1.29727	1.2255	-1.49045
LAMTOR3	0.0205964	-0.33781	-1.34718	3.36536
NANOG	0.0205964	-1.18538	-4.53544	-1.18582
SELE	0.0205964	3.41611	0.263113	-0.390206
SCP2	0.0206411	-0.980742	-2.51126	2.05096
ARGLU1	0.0207252	-1.29578	1.21378	2.64856
VRK3	0.0208265	2.7308	1.11373	-2.0472
SARDH	0.0208705	1.93307	1.17098	-1.32051
MMADHC	0.0210128	-0.841488	-2.24061	2.04644
DYNLRB1	0.0211141	1.91789	1.16758	-1.518
HS2ST1	0.0211374	0.890003	-2.48372	2.04412
ABHD3	0.0212592	-0.793069	0.272796	3.36415
PRKAR2B	0.0212592	-0.523901	4.46036	0.631367
SRPRB	0.0212592	-3.41101	-2.1071	1.06486
TEX13A	0.0214336	-1.70787	1.4049	-1.26528
PPP2R5C	0.0215078	-1.29102	-2.07613	1.83187
ACSL3	0.0216319	-1.28966	-1.58943	2.1398
APPBP2	0.0217065	-1.3401	-1.16092	1.87438
PPID	0.0218063	-1.28843	-1.4644	2.81155
ZNF516	0.0219064	1.55468	1.20321	1.26079
EFNB3	0.021922	3.39999	0.0921122	-0.297915
F13A1	0.021922	-0.284035	4.4507	-0.0656649
ZNF267	0.021922	-0.216947	-0.558962	3.36002
RNF219	0.0220571	-1.39577	-1.15716	2.26368
DDHD2	0.0222086	-2.50787	-1.584	1.25876
ITGB5	0.0222339	-1.45088	1.21355	-1.25829
POM121	0.0223607	1.28433	1.29865	-1.55179
CALCOCO1	0.022437	1.45241	1.15467	-1.2931
VEZF1	0.0224625	-1.62307	-2.22763	1.25723
RAB3IL1	0.0225646	-1.53515	1.15322	-1.43935
DCP2	0.0225846	-1.25956	-0.0459205	3.35863
SGK1	0.0225846	-0.228114	4.44408	0.669881
TNFRSF11A	0.0225846	3.38683	-0.632639	-0.111205
WDR11	0.0225901	-1.2822	-1.18995	2.26862
COPS4	0.0226605	-0.841672	-3.53624	2.01776
CBX3	0.0227251	-0.431244	-2.10165	2.56104
HIST1H2AC	0.0227251	-1.05042	2.84354	2.01732
IDH1	0.0228985	-1.27943	-1.69976	1.79103
FNTA	0.0230538	-1.27762	-1.33709	2.12778
MINPP1	0.0231057	-1.7398	-2.22262	1.2527
C17orf80	0.0231143	2.03658	-2.09422	-0.383962
HDLBP	0.0232358	1.27627	1.57691	-1.7025
IFFO1	0.0232471	0.0273906	4.43916	-0.157607
NTF3	0.0232471	3.35583	0.255516	-0.486392
SERPINB9	0.0233102	-3.03616	0.479822	2.00804
KIAA0355	0.0234712	-1.39105	1.26821	1.24904
LFNG	0.0234974	1.3464	1.18779	-1.24896
GARS	0.0235237	2.77236	-1.18238	-1.24873
AP3S1	0.0238363	-1.17387	-2.0764	2.60533
GSTM2	0.0238671	1.79379	1.13937	-1.98823
PCYOX1	0.0239096	0.375666	-4.4371	-0.466295
TFE3	0.0239096	3.35172	0.804052	-0.637413
HMGN2	0.0239687	-3.09962	-1.13013	2.0008
PDIA4	0.0239687	-3.00364	-2.07528	-1.04337
ZFAND6	0.0241334	-1.26786	-1.18846	2.82481
EIF3K	0.0242137	1.36091	-4.11736	-1.24402
TLE4	0.0242674	-1.70074	1.13642	1.59945
FAM134C	0.0242942	-1.72235	-1.13611	-1.50924
SIRT7	0.024348	2.13646	1.80424	-1.24311
AVL9	0.0245018	-2.34566	-0.156654	1.99733
RBL1	0.0245018	0.825023	-2.06891	2.06047
ADI1	0.0245689	-2.1495	-0.813653	1.99609
EIF4E	0.0245689	-0.852255	-2.06541	2.33238
MAFK	0.0245689	1.99272	0.00245442	-2.00792
CA2	0.0245719	-0.504441	4.43469	0.0852718
RNGTT	0.0245719	3.32762	-0.0590466	-0.219997
TANK	0.0245719	1.63065	-0.480078	3.34207
PLXNB2	0.024645	1.3857	1.13215	-1.7453
STRAP	0.0247032	-1.99216	-0.463952	2.96567
DCUN1D1	0.0248379	-2.40029	-0.713709	1.99106
NCF1	0.0249054	1.98979	-0.148736	-2.00014
SRSF8	0.0250265	-1.25857	1.1319	2.10812
RBM39	0.0250539	-1.25801	1.33759	2.53116
PNPLA2	0.0251088	1.31905	1.12871	-1.8547
FAM124B	0.0252341	3.3261	0.373255	-0.83361
ITSN2	0.0252341	-0.427579	0.98245	3.34127
OSBPL11	0.0252441	-0.341208	-2.05785	3.09018
MGAT2	0.0252463	-1.25629	-1.84571	2.87355
EFR3A	0.0253121	-0.850274	-2.05632	2.80838
KPNA3	0.0255851	0.234358	-2.34106	1.98616
SPATS2L	0.0256618	-2.3201	-1.12343	-1.28267
MZF1	0.0257734	1.52066	1.12201	-1.52244
LAPTM4A	0.0258594	-0.109753	-2.04949	2.53442
CDKN1B	0.0258963	-0.65893	-0.941521	3.3345
ABO	0.0259133	1.2533	2.1368	-1.71389
G6PC3	0.0262043	2.35891	-0.0358507	-1.97957
CNTRL	0.0262229	-2.06525	1.11617	1.88325
HLA-DRB4	0.0265583	0.840175	-4.38369	0.570302
KCNE4	0.0265583	3.31948	0.597615	-0.430949
TMED5	0.0265583	-0.847546	-1.05436	3.33071
ETFA	0.026592	-1.29273	1.11306	1.49761
KIF3A	0.026592	2.39425	-1.87461	-1.22352
HSPA9	0.0266205	-1.73859	-1.1129	1.40304
CHCHD2	0.0266908	-0.062178	-2.27268	1.97565
EPM2AIP1	0.0267921	-1.5205	1.1115	2.12022
FAM65A	0.0267921	2.12977	1.38825	-1.22296
TBC1D4	0.0268208	-1.24521	1.5387	2.07858
MRPL13	0.0269006	-0.32649	-3.9405	1.97465
SLC22A18	0.0269357	1.98049	1.11024	-1.27888
OAZ3	0.0270509	1.38107	1.90583	-1.22161
ATP5L	0.0271954	-1.24264	-1.70058	1.22076
DDX3X	0.0271954	-1.30644	1.10773	3.12789
C14orf159	0.0272203	3.30769	1.26958	-0.118652
IFNGR1	0.0272203	-0.326231	0.65104	3.32857
NUSAP1	0.0272203	-1.24705	-4.3459	0.0901998
EML4	0.0273114	-2.32106	1.26054	1.21986
TMX1	0.0273226	-0.645432	-2.0345	2.91629
QTRTD1	0.027808	-1.56545	-1.10316	1.36647
BTG2	0.0278821	-1.01363	4.3413	0.12026
CAB39	0.0278821	-0.771405	-0.564209	3.32728
EPB41L3	0.0279552	-1.23756	-1.30216	1.31163
GSTP1	0.0280142	2.01308	-1.09949	-1.48737
SNTB2	0.0280329	1.96143	0.494228	-2.07763
RAD21	0.0283195	-0.123012	-2.12349	1.96275
FAM110B	0.0283998	-1.88865	-2.33034	-1.21199
ARMC1	0.0284595	-1.23316	-2.12556	1.552
RIPK2	0.0284633	-0.258114	2.17392	1.9626
LYPLA2	0.0285353	2.25293	-0.749732	-1.96243
CAND2	0.0285438	-3.28652	0.258723	-0.600006
SPCS1	0.0286075	-1.95562	-3.05041	0.338446
TAF7	0.0286075	-0.563543	-2.01303	2.29804
ALDH1A1	0.0286989	-2.11724	-1.19364	1.20945
GIMAP6	0.0288492	-1.22971	-1.65464	1.63693
EML2	0.0291876	2.09806	-0.257523	-1.95281
H2BFS	0.0292055	0.38577	4.29306	-0.0423587
SLC22A2	0.0292055	3.27757	0.122363	-0.150085
TBK1	0.0292055	-1.13947	-0.745516	3.3225
PLA1A	0.0292605	1.95064	2.56803	-0.276522
BRWD1	0.0292728	1.9371	-1.47683	1.20516
REXO2	0.0293641	-1.22689	1.16685	1.29672
OSBPL3	0.0293946	-1.42105	-1.23114	1.20361
CDADC1	0.0295168	1.22482	-1.3744	1.92444
GOLGA8A	0.0297313	-1.31165	1.08336	1.42217
LRPPRC	0.0297621	-1.2231	-1.89348	1.59972
DCTN3	0.0297733	2.73918	-2.00017	-0.573906
RBBP4	0.0297928	-1.64766	-1.23886	1.20095
DUSP1	0.029867	-0.63374	4.29062	1.08422
FMR1	0.029867	-0.46165	-0.649074	3.3179
HNRNPDL	0.0299944	-1.94283	0.906752	2.44424
NFIB	0.0300706	1.73722	1.08056	-1.49913
TSSC4	0.0301325	2.13863	-1.07963	-1.28579
VAMP2	0.0304389	1.93751	0.268634	-1.96516
MCMBP	0.0304748	-1.29558	-1.07791	2.40351
CAMSAP1	0.0305285	-3.27074	-1.25678	0.4408
MAN1A1	0.0305285	-0.715371	-1.05903	3.30961
CRTAM	0.0305999	-1.26819	-3.56862	1.19451
TDP2	0.0306623	-0.344718	-1.98827	3.12792
ARID4B	0.0308117	-1.93569	0.108867	3.10715
DYNLT3	0.0308197	-1.21573	-1.79235	2.20698
AHCY	0.0311355	-1.66065	-1.72415	-1.19126
CRYZ	0.0311355	-1.29923	-1.07224	2.0963
DENND4A	0.0311867	0.863725	-1.98404	2.12058
NRG1	0.0311867	1.93206	2.45099	0.510975
C1orf112	0.0311898	3.26058	1.38854	0.14804
TUBB1	0.0311898	-0.228868	4.28837	-0.312313
VAMP7	0.0311898	-1.46683	0.986508	3.30084
CAST	0.031326	-1.20998	-1.56703	1.8694
SOCS5	0.0313373	0.361667	-2.66913	1.92933
STRADA	0.0314534	-1.74665	1.06822	-1.51352
MICU2	0.0315638	-0.256107	-1.98048	2.53553
AP2M1	0.0316395	-0.639709	1.97886	-2.27777
PREB	0.0318056	1.66481	1.06578	-1.44977
MRPL33	0.0318378	-1.20652	-1.23732	1.47744
ARMCX5	0.0318511	-3.24782	-0.595056	1.1192
NDUFAB1	0.0318511	-1.29138	-4.27334	0.827979
SNX10	0.0318511	-0.0549611	-1.10427	3.29812
GABPB1	0.0320634	-2.21484	-1.0643	1.54401
NDFIP1	0.0320955	-0.690728	-2.20398	1.92091
LIMA1	0.0321604	-1.57155	-1.06373	2.03642
HHAT	0.0324012	-2.35286	-1.96594	-0.77572
PAK2	0.0324201	-1.20273	-1.11756	1.645
AGPAT5	0.0324527	-1.20264	-1.19506	1.43177
PLA2G4A	0.0324527	1.45709	-1.06662	1.18465
CCNG2	0.0325122	-0.228498	-0.209147	3.27901
GUCA2B	0.0325122	3.24747	0.0864262	-0.395581
MRPS10	0.0325122	1.14211	-4.22971	0.0287829
GABRA3	0.0325179	1.85086	1.06079	-1.54008
ICE2	0.0325545	-0.884086	-1.96486	2.30365
KIF2A	0.0327852	-0.936515	1.96464	2.17535
CSNK1A1	0.0328123	-1.20038	-1.10373	2.97699
KIF16B	0.0329395	-1.92207	-2.58743	-0.161161
SMARCB1	0.0331085	1.37827	-1.05692	-2.02813
ANGEL2	0.0331733	-0.188193	0.468807	3.27716
TNFRSF17	0.0331733	0.626901	-4.21476	-0.238341
ZNF75D	0.0331733	-3.23991	-1.02069	1.03159
APC2	0.0331746	1.19806	1.45265	-1.34444
CUL7	0.0334397	1.61204	1.32072	-1.17774
SCAF8	0.0335395	-1.36818	-2.30558	1.17675
DYNC1I2	0.0337939	0.0237001	-3.13471	1.90809
CCL4	0.0338343	0.243961	4.17603	-0.0712892
CCND2	0.0338343	-3.23382	-1.46334	0.104808
RAB33B	0.0338343	0.5706	-1.22079	3.27377
NRG2	0.0339406	1.19187	1.12988	-1.73484
TRIM37	0.0339504	-1.91513	-0.543144	2.83877
ACSL4	0.0339742	1.19174	-1.3901	2.34361
TBC1D9B	0.0341424	1.19112	1.15407	-1.7451
PPP2CA	0.0342644	-0.733423	-1.95384	2.23997
ZCCHC11	0.0342644	-2.30912	0.907794	1.90427
FOXJ2	0.0343431	-2.2206	-0.0969379	-1.90405
FLII	0.0344804	2.3083	1.73579	-1.17202
CD83	0.0344951	0.0482918	4.15934	-0.322795
GMFB	0.0344951	-1.10211	-0.705405	3.25537
CDC7	0.0345483	-1.65068	-1.11397	1.17199
HNRNPA1	0.0345797	-1.90968	2.32821	0.434541
PNISR	0.0346588	-0.742534	1.94736	2.60584
SRRT	0.0347525	-1.42034	1.04482	-1.67127
ACTL6A	0.0348965	0.0593804	-1.94493	1.91168
GSPT2	0.0348965	-1.90862	-2.14012	0.875724
RHOG	0.0348965	2.14173	-0.0321981	-1.90173
FOSL2	0.0350259	2.04413	1.60742	-1.1692
CD8A	0.0351559	-0.216727	-4.15567	0.0152315
LARGE	0.0351559	3.22773	-0.118531	-1.063
PTPN12	0.0351559	-0.336994	0.850322	3.24989
NECAP1	0.035232	-1.1852	1.04147	2.58396
SCAP	0.0352664	1.43216	1.60474	-1.167
RASSF8	0.0353698	1.1878	1.04078	-1.19135
FASTKD2	0.0353742	-2.73699	-0.818768	1.89862
DIMT1	0.0354541	-2.50711	-0.732932	1.8986
ZNF189	0.0354733	-1.18303	-2.28607	1.69324
SLC4A8	0.0357853	1.36811	-1.03841	-1.72433
ELK3	0.0358166	-0.951754	-0.153776	3.24761
PGRMC1	0.0358166	-0.678414	4.15227	1.24423
SNAP91	0.0358166	-3.21708	-0.292012	0.0540617
ISCA1	0.0358549	-2.13652	1.02329	1.89582
CFP	0.0359594	1.85863	1.06391	-1.16245
BTAF1	0.0361772	-0.727799	1.93471	2.24451
RBM3	0.0361772	-1.9005	-0.46073	2.33496
CAPZA1	0.0364148	-1.17678	-1.13779	2.67861
CDK2	0.0364499	1.17656	1.36263	-1.49249
MED23	0.0364771	0.191822	-0.105591	3.24571
TARDBP	0.0364771	-3.21332	0.792393	1.19043
HEXB	0.0365008	-2.16138	-0.162369	1.88538
HDAC5	0.0366631	2.51267	0.923274	-1.88425
RNF138	0.0366631	-0.342601	-1.93015	2.58334
NFAT5	0.0366969	1.78117	-1.0333	-1.45296
UBE4A	0.0369072	-1.89616	0.231533	3.09549
VBP1	0.0369888	-1.01841	-2.15144	1.88299
GHITM	0.0371227	-1.17229	-1.421	1.90812
MMS19	0.0371227	-2.04396	1.12401	-1.15683
CPNE3	0.0371376	-0.780135	-4.06947	1.4256
RAB11B	0.0371376	3.1847	0.0051813	-0.16457
SMNDC1	0.0371376	-0.811278	-1.20076	3.23467
LEPROTL1	0.037194	-1.51841	-1.03137	1.72177
ADCY7	0.0372339	-0.436203	2.06468	1.88149
TCP10	0.0372654	1.52675	1.03126	-1.27904
UBFD1	0.0373369	1.17128	-2.51037	1.18805
NOTCH2NL	0.0373978	0.884896	2.93435	-1.881
ERAP1	0.037516	-1.43502	-1.63412	1.15479
PDS5A	0.0376442	-1.89187	-0.896145	2.26502
ZBTB40	0.0376442	1.04435	1.92488	-2.07457
HSDL2	0.0376957	1.17025	-1.36713	2.21982
HNRNPA0	0.0377265	-1.90742	-1.92471	0.334973
LPXN	0.037798	-3.1743	-0.42479	0.0795017
PTK6	0.037798	-0.186491	-4.04903	-0.662447
TBL1XR1	0.037798	-1.3416	-0.000391834	3.22504
LILRB1	0.0378089	2.12022	1.92451	-0.622513
ANXA7	0.0378398	-1.31911	-1.02678	1.68685
CD79A	0.0379121	1.16877	-1.18294	-2.07345
ZMYND11	0.0379482	-1.35604	-1.0264	2.10614
ZNF331	0.0379482	1.16877	1.10876	-1.44896
ZNF45	0.0380205	-1.53272	-1.624	1.15143
ACBD3	0.0380567	-0.261473	-3.46919	1.8768
G3BP2	0.0382018	-1.79262	-1.02429	3.07134
CYCS	0.0383051	-0.0672798	-1.9161	2.71683
RP11-665C16.8	0.0383881	2.15091	-1.916	-0.956204
ATG9A	0.0384201	2.07834	1.41009	-1.1497
ZNF217	0.0384582	-0.817541	-1.27994	3.19443
RAB14	0.0385544	0.210749	-1.91469	2.22552
APPL2	0.0387491	1.40102	1.01991	1.58714
CCP110	0.0388044	-1.8867	0.00394752	2.23823
PCMT1	0.0388879	-0.975801	-1.91306	2.45785
CNDP2	0.0391184	0.637391	-4.03796	-0.21023
ROCK1	0.0391184	-1.29815	0.0343425	3.19366
PCNA	0.0393068	-0.699678	-3.36815	1.87039
MUS81	0.0393757	1.36806	1.27777	-1.14645
UBE2J1	0.0393908	-0.158623	-1.90759	2.37038
PTK2B	0.0394127	1.86264	1.11442	-1.14616
H2AFZ	0.0394749	0.336817	-2.1752	1.86945
TRIM52	0.0395591	-1.88402	-0.839108	3.03109
KARS	0.0396434	-1.88157	-2.31972	-1.06324
VOPP1	0.0397785	-0.290029	-4.01506	-1.69481
CKAP2	0.0399813	0.521938	-2.69645	1.86271
LSM6	0.0400839	1.1551	-3.21568	1.24513
MFF	0.0400839	-1.4219	-1.01252	2.32682
TMEM123	0.0401965	-1.15453	-1.46754	2.82497
TCF25	0.0402357	2.03414	0.366228	-1.86024
MAP3K11	0.0403206	2.86496	0.042423	-1.86005
SEPT2	0.0403206	-1.87443	-0.225582	2.51655
NTSR2	0.0404385	0.837695	-4.00835	-0.259896
TRHDE	0.0404385	-3.15181	-0.0907194	0.0615939
WAPAL	0.0404385	-0.738251	-0.753656	3.16518
TCFL5	0.0406613	0.924772	-1.89936	1.99888
TGIF2	0.0406868	1.19502	-1.48229	-1.14081
UBL3	0.0407467	0.240814	-2.4076	1.8591
ADSS	0.0408322	-0.986954	-1.89911	2.10727
ICK	0.0410667	-1.22611	-1.00935	1.65053
ACTR2	0.0410983	-0.945705	-1.78132	3.1493
MYLK	0.0410983	0.221133	3.98033	-0.375761
AIM2	0.0411812	1.14994	-2.21201	1.40084
RP11-217B7.2	0.0412958	-1.44257	-1.00868	-1.30218
CACNA1E	0.0413341	1.85405	1.00847	-1.51945
FBRS	0.0413724	1.63615	1.00817	-1.32851
LSM12	0.0416026	-1.53713	-1.45915	-1.13778
ZBTB24	0.0416795	-2.19167	-1.00584	1.21843
COPG1	0.0416915	-1.8633	-0.379544	-2.06729
RAP1A	0.041718	-1.14762	-1.11541	2.81596
CHMP2B	0.0417581	0.173086	-0.948163	3.14231
GYS2	0.0417581	3.13625	-0.0670334	-0.337456
FNBP4	0.0418336	-1.7647	1.00485	1.45874
DLGAP4	0.0419495	1.56212	1.00304	-1.17222
OSTM1	0.0420268	-1.14541	-1.11855	3.01786
TMPO	0.042143	-1.27195	-1.00251	1.79258
COMMD8	0.0422981	0.708896	-2.59859	1.84938
STAT1	0.0423761	-2.05702	-1.00109	1.55318
CRLF3	0.0424178	-1.78587	-0.9924	3.13263
GSTM1	0.0424178	3.10423	0.576184	-1.50721
METTL18	0.0424178	0.310358	-3.94675	1.52752
RECQL	0.0425594	-0.26034	-1.88856	2.028
EXOC7	0.0427664	1.1424	1.18395	-1.69523
MAN2C1	0.0428447	1.26533	-0.998114	-1.90723
OXTR	0.043041	1.14159	1.44427	-1.14201
MRPL52	0.0430774	-3.10094	0.389616	-0.983125
VAPA	0.0431985	-1.13968	-1.71364	1.23717
CSTF2T	0.0433477	-1.01408	-2.16556	1.84142
COPS2	0.0434354	-1.13836	-1.11372	2.1593
PAXBP1	0.043475	-2.12565	0.993346	1.63316
DESI2	0.0437129	-1.27585	-0.99076	1.98566
UQCRFS1	0.0437369	-1.53015	-3.91594	0.768845
PLAC8	0.0437886	-1.85226	-1.92849	-0.325667
URI1	0.0437924	-1.22814	-0.990314	1.78688
ZPR1	0.043877	1.8514	-2.15485	-0.539449
DUS1L	0.0440714	1.22787	1.88918	-1.12448
ARPC5	0.0443205	-1.02025	-1.87121	2.24949
CRYBA1	0.0443963	3.09395	-0.128208	-0.391706
NFE2L2	0.0443963	-0.978888	0.759977	3.12347
PMCH	0.0443963	0.585081	-3.9154	-0.999597
C12orf5	0.0446767	-0.663139	-1.86988	1.96287
DOPEY1	0.044754	-2.57871	-1.80716	1.1209
ACADM	0.044766	-0.846242	-1.86973	1.91268
ALG5	0.0450343	-0.99094	-2.29934	1.83019
PCK1	0.0450556	-3.08869	0.249406	-0.955582
RUFY1	0.0450556	-0.649357	3.90062	-0.740556
SHOC2	0.0450556	-1.64149	-0.19476	3.12206
SLC25A32	0.0451181	-1.13031	-1.3366	2.20045
NUP153	0.04524	-1.66218	-0.98206	2.20807
ARPP19	0.0453034	-1.93225	-0.10952	1.82826
NHP2L1	0.0453213	1.12943	-1.79569	-1.19444
COA3	0.0453933	0.779585	-2.51099	-1.82736
TP73	0.0455251	1.79804	0.981172	-1.31324
KDM3B	0.0455733	-1.85923	-0.0142561	1.82658
C14orf132	0.0457148	3.08321	0.776622	-0.938253
MTMR6	0.0457148	-0.531816	-0.654529	3.12047
ZNF468	0.0457148	-0.59399	-3.87975	1.47963
AUH	0.0458934	-2.22758	-1.49239	1.11645
SLC39A6	0.0462059	-0.568329	-1.8595	2.55429
MSH3	0.0463739	3.07597	-0.0997859	1.0475
PTX3	0.0463739	0.135477	3.87181	0.964337
ZNF107	0.0463739	-0.7268	-1.79061	3.11484
YARS2	0.0463874	1.83511	-2.52835	0.383263
FAM175B	0.0467191	-1.12184	-1.23245	1.3622
GPN1	0.0467514	-0.561566	-2.07479	1.81896
STAM2	0.0468426	2.33212	-0.0510325	1.81817
KDM7A	0.0469687	-1.95558	0.974293	1.78831
DEGS1	0.0470328	-0.835309	-1.06514	3.10764
GINS3	0.0470328	3.07246	-0.966054	-0.333703
PTGS2	0.0470328	0.00600119	3.85618	1.44443
SMPX	0.0470521	-1.83201	-0.973192	-1.55468
DSE	0.047261	-1.11906	-1.11838	2.97995
SNCG	0.0473029	1.11902	1.00627	-1.23937
EDRF1	0.0476673	-2.35943	0.211637	1.813
TMEM14A	0.0476673	-1.82578	-2.49668	0.834104
FXYD6	0.0476917	3.05572	0.0919767	-0.758949
YWHAQ	0.0476917	-0.79262	-3.85559	1.47507
PBX3	0.0477229	-1.34455	0.969212	1.12085
DYNLL1	0.0483505	0.444629	3.84829	0.360491
ZDHHC17	0.0483505	-0.275048	0.508641	3.10328
PDE4B	0.0484988	-0.608347	2.59203	1.80649
SPATA20	0.0485916	0.45549	2.94135	-1.806
ANP32E	0.0486845	-1.02941	-1.84086	2.5969
SLBP	0.0487775	-0.416357	-2.78959	1.80446
LYL1	0.048912	1.51755	0.96358	-2.3238
DNAJA1	0.0490093	-1.35803	0.0611651	3.10086
PAPSS1	0.0490093	-3.03642	-1.04485	0.933927
RDX	0.0490093	1.57815	-3.84176	0.907822
YTHDC1	0.0491502	-2.28226	-0.404257	1.80073
NSL1	0.0493371	-1.86097	-0.926502	1.80031
CSNK1G3	0.0493414	1.10923	-1.48143	2.07463
ITGA5	0.0494276	1.47553	0.961285	-1.31423
HERPUD1	0.0495243	-2.04065	-1.83145	0.963647
ITGB4	0.0496435	1.10828	1.30048	-1.12329
MMP13	0.0496679	-1.29895	-3.83982	0.929129
MOB1A	0.0496679	-1.09608	-1.3257	3.09859
FAM107A	0.04986	-1.10757	-1.10375	-1.14743
LRRC8B	0.0499468	1.40101	-0.959336	1.56315

## Sheet: Brain & Blood
Gene	RRA_blood	RRA_brain	GSE24250	GSE8762	GSE1751	GSE33000	GSE129473	GSE64810	Mean Z-ratio
PGRMC1	0.0358166	0.0242565	-0.678414	4.15227	1.24423	1.37514	1.85325	1.43048	1.56283
RNF11	0.0104097	0.0410772	-0.742937	2.72741	2.23812	2.08929	0.896762	1.45551	1.44403
ZDHHC17	0.0483505	0.0336037	-0.275048	0.508641	3.10328	0.131992	1.86477	1.83062	1.19404
CBR4	0.00266292	0.0194653	-1.10024	0.117939	3.75973	-0.414633	1.97073	2.24591	1.09657
CAND2	0.0285438	0.0339943	-3.28652	0.258723	-0.600006	1.1239	-1.86266	-2.16558	-1.08869
BZW1	0.0166174	0.0152752	-0.652351	-1.10052	3.38861	0.70203	2.05505	1.95201	1.05747
MTMR6	0.0457148	0.0389458	-0.531816	-0.654529	3.12047	1.30146	1.26123	1.50601	1.00047
CCND2	0.0338343	0.0326632	-3.23382	-1.46334	0.104808	1.42992	-1.27879	-1.26769	-0.951486
COMMD8	0.0422981	0.0157472	0.708896	-2.59859	1.84938	1.70324	1.39262	2.29501	0.891759
CYCS	0.0383051	0.0464314	-0.0672798	-1.9161	2.71683	2.00151	0.826722	1.76572	0.887901
ISCA1	0.0358549	0.0460688	-2.13652	1.02329	1.89582	1.96343	0.748277	1.76916	0.877244
AP3S1	0.0238363	0.00301436	-1.17387	-2.0764	2.60533	1.92236	1.29968	2.52135	0.849742
TBC1D9B	0.0341424	0.0118604	1.19112	1.15407	-1.7451	-0.823784	-2.05651	-2.55392	-0.805688
RAB14	0.0385544	0.0166901	0.210749	-1.91469	2.22552	1.46739	1.38333	1.44096	0.802212
DCK	0.01682	0.0336873	-0.0759122	-2.21669	2.42323	1.7702	1.25258	1.62835	0.79696
ZMYND11	0.0379482	0.0216174	-1.35604	-1.0264	2.10614	1.05253	2.0239	1.90074	0.78348
SCAP	0.0352664	0.00261903	1.43216	1.60474	-1.167	-1.43121	-2.31436	-2.6457	-0.753562
ZDHHC13	0.0180132	0.0127447	2.46267	-2.1845	-0.5503	1.5507	1.47889	1.43755	0.699169
PPP2CA	0.0342644	0.020313	-0.733423	-1.95384	2.23997	1.97939	0.736028	1.90846	0.696097
CBX3	0.0227251	0.020069	-0.431244	-2.10165	2.56104	-0.0925158	1.96711	2.23625	0.689831
MZF1	0.0257734	0.0122882	1.52066	1.12201	-1.52244	-0.528441	-2.56956	-1.9806	-0.659729
PSMD10	0.0033062	0.00101104	-2.16575	-1.60862	1.91498	1.71276	2.27557	1.78631	0.652542
ACTN4	0.00142864	0.0348611	2.79161	0.095885	-2.78479	-0.13314	-1.85732	-2.00062	-0.648065
CABIN1	0.019564	0.0382664	1.79714	1.18638	-2.31643	-0.763375	-1.94372	-1.80647	-0.64108
VBP1	0.0369888	0.0133296	-1.01841	-2.15144	1.88299	1.4552	1.77537	1.83571	0.629903
CALCOCO1	0.022437	0.0072313	1.45241	1.15467	-1.2931	-0.497008	-2.53356	-2.05365	-0.628373
SLBP	0.0487775	0.0143305	-0.416357	-2.78959	1.80446	1.80505	1.15724	2.17955	0.623394
LYRM1	0.00227439	0.0330901	-0.777221	-2.95408	2.70562	1.40232	1.25578	2.10316	0.622596
VPS13C	0.0119707	0.041003	-1.34225	-0.219952	3.41771	-1.30953	1.73135	1.22826	0.584266
ACTR3	0.00317303	0.0383605	-1.92143	-1.61721	2.78105	1.30463	1.30395	1.61709	0.578014
TMCO1	0.018447	0.0378531	-1.62123	-1.20084	2.59577	-0.0358207	1.85502	1.80911	0.566999
APC2	0.0331746	0.0298516	1.19806	1.45265	-1.34444	-0.408628	-1.63072	-2.49933	-0.538734
VAPA	0.0431985	0.0179948	-1.13968	-1.71364	1.23717	0.518396	1.98762	2.10907	0.499823
WTAP	0.00588673	0.0184593	-2.00131	-1.47061	2.2187	0.109503	1.98127	2.04659	0.48069
HDAC5	0.0366631	0.00974635	2.51267	0.923274	-1.88425	-0.177144	-2.16828	-2.0118	-0.467589
TMEM14B	0.0115465	0.0100458	-1.58696	-2.27979	1.38394	1.48786	1.81491	1.90752	0.454582
WSB2	0.0134225	0.00731545	-1.56993	-1.27844	2.2731	2.24095	-0.0448354	1.07292	0.44896
MRPS35	0.0032708	0.0188114	-1.90934	-2.07836	1.62199	1.83569	1.22615	1.92506	0.436865
SPCS2	0.0114162	0.0215544	-2.14819	-1.40054	1.38647	0.548768	1.94631	2.11715	0.408328
C5orf22	0.0127365	0.0339215	-3.23245	-0.735205	2.17372	1.66392	1.25016	1.29417	0.402387
RNF44	0.0144988	0.0427782	-1.41909	2.05541	-1.33941	1.28656	-1.42394	-1.49992	-0.390066
TSNAX	0.0139343	0.0445637	-0.889589	-3.34836	2.13581	1.2799	1.52553	1.63171	0.389167
MAT2B	0.0100019	0.0367459	-2.66882	-1.34439	1.93007	1.47945	1.23261	1.60664	0.372593
MAP3K3	0.00211051	0.016358	2.31	2.40716	-1.70723	-1.67725	-1.38668	-2.01112	-0.344185
AUH	0.0458934	0.0264086	-2.22758	-1.49239	1.11645	1.36111	1.65694	1.61698	0.338587
MRPS10	0.0325122	0.0135466	1.14211	-4.22971	0.0287829	1.60888	1.41785	1.57021	0.256353
ATG9A	0.0384201	0.00745501	2.07834	1.41009	-1.1497	0.569976	-2.28179	-2.05031	-0.237231
NDUFB5	0.0192705	0.0101055	-0.879333	-4.57424	1.97767	1.66531	1.46944	1.75762	0.236079
TMEM14A	0.0476673	0.00505352	-1.82578	-2.49668	0.834104	1.88371	0.916453	2.10131	0.235519
NUP133	0.00172112	0.0377785	-2.3062	-1.90714	1.74257	0.100772	2.66445	0.860947	0.192566
CACNA2D1	0.00133166	0.0313727	-4.7582	-0.529095	0.00247627	1.42112	1.26506	1.94872	-0.108319
NETO2	0.0110382	0.0384384	-2.6061	-2.37736	0.844188	2.10013	0.608844	1.24909	-0.0302008
