# Supplementary material for: A meta-analysis of transcriptomic profiles of Huntington’s disease patients
Source: PLoS One. 2021 Jun 10;16(6):e0253037. doi: 10.1371/journal.pone.0253037 (PMC8191979; doi:10.1371/journal.pone.0253037)
Supplement: S2 File — (XLSX) [file pone.0253037.s003.xlsx]

## Sheet: Brain
Power	SFT.R.sq	slope	truncated.R.sq	mean.k.	median.k.	max.k.	Density	Centralization	Heterogeneity
1	0.596339	4.67436	0.905935	388.053	392.875	445.51	0.527247	0.078279	0.0847519
1.5	0.629597	3.27412	0.786106	300.559	301.133	362.375	0.408368	0.0842187	0.122629
2	0.502951	1.89298	0.778835	240.053	236.14	311.2	0.326159	0.0969297	0.164085
2.5	0.359782	1.14926	0.766594	196.367	192.275	273.798	0.266803	0.105491	0.208579
3	0.221802	0.673297	0.602407	163.675	159.202	244.747	0.222384	0.110452	0.254502
3.5	0.0900547	0.328005	0.514554	138.48	133.23	221.757	0.188152	0.113456	0.300448
4	0.0121932	0.0974691	0.553952	118.588	112.286	203.722	0.161124	0.115987	0.345493
4.5	0.00504884	-0.0542324	0.612919	102.568	96.4341	188.258	0.139359	0.116743	0.389118
5	0.0769768	-0.205613	0.634541	89.4541	82.9498	174.759	0.121541	0.116219	0.43108
5.5	0.18762	-0.318071	0.68531	78.5704	72.1131	162.815	0.106753	0.114774	0.47131
6	0.285803	-0.39405	0.755051	69.4328	62.643	152.138	0.0943381	0.112677	0.509831
6.5	0.381438	-0.468922	0.799845	61.6852	54.4146	142.516	0.0838114	0.110123	0.546722
7	0.470766	-0.551713	0.803832	55.06	47.917	133.788	0.0748097	0.107258	0.582084
7.5	0.535615	-0.601151	0.847247	49.3523	42.2408	125.828	0.0670548	0.10419	0.616026
8	0.569049	-0.686604	0.805066	44.4031	37.3608	118.538	0.0603302	0.101	0.648655
8.5	0.613062	-0.757187	0.815754	40.0864	32.9978	111.834	0.0544652	0.0977486	0.680074
9	0.680921	-0.80483	0.846468	36.3019	29.2326	105.65	0.0493232	0.0944798	0.710378
9.5	0.722801	-0.842314	0.857814	32.9684	26.0744	99.9297	0.044794	0.0912276	0.739653
10	0.758377	-0.865464	0.883253	30.0196	23.1356	94.6242	0.0407875	0.0880169	0.767979
10.5	0.763829	-0.883255	0.892059	27.4009	20.626	89.6926	0.0372296	0.0848657	0.795425
11	0.789957	-0.907748	0.906339	25.0672	18.4631	85.0993	0.0340587	0.0817873	0.822056
11.5	0.81629	-0.927433	0.919185	22.9805	16.6797	80.8131	0.0312235	0.0787907	0.847929
12	0.816969	-0.967078	0.915612	21.109	14.9806	76.8068	0.0286807	0.0758823	0.873096
12.5	0.835103	-0.974485	0.934292	19.4257	13.4623	73.0563	0.0263937	0.073066	0.897606
13	0.847253	-0.985849	0.941052	17.9078	12.1947	69.5404	0.0243312	0.0703439	0.921499
13.5	0.8222	-1.023	0.919934	16.5355	10.9668	66.2399	0.0224667	0.0677169	0.944816
14	0.835066	-1.04093	0.925934	15.292	9.92838	63.1378	0.0207771	0.0651849	0.967592
14.5	0.854428	-1.07144	0.931491	14.1627	9.0023	60.219	0.0192429	0.0627467	0.989859
15	0.858748	-1.08181	0.928593	13.1351	8.09716	57.4695	0.0178467	0.0604008	1.01165
15.5	0.848586	-1.10724	0.919407	12.1982	7.3512	54.8769	0.0165737	0.0581452	1.03298
16	0.853929	-1.11603	0.91515	11.3424	6.73859	52.43	0.0154108	0.0559775	1.05389
16.5	0.844483	-1.13747	0.911671	10.5593	6.15697	50.1185	0.0143468	0.0538952	1.0744
17	0.856443	-1.15988	0.923082	9.84147	5.61438	47.9329	0.0133716	0.0518955	1.09453
17.5	0.862979	-1.15817	0.93224	9.18252	5.0451	45.8649	0.0124763	0.0499757	1.11429
18	0.86935	-1.1642	0.939979	8.57669	4.56556	43.9064	0.0116531	0.0481329	1.13371
18.5	0.868771	-1.17715	0.935612	8.01889	4.1893	42.0504	0.0108952	0.0463643	1.15281
19	0.880367	-1.18064	0.948862	7.5046	3.82647	40.2903	0.0101965	0.044667	1.1716
19.5	0.888871	-1.18889	0.951924	7.0298	3.49503	38.6199	0.00955137	0.0430381	1.1901
20	0.899612	-1.19829	0.959214	6.59092	3.20734	37.0337	0.00895506	0.041475	1.20831
20.5	0.896547	-1.20958	0.952733	6.18474	2.93243	35.5265	0.00840318	0.039975	1.22626
21	0.902871	-1.21186	0.955294	5.8084	2.69453	34.0935	0.00789184	0.0385354	1.24396
21.5	0.90225	-1.22169	0.953596	5.4593	2.47775	32.7303	0.00741753	0.0371538	1.26142
22	0.903648	-1.22479	0.951103	5.13514	2.28005	31.4328	0.0069771	0.0358277	1.27865
22.5	0.908178	-1.21881	0.955976	4.83382	2.0996	30.197	0.00656769	0.0345547	1.29566
23	0.902105	-1.21681	0.946234	4.55346	1.92578	29.0196	0.00618676	0.0333325	1.31246
23.5	0.907958	-1.21296	0.958283	4.29233	1.74141	27.8972	0.00583198	0.0321591	1.32906
24	0.900761	-1.22249	0.949817	4.04891	1.60001	26.8267	0.00550124	0.0310322	1.34546
24.5	0.894691	-1.23403	0.944745	3.82179	1.47505	25.8052	0.00519265	0.02995	1.36169
25	0.903713	-1.23438	0.9581	3.6097	1.372	24.83	0.00490448	0.0289104	1.37774
25.5	0.911027	-1.22665	0.969928	3.41146	1.26533	23.9049	0.00463514	0.0279201	1.39363
26	0.915822	-1.23286	0.969836	3.22604	1.1619	23.0393	0.0043832	0.0269934	1.40935
26.5	0.917236	-1.23556	0.967075	3.05246	1.06742	22.2118	0.00414736	0.0261026	1.42493
27	0.903868	-1.24345	0.952077	2.88985	0.97748	21.4206	0.00392642	0.0252461	1.44036
27.5	0.899995	-1.24779	0.947125	2.7374	0.902113	20.6636	0.00371929	0.0244225	1.45564
28	0.902639	-1.26628	0.964592	2.59437	0.83135	19.9392	0.00352496	0.0236304	1.4708
28.5	0.907548	-1.26659	0.969271	2.46009	0.764169	19.2456	0.00334251	0.0228685	1.48583
29	0.910757	-1.27613	0.96709	2.33394	0.709553	18.5813	0.00317112	0.0221353	1.50073
29.5	0.910163	-1.2767	0.964345	2.21535	0.655906	17.9449	0.00300999	0.0214298	1.51551
30	0.907933	-1.28365	0.954014	2.1038	0.606382	17.3349	0.00285842	0.0207507	1.53019

## Sheet: Blood
Power	SFT.R.sq	slope	truncated.R.sq	mean.k.	median.k.	max.k.	Density	Centralization	Heterogeneity
1	0.677513	3.39886	0.612243	360.806	377.235	421.834	0.547506	0.0928884	0.135188
1.5	0.374787	1.24529	0.463994	278.104	293.327	355.789	0.422009	0.118242	0.199972
2	0.0264142	0.231004	0.37186	219.162	231.145	307.086	0.332568	0.133826	0.26318
2.5	0.0138937	-0.166482	0.243618	176.025	185.164	269.548	0.26711	0.142347	0.324414
3	0.0949434	-0.358586	0.184386	143.701	149.921	239.549	0.218059	0.145887	0.383232
3.5	0.174716	-0.516943	0.0550749	118.966	122.182	214.875	0.180524	0.14598	0.439298
4	0.265206	-0.605867	0.125736	99.6836	100.376	194.12	0.151265	0.143738	0.492425
4.5	0.341768	-0.70734	0.161555	84.4043	83.1347	176.353	0.128079	0.139952	0.54257
5	0.395809	-0.751532	0.223986	72.1199	69.1152	160.937	0.109438	0.135186	0.589795
5.5	0.454198	-0.745209	0.298373	62.1162	57.7606	147.419	0.0942582	0.129836	0.634238
6	0.521467	-0.802511	0.394611	53.8767	48.4016	135.463	0.0817552	0.12418	0.676085
6.5	0.549036	-0.823944	0.442094	47.0216	40.6737	124.819	0.0713529	0.118412	0.715541
7	0.562977	-0.855177	0.467192	41.2669	34.2903	115.288	0.0626205	0.112664	0.752817
7.5	0.578948	-0.851731	0.490549	36.3973	28.963	106.714	0.055231	0.107027	0.78812
8	0.598667	-0.879554	0.528381	32.2468	24.7293	98.9708	0.0489329	0.101558	0.821646
8.5	0.637234	-0.892496	0.593159	28.6863	21.2856	91.9532	0.0435301	0.0962962	0.853576
9	0.673239	-0.905944	0.645358	25.6141	18.1715	85.5739	0.0388682	0.0912625	0.884074
9.5	0.648469	-0.938617	0.64219	22.9492	15.618	79.759	0.0348243	0.0864681	0.913287
10	0.664484	-0.938096	0.657311	20.6263	13.4212	74.4456	0.0312994	0.0819163	0.941348
10.5	0.690334	-0.94189	0.691638	18.5926	11.5898	69.5794	0.0282133	0.0776052	0.968373
11	0.664579	-0.968731	0.6761	16.8048	10.0179	65.1137	0.0255004	0.0735292	0.994466
11.5	0.686403	-0.978159	0.710265	15.2273	8.72018	61.0075	0.0231067	0.0696803	1.01972
12	0.696867	-0.985767	0.723257	13.8305	7.57254	57.2251	0.0209871	0.0660493	1.04421
12.5	0.664637	-1.02499	0.708024	12.5897	6.56841	53.7352	0.0191043	0.0626259	1.06802
13	0.675965	-1.02992	0.721929	11.4842	5.66415	50.5099	0.0174267	0.0593995	1.0912
13.5	0.685699	-1.0481	0.736981	10.4964	4.88995	47.5247	0.0159278	0.0563593	1.11382
14	0.692485	-1.05329	0.749471	9.61154	4.22667	44.7578	0.014585	0.0534948	1.13591
14.5	0.698717	-1.04641	0.762112	8.81681	3.68136	42.1898	0.0133791	0.0507957	1.15754
15	0.708136	-1.04955	0.764894	8.1014	3.21657	39.8032	0.0122935	0.0482521	1.17872
15.5	0.720709	-1.05418	0.781175	7.45595	2.80318	37.5825	0.011314	0.0458544	1.19951
16	0.730713	-1.05951	0.785354	6.8724	2.45783	35.5136	0.0104285	0.0435938	1.21993
16.5	0.744261	-1.05762	0.801844	6.34375	2.15164	33.5842	0.00962633	0.0414616	1.24001
17	0.752755	-1.0528	0.808981	5.86394	1.90394	31.7826	0.00889824	0.0394499	1.25978
17.5	0.75847	-1.04335	0.816974	5.42766	1.71295	30.0989	0.0082362	0.0375511	1.27926
18	0.770067	-1.04438	0.833811	5.03027	1.54325	28.5235	0.00763318	0.0357582	1.29847
18.5	0.777828	-1.05179	0.844923	4.6677	1.40502	27.0482	0.00708301	0.0340645	1.31742
19	0.788035	-1.0649	0.850892	4.33639	1.2573	25.6653	0.00658026	0.0324639	1.33614
19.5	0.866401	-1.02311	0.912167	4.03317	1.11365	24.3678	0.00612014	0.0309506	1.35465
20	0.872542	-1.02126	0.920976	3.75527	1.00182	23.1494	0.00569843	0.0295191	1.37295
20.5	0.889702	-1.00866	0.938095	3.50019	0.891874	22.0044	0.00531137	0.0281645	1.39106
21	0.892413	-1.00754	0.941114	3.26577	0.786382	20.9273	0.00495564	0.026882	1.40899
21.5	0.902345	-0.994328	0.953817	3.05004	0.70141	19.9135	0.00462828	0.0256673	1.42676
22	0.907602	-0.994485	0.953434	2.85126	0.634743	18.9585	0.00432664	0.0245162	1.44437
22.5	0.911228	-0.999747	0.952235	2.66788	0.572403	18.0581	0.00404837	0.0234249	1.46183
23	0.915199	-1.00566	0.951484	2.49851	0.514833	17.2087	0.00379136	0.0223899	1.47916
23.5	0.923756	-1.01947	0.955607	2.3419	0.463807	16.4069	0.00355372	0.0214078	1.49635
24	0.925515	-1.02658	0.961577	2.19694	0.415472	15.6495	0.00333374	0.0204756	1.51342
24.5	0.925219	-1.0218	0.960146	2.0626	0.375795	14.9335	0.0031299	0.0195903	1.53038
25	0.928194	-1.03134	0.962636	1.938	0.341598	14.2562	0.00294082	0.0187491	1.54722
25.5	0.932625	-1.03604	0.962502	1.8223	0.308793	13.6153	0.00276526	0.0179497	1.56397
26	0.926767	-1.05056	0.956064	1.71478	0.278803	13.0084	0.00260209	0.0171895	1.58061
26.5	0.928661	-1.04937	0.948552	1.61474	0.250881	12.4333	0.0024503	0.0164664	1.59716
27	0.926438	-1.0495	0.946814	1.5216	0.224468	11.888	0.00230896	0.0157784	1.61362
27.5	0.930036	-1.04868	0.949008	1.4348	0.20112	11.3709	0.00217725	0.0151233	1.63
28	0.936178	-1.04793	0.957957	1.35384	0.179879	10.8801	0.00205439	0.0144995	1.6463
28.5	0.93883	-1.04965	0.957395	1.27827	0.161641	10.414	0.00193971	0.0139052	1.66252
29	0.9385	-1.04719	0.954997	1.20766	0.143796	9.9713	0.00183256	0.0133388	1.67867
29.5	0.941282	-1.0454	0.958026	1.14164	0.127972	9.58105	0.00173238	0.0128453	1.69475
30	0.949365	-1.04993	0.967721	1.07986	0.114576	9.23778	0.00163864	0.0124169	1.71077
