# Supplementary material for: A meta-analysis of transcriptomic profiles of Huntington’s disease patients
Source: PLoS One. 2021 Jun 10;16(6):e0253037. doi: 10.1371/journal.pone.0253037 (PMC8191979; doi:10.1371/journal.pone.0253037)
Supplement: S3 File — (XLSX) [file pone.0253037.s004.xlsx]

## Sheet: Tabelle1
Supplementary file 4: Result of NEAT analysis
This excel file contains the identified hub genes and their different parameters:
Module	Name of the assigened WGCNA module
kTotal	Total connectivity
kWithin	Intramodular connectivity
MM	Module membership
GS	Gene significance

## Sheet: Brain_underenrichment
KEGG pathway	nab	expected_nab	pvalue	adjusted_p	conclusion
Cytokine-cytokine receptor interaction	5784	11027.3	0	0	Underenrichment
Pathways in cancer	23426	30170.2	0	0	Underenrichment
PI3K-Akt signaling pathway	17272	22343.5	5.08183e-291	5.04795e-289	Underenrichment
Focal adhesion	9738	13394.2	4.33597e-253	3.2303e-251	Underenrichment
ECM-receptor interaction	1610	3339.42	1.76604e-249	1.05256e-247	Underenrichment
JAK-STAT signaling pathway	6002	8846.04	8.11053e-235	4.02823e-233	Underenrichment
Proteoglycans in cancer	12594	16299.4	2.16045e-211	8.04767e-210	Underenrichment
Chemokine signaling pathway	8960	12057.2	1.53765e-200	5.09132e-199	Underenrichment
Natural killer cell mediated cytotoxicity	4588	6857.37	2.0162e-193	6.00828e-192	Underenrichment
Cell adhesion molecules (CAMs)	2298	3963.89	9.55793e-187	2.58933e-185	Underenrichment
Complement and coagulation cascades	980	2137.68	3.03295e-177	7.53183e-176	Underenrichment
Ras signaling pathway	11458	14585.1	1.94975e-167	4.46944e-166	Underenrichment
Human papillomavirus infection	15372	18910.4	5.32032e-165	1.13247e-163	Underenrichment
Staphylococcus aureus infection	620	1554.36	3.32491e-164	6.60549e-163	Underenrichment
Human cytomegalovirus infection	13258	16501.9	7.26193e-159	1.35253e-157	Underenrichment
Rap1 signaling pathway	10822	13697.3	1.74586e-150	3.06039e-149	Underenrichment
Breast cancer	8354	10900	6.86171e-149	1.13599e-147	Underenrichment
Tuberculosis	8666	11224.2	8.6306e-146	1.35364e-144	Underenrichment
Regulation of actin cytoskeleton	10404	13178.7	1.24188e-145	1.8504e-144	Underenrichment
Gastric cancer	8248	10709.6	1.59962e-141	2.26994e-140	Underenrichment
Inflammatory bowel disease (IBD)	2240	3630.08	3.88597e-140	5.26372e-139	Underenrichment
MAPK signaling pathway	16396	19698.7	1.24827e-137	1.61733e-136	Underenrichment
AGE-RAGE signaling pathway in diabetic complications	6218	8305.21	6.68296e-132	8.29801e-131	Underenrichment
Osteoclast differentiation	6652	8780.22	2.02889e-129	2.41844e-128	Underenrichment
Toll-like receptor signaling pathway	5590	7550.81	2.34182e-128	2.68409e-127	Underenrichment
Th17 cell differentiation	5496	7361.32	5.44492e-119	6.00958e-118	Underenrichment
Leishmaniasis	3644	5192.8	5.56737e-118	5.92527e-117	Underenrichment
Th1 and Th2 cell differentiation	4700	6423.66	5.66191e-117	5.8181e-116	Underenrichment
Signaling pathways regulating pluripotency of stem cells	6314	8261.64	4.68363e-115	4.65241e-114	Underenrichment
Hepatitis B	10052	12386.4	3.22423e-109	3.09942e-108	Underenrichment
Kaposi sarcoma-associated herpesvirus infection	10588	12968.7	1.99755e-108	1.86022e-107	Underenrichment
MicroRNAs in cancer	8982	11180	2.12067e-107	1.91503e-106	Underenrichment
Influenza A	7722	9751.54	3.2359e-105	2.83617e-104	Underenrichment
Measles	6774	8647.24	2.69538e-101	2.29492e-100	Underenrichment
Epstein-Barr virus infection	9404	11566.5	2.37505e-100	1.96601e-99	Underenrichment
Antigen processing and presentation	1252	2137.49	1.97357e-98	1.58953e-97	Underenrichment
Human T-cell leukemia virus 1 infection	11972	14349.4	1.45517e-97	1.14116e-96	Underenrichment
Chagas disease (American trypanosomiasis)	6730	8541.39	7.82162e-96	5.97652e-95	Underenrichment
Relaxin signaling pathway	7948	9867.79	7.40433e-93	5.51623e-92	Underenrichment
C-type lectin receptor signaling pathway	6886	8675.09	5.84058e-92	4.2451e-91	Underenrichment
EGFR tyrosine kinase inhibitor resistance	5774	7412.34	1.36157e-90	9.66065e-90	Underenrichment
Allograft rejection	518	1112.25	1.83168e-90	1.26939e-89	Underenrichment
T cell receptor signaling pathway	6858	8606.27	1.73653e-88	1.17611e-87	Underenrichment
Fluid shear stress and atherosclerosis	8846	10762.5	1.13581e-84	7.5216e-84	Underenrichment
Olfactory transduction	2458	3523.68	6.44095e-83	4.17262e-82	Underenrichment
Hepatocellular carcinoma	9542	11491.3	5.77133e-82	3.65927e-81	Underenrichment
Herpes simplex virus 1 infection	10618	12662.9	8.60725e-82	5.34367e-81	Underenrichment
Melanoma	4798	6216.73	2.74364e-81	1.66858e-80	Underenrichment
Systemic lupus erythematosus	384	874.787	7.40238e-80	4.41182e-79	Underenrichment
Human immunodeficiency virus 1 infection	11786	13891.3	5.30353e-79	3.09892e-78	Underenrichment
Leukocyte transendothelial migration	4558	5866.92	2.36965e-73	1.35799e-72	Underenrichment
Platelet activation	6718	8276.63	4.39588e-73	2.42587e-72	Underenrichment
Colorectal cancer	6046	7531.36	4.35278e-73	2.42587e-72	Underenrichment
Retinol metabolism	894	1534.83	1.88902e-72	1.0235e-71	Underenrichment
NOD-like receptor signaling pathway	7264	8852.86	6.54624e-71	3.48353e-70	Underenrichment
Acute myeloid leukemia	4644	5938.25	8.38701e-71	4.38479e-70	Underenrichment
Apoptosis	8084	9734.69	1.66283e-69	8.5435e-69	Underenrichment
Toxoplasmosis	6416	7899.3	2.09938e-69	1.06037e-68	Underenrichment
Axon guidance	8598	10286	9.65073e-69	4.7932e-68	Underenrichment
Wnt signaling pathway	7844	9451.66	6.21163e-68	3.03453e-67	Underenrichment
Intestinal immune network for IgA production	616	1145.41	8.57539e-68	4.12172e-67	Underenrichment
B cell receptor signaling pathway	4562	5812.32	1.58514e-67	7.49794e-67	Underenrichment
Pertussis	2958	3982.43	4.68852e-67	2.18309e-66	Underenrichment
Graft-versus-host disease	276	664.131	5.09962e-67	2.33798e-66	Underenrichment
Choline metabolism in cancer	4750	6004.3	1.03398e-65	4.66857e-65	Underenrichment
Rheumatoid arthritis	938	1551.5	2.95681e-65	1.31512e-64	Underenrichment
Endocrine resistance	7518	9047.79	2.62577e-64	1.1507e-63	Underenrichment
Estrogen signaling pathway	6694	8124.62	9.64306e-63	4.16469e-62	Underenrichment
Prostate cancer	7128	8596.59	1.97877e-62	8.42389e-62	Underenrichment
Basal cell carcinoma	2534	3451.22	2.42021e-62	1.01581e-61	Underenrichment
Pancreatic cancer	6174	7519.19	4.94059e-60	2.01684e-59	Underenrichment
Thyroid hormone signaling pathway	7806	9290.98	5.0939e-59	2.05133e-58	Underenrichment
NF-kappa B signaling pathway	4162	5273.57	5.89642e-59	2.34284e-58	Underenrichment
Linoleic acid metabolism	256	601.439	1.41555e-58	5.55045e-58	Underenrichment
FoxO signaling pathway	9078	10650	1.2324e-57	4.76954e-57	Underenrichment
VEGF signaling pathway	4234	5333.49	5.17252e-57	1.97617e-56	Underenrichment
Prolactin signaling pathway	5190	6393.18	1.08447e-56	4.09078e-56	Underenrichment
Metabolism of xenobiotics by cytochrome P450	1216	1829.94	2.31647e-54	8.62884e-54	Underenrichment
ErbB signaling pathway	5910	7152.89	5.82478e-54	2.14295e-53	Underenrichment
Amoebiasis	2058	2826.66	7.73188e-54	2.80988e-53	Underenrichment
Drug metabolism - cytochrome P450	1178	1776.51	2.73262e-53	9.81108e-53	Underenrichment
Fc epsilon RI signaling pathway	3880	4894.65	4.8213e-53	1.71041e-52	Underenrichment
Arachidonic acid metabolism	1156	1743.58	2.27998e-52	7.99334e-52	Underenrichment
Adherens junction	4572	5639.96	8.1778e-51	2.8337e-50	Underenrichment
HIF-1 signaling pathway	7108	8413.6	1.56162e-50	5.349e-50	Underenrichment
Non-small cell lung cancer	4846	5937.34	2.39159e-50	8.09881e-50	Underenrichment
Cushing syndrome	7540	8875.84	4.03063e-50	1.34958e-49	Underenrichment
Phospholipase D signaling pathway	7202	8501.92	1.39539e-49	4.62029e-49	Underenrichment
Melanogenesis	5846	7018.33	5.34213e-49	1.7494e-48	Underenrichment
Parathyroid hormone synthesis, secretion and action	5022	6110.83	1.11248e-48	3.60346e-48	Underenrichment
Chemical carcinogenesis	1178	1741.58	3.87006e-48	1.24008e-47	Underenrichment
Steroid hormone biosynthesis	1006	1528.74	1.45519e-47	4.61327e-47	Underenrichment
Cytosolic DNA-sensing pathway	1568	2194.78	1.31008e-46	4.1095e-46	Underenrichment
Small cell lung cancer	5476	6570.12	1.07802e-45	3.31186e-45	Underenrichment
Renal cell carcinoma	3658	4562.28	2.44002e-45	7.41966e-45	Underenrichment
TGF-beta signaling pathway	4812	5827.04	1.81644e-44	5.46768e-44	Underenrichment
Endometrial cancer	4396	5368.29	2.27136e-44	6.76867e-44	Underenrichment
African trypanosomiasis	1114	1633.46	1.06941e-43	3.15529e-43	Underenrichment
Viral myocarditis	1760	2394.26	1.51513e-43	4.42655e-43	Underenrichment
Non-alcoholic fatty liver disease (NAFLD)	4984	5998.81	3.593e-43	1.03953e-42	Underenrichment
Fc gamma R-mediated phagocytosis	4568	5538.42	7.75828e-43	2.20187e-42	Underenrichment
Chronic myeloid leukemia	5912	6994.62	4.76827e-42	1.34051e-41	Underenrichment
Insulin resistance	5632	6673.29	7.86567e-41	2.19062e-40	Underenrichment
Central carbon metabolism in cancer	4848	5818.77	8.45429e-41	2.33276e-40	Underenrichment
Glioma	5816	6857.74	8.92613e-40	2.44036e-39	Underenrichment
Malaria	620	996.538	7.77739e-39	2.08798e-38	Underenrichment
Tight junction	8534	9717.15	3.3607e-36	8.94187e-36	Underenrichment
TNF signaling pathway	4910	5809.86	2.99637e-35	7.83262e-35	Underenrichment
Apelin signaling pathway	8498	9638.69	5.24629e-34	1.35947e-33	Underenrichment
Hippo signaling pathway	8114	9208.43	8.03364e-33	2.04617e-32	Underenrichment
Hepatitis C	9260	10408.4	5.32784e-32	1.3455e-31	Underenrichment
Salmonella infection	4688	5509.9	3.57773e-31	8.95936e-31	Underenrichment
Cellular senescence	10734	11940.1	7.87111e-31	1.95466e-30	Underenrichment
Glycosphingolipid biosynthesis - lacto and neolacto series	244	465.378	1.46552e-30	3.60929e-30	Underenrichment
cGMP-PKG signaling pathway	8098	9141.29	3.65777e-30	8.93454e-30	Underenrichment
Insulin signaling pathway	8252	9289.93	2.0596e-29	4.98993e-29	Underenrichment
mTOR signaling pathway	8074	9098.77	2.7823e-29	6.6865e-29	Underenrichment
Lysine degradation	2276	2841.65	3.61969e-29	8.62934e-29	Underenrichment
Platinum drug resistance	3126	3773.27	1.47819e-28	3.49603e-28	Underenrichment
Epithelial cell signaling in Helicobacter pylori infection	2578	3163.65	4.91385e-28	1.15301e-27	Underenrichment
Neurotrophin signaling pathway	8354	9358.58	1.87812e-27	4.37249e-27	Underenrichment
alpha-Linolenic acid metabolism	294	514.669	4.39503e-27	1.01529e-26	Underenrichment
AMPK signaling pathway	5260	6046.96	3.19063e-26	7.31392e-26	Underenrichment
Hypertrophic cardiomyopathy (HCM)	1274	1679.52	5.71548e-26	1.30016e-25	Underenrichment
Thyroid cancer	2954	3547.89	9.94906e-26	2.24608e-25	Underenrichment
Serotonergic synapse	4410	5122.88	1.68945e-25	3.78538e-25	Underenrichment
GnRH signaling pathway	6110	6939.37	2.16449e-25	4.81358e-25	Underenrichment
Dilated cardiomyopathy (DCM)	3346	3969.93	2.47116e-25	5.45487e-25	Underenrichment
Cholinergic synapse	5898	6708.77	4.01405e-25	8.79548e-25	Underenrichment
Type II diabetes mellitus	3118	3718.16	4.46119e-25	9.70391e-25	Underenrichment
Legionellosis	2962	3545.94	6.2887e-25	1.358e-24	Underenrichment
Bacterial invasion of epithelial cells	3334	3948.08	1.0342e-24	2.21721e-24	Underenrichment
Transcriptional misregulation in cancer	934	1268.39	9.33847e-24	1.98776e-23	Underenrichment
Autoimmune thyroid disease	318	524.845	2.90003e-23	6.12915e-23	Underenrichment
Sphingolipid signaling pathway	6906	7739.48	4.0705e-23	8.48258e-23	Underenrichment
Bladder cancer	2932	3485.66	6.47558e-23	1.34008e-22	Underenrichment
Maturity onset diabetes of the young	928	1252.21	1.12757e-22	2.31735e-22	Underenrichment
Carbohydrate digestion and absorption	898	1213.42	3.36673e-22	6.87182e-22	Underenrichment
Ether lipid metabolism	640	910.449	4.35127e-22	8.82094e-22	Underenrichment
RIG-I-like receptor signaling pathway	3262	3825.01	1.24336e-21	2.50352e-21	Underenrichment
Gap junction	6120	6863.51	6.49543e-21	1.29909e-20	Underenrichment
Ascorbate and aldarate metabolism	214	377.972	6.67738e-21	1.32657e-20	Underenrichment
Calcium signaling pathway	8482	9348.9	7.37179e-21	1.45483e-20	Underenrichment
Glucagon signaling pathway	4596	5243.77	7.73539e-21	1.51654e-20	Underenrichment
Vascular smooth muscle contraction	6020	6744.8	2.81176e-20	5.47649e-20	Underenrichment
Type I diabetes mellitus	194	343.536	2.64065e-19	5.07685e-19	Underenrichment
Longevity regulating pathway	5978	6673.79	5.4042e-19	1.03234e-18	Underenrichment
Endocrine and other factor-regulated calcium reabsorption	1722	2107.78	6.87689e-19	1.3053e-18	Underenrichment
Inflammatory mediator regulation of TRP channels	5280	5933.43	7.19734e-19	1.35747e-18	Underenrichment
Mannose type O-glycan biosynthesis	208	357.62	1.66766e-18	3.12556e-18	Underenrichment
Arrhythmogenic right ventricular cardiomyopathy (ARVC)	450	655.636	3.19681e-18	5.95406e-18	Underenrichment
Pentose and glucuronate interconversions	576	800.828	1.17654e-17	2.16425e-17	Underenrichment
Renin secretion	2894	3365.77	1.36966e-17	2.50404e-17	Underenrichment
Notch signaling pathway	2280	2700.77	1.585e-17	2.88005e-17	Underenrichment
Asthma	116	229.055	2.85379e-17	5.15411e-17	Underenrichment
Prion diseases	1730	2094.16	4.42298e-17	7.94005e-17	Underenrichment
Adipocytokine signaling pathway	3658	4171.68	1.88984e-16	3.37228e-16	Underenrichment
p53 signaling pathway	4534	5100.08	2.18705e-16	3.87941e-16	Underenrichment
Primary bile acid biosynthesis	280	435.622	7.52197e-16	1.32636e-15	Underenrichment
Glycosaminoglycan degradation	222	362.208	1.10053e-15	1.92917e-15	Underenrichment
cAMP signaling pathway	11818	12679.3	2.50677e-15	4.34313e-15	Underenrichment
Glycosaminoglycan biosynthesis - chondroitin sulfate / dermatan sulfate	64	147.191	7.44123e-15	1.27442e-14	Underenrichment
Neuroactive ligand-receptor interaction	5048	5605.25	1.43353e-14	2.44109e-14	Underenrichment
Glycosphingolipid biosynthesis - ganglio series	168	285.932	2.48532e-14	4.20809e-14	Underenrichment
Cortisol synthesis and secretion	2322	2702.27	3.08343e-14	5.19132e-14	Underenrichment
Oxytocin signaling pathway	9552	10287.8	6.58566e-14	1.10254e-13	Underenrichment
Hedgehog signaling pathway	2244	2612.55	7.11333e-14	1.18423e-13	Underenrichment
Hippo signaling pathway - multiple species	730	943.794	2.35675e-13	3.88018e-13	Underenrichment
Aldosterone-regulated sodium reabsorption	1716	2030.55	3.84657e-13	6.29824e-13	Underenrichment
Glycosphingolipid biosynthesis - globo and isoglobo series	142	244.773	6.49944e-13	1.05838e-12	Underenrichment
Necroptosis	7232	7841.55	1.21851e-12	1.97346e-12	Underenrichment
Regulation of lipolysis in adipocytes	3038	3440.09	1.31723e-12	2.12181e-12	Underenrichment
Alzheimer disease	3498	3922.73	2.40843e-12	3.85866e-12	Underenrichment
Tyrosine metabolism	998	1221.19	2.54564e-11	4.03511e-11	Underenrichment
Vibrio cholerae infection	1122	1357.47	2.64665e-11	4.17303e-11	Underenrichment
Ovarian steroidogenesis	1930	2232.94	3.00287e-11	4.70976e-11	Underenrichment
Galactose metabolism	794	990.723	5.94559e-11	9.27636e-11	Underenrichment
Caffeine metabolism	58	120.842	1.55842e-10	2.40627e-10	Underenrichment
Thyroid hormone synthesis	2108	2410.34	1.84216e-10	2.82971e-10	Underenrichment
Cholesterol metabolism	1176	1403.22	2.74641e-10	4.19707e-10	Underenrichment
Antifolate resistance	798	986.043	3.80895e-10	5.79116e-10	Underenrichment
Biosynthesis of unsaturated fatty acids	76	143.648	4.26852e-10	6.45695e-10	Underenrichment
Autophagy - animal	7446	7966.8	1.8664e-09	2.80903e-09	Underenrichment
Taste transduction	1036	1236.5	2.98607e-09	4.4716e-09	Underenrichment
Bile secretion	1364	1587.26	6.24064e-09	9.29856e-09	Underenrichment
Steroid biosynthesis	430	559.598	8.0128e-09	1.18797e-08	Underenrichment
Glycerolipid metabolism	1274	1485.63	1.24132e-08	1.82224e-08	Underenrichment
Starch and sucrose metabolism	1120	1317.27	1.67353e-08	2.44466e-08	Underenrichment
Shigellosis	3580	3918.87	2.50591e-08	3.64274e-08	Underenrichment
Thermogenesis	5996	6428.88	2.79906e-08	4.04912e-08	Underenrichment
Endocytosis	4566	4936.8	5.70201e-08	8.09142e-08	Underenrichment
IL-17 signaling pathway	1108	1295.87	6.19318e-08	8.74677e-08	Underenrichment
Phosphatidylinositol signaling system	3160	3456.58	2.10113e-07	2.95347e-07	Underenrichment
Phenylalanine metabolism	474	594.624	2.22487e-07	3.09818e-07	Underenrichment
Mineral absorption	172	247.908	2.68218e-07	3.70041e-07	Underenrichment
Pathogenic Escherichia coli infection	2742	3016.23	2.75197e-07	3.7792e-07	Underenrichment
Mucin type O-glycan biosynthesis	356	460.744	2.87661e-07	3.93225e-07	Underenrichment
Amino sugar and nucleotide sugar metabolism	1224	1407.95	3.93407e-07	5.35321e-07	Underenrichment
Longevity regulating pathway - multiple species	5556	5935.7	4.10168e-07	5.53078e-07	Underenrichment
Progesterone-mediated oocyte maturation	6582	6987.44	6.2314e-07	8.32717e-07	Underenrichment
Amyotrophic lateral sclerosis (ALS)	2746	2996.61	2.52615e-06	3.33095e-06	Underenrichment
Sphingolipid metabolism	842	981.909	3.72482e-06	4.88985e-06	Underenrichment
Vasopressin-regulated water reabsorption	1090	1246.94	4.36581e-06	5.70619e-06	Underenrichment
Cardiac muscle contraction	718	843.759	7.12641e-06	9.23335e-06	Underenrichment
Histidine metabolism	636	754.672	7.26243e-06	9.36885e-06	Underenrichment
Inositol phosphate metabolism	2932	3174.06	1.02621e-05	1.31249e-05	Underenrichment
Glutamatergic synapse	5128	5432.17	2.31145e-05	2.93111e-05	Underenrichment
Long-term depression	3972	4240.15	2.40607e-05	3.03817e-05	Underenrichment
Glycerophospholipid metabolism	2126	2311.26	7.63817e-05	9.60411e-05	Underenrichment
Arginine biosynthesis	912	1035.15	7.84771e-05	9.82612e-05	Underenrichment
Alcoholism	11142	11544.4	0.00011802	0.000147154	Underenrichment
Aldosterone synthesis and secretion	3566	3795.62	0.000134091	0.000166496	Underenrichment
Insulin secretion	2956	3163.88	0.000152144	0.000187351	Underenrichment
Glutathione metabolism	1540	1689.24	0.000191846	0.000235268	Underenrichment
Ferroptosis	628	720.327	0.000382179	0.000462965	Underenrichment
Nicotinate and nicotinamide metabolism	720	817.319	0.000448127	0.000540655	Underenrichment
Long-term potentiation	5498	5738.27	0.00117129	0.00139617	Underenrichment
Morphine addiction	2960	3126.08	0.00238861	0.00283589	Underenrichment
Salivary secretion	2704	2846.42	0.00639581	0.0075334	Underenrichment
Phototransduction	1268	1363.47	0.00817521	0.00959139	Underenrichment
Phenylalanine, tyrosine and tryptophan biosynthesis	172	206.749	0.0122842	0.0142996	Underenrichment
Fructose and mannose metabolism	1094	1176.89	0.0134843	0.0156355	Underenrichment
Gastric acid secretion	3330	3455.85	0.0290489	0.0332946	Underenrichment
Glycosaminoglycan biosynthesis - heparan sulfate / heparin	76	96.4919	0.0299801	0.0342301	Underenrichment

## Sheet: Brain_overenrichment
KEGG pathway	nab	expected_nab	pvalue	adjusted_p	conclusion
RNA transport	8816	6218.68	4.92468e-219	2.09651e-217	Overenrichment
mRNA surveillance pathway	4562	3558.34	2.32608e-60	9.62737e-60	Overenrichment
Oxidative phosphorylation	1488	1008.12	1.50251e-46	4.66404e-46	Overenrichment
Retrograde endocannabinoid signaling	6682	5636.92	3.80443e-43	1.09012e-42	Overenrichment
Propanoate metabolism	1776	1284.38	1.46774e-39	3.97625e-39	Overenrichment
Citrate cycle (TCA cycle)	2270	1732.08	5.51795e-36	1.45518e-35	Overenrichment
SNARE interactions in vesicular transport	1364	968.962	6.77427e-34	1.74029e-33	Overenrichment
Valine, leucine and isoleucine degradation	2122	1703.6	3.63676e-23	7.63207e-23	Overenrichment
Purine metabolism	5548	4901.78	3.5834e-20	6.93412e-20	Overenrichment
Aminoacyl-tRNA biosynthesis	650	455.611	3.38605e-18	6.26735e-18	Overenrichment
Pyruvate metabolism	2094	1756.34	2.09213e-15	3.64593e-15	Overenrichment
Synaptic vesicle cycle	1210	958.967	2.86693e-15	4.93841e-15	Overenrichment
Glyoxylate and dicarboxylate metabolism	1506	1241.17	1.65823e-13	2.74529e-13	Overenrichment
Cysteine and methionine metabolism	2076	1784.01	8.28159e-12	1.31974e-11	Overenrichment
Terpenoid backbone biosynthesis	836	665.585	1.20433e-10	1.86922e-10	Overenrichment
Peroxisome	296	209.52	1.17138e-08	1.72807e-08	Overenrichment
Pyrimidine metabolism	2470	2208.86	3.16204e-08	4.55211e-08	Overenrichment
Synthesis and degradation of ketone bodies	420	318.232	3.52584e-08	5.05144e-08	Overenrichment
Ubiquinone and other terpenoid-quinone biosynthesis	386	290.021	5.37033e-08	7.65722e-08	Overenrichment
Fanconi anemia pathway	1806	1597.34	2.14629e-07	3.00279e-07	Overenrichment
Autophagy - other	1378	1197.83	2.54436e-07	3.52661e-07	Overenrichment
Protein processing in endoplasmic reticulum	2576	2330.71	3.98482e-07	5.39762e-07	Overenrichment
Butanoate metabolism	1078	924.305	5.93745e-07	7.97009e-07	Overenrichment
Selenocompound metabolism	538	432.941	8.13332e-07	1.08202e-06	Overenrichment
Cell cycle	10470	10003.6	2.26438e-06	2.99904e-06	Overenrichment
GABAergic synapse	3872	3599.36	5.11321e-06	6.65388e-06	Overenrichment
RNA degradation	686	578.224	1.01429e-05	1.30284e-05	Overenrichment
One carbon pool by folate	1044	913.084	1.75148e-05	2.23051e-05	Overenrichment
Oocyte meiosis	8908	8560.07	0.000137844	0.000170447	Overenrichment
Lipoic acid metabolism	90	60.421	0.000311011	0.000379842	Overenrichment
Sulfur relay system	280	224.739	0.000315224	0.000383415	Overenrichment
Ribosome biogenesis in eukaryotes	118	85.2708	0.000664784	0.000798813	Overenrichment
beta-Alanine metabolism	1348	1228.77	0.000682495	0.000816801	Overenrichment
Circadian rhythm	1680	1569.22	0.00502766	0.00594541	Overenrichment
Fatty acid biosynthesis	800	728.641	0.00828029	0.00967657	Overenrichment
Parkinson disease	2422	2314.31	0.0240833	0.0278171	Overenrichment
Alanine, aspartate and glutamate metabolism	1618	1531.92	0.0269756	0.0310375	Overenrichment
