# Supplementary material for: A meta-analysis of transcriptomic profiles of Huntington’s disease patients
Source: PLoS One. 2021 Jun 10;16(6):e0253037. doi: 10.1371/journal.pone.0253037 (PMC8191979; doi:10.1371/journal.pone.0253037)
Supplement: S4 File — (XLSX) [file pone.0253037.s005.xlsx]

## Sheet: Brain
Gene	module	kTotal	kWithin	MM	GS
C3orf14	M1	60.219	59.9299	0.957494	0.477541
ATP6AP2	M1	59.3069	59.0686	0.949284	0.419163
ISCA1	M1	57.9293	57.6067	0.949919	0.472772
B3GALNT1	M1	57.1107	56.8946	0.94496	0.436099
POLR2K	M1	54.5491	54.3446	0.940806	0.486074
PAK1	M1	54.6482	53.7958	0.921938	0.445384
ACP1	M1	53.7495	53.3965	0.937835	0.444512
CDC42	M1	53.597	53.2998	0.940196	0.418249
EID1	M1	53.2173	53.0142	0.93141	0.43616
RCN2	M1	52.2397	52.0268	0.92918	0.431322
ACTR10	M1	50.8853	50.5769	0.921897	0.399593
CBLN4	M1	50.837	50.3044	0.897887	0.501032
PRNP	M1	50.3773	50.1648	0.929655	0.467904
BRMS1L	M1	50.3132	50.0966	0.93007	0.48739
RGS4	M1	50.5323	50.035	0.906094	0.469616
CD200	M1	50.4251	49.8716	0.907844	0.50609
PPP2CA	M1	49.9006	49.6774	0.927129	0.479948
RNF11	M1	49.4858	49.1394	0.919239	0.50086
PRKAR1A	M1	48.365	48.1357	0.908888	0.348968
NETO2	M1	48.2894	47.9593	0.916211	0.485385
YWHAH	M1	48.5777	47.8816	0.90712	0.472952
C5orf22	M1	48.0224	47.7285	0.923286	0.400706
SUMO1	M1	47.8288	47.623	0.916331	0.453431
MRPS35	M1	47.4074	47.109	0.920576	0.463707
RAB11A	M1	47.1698	46.9816	0.912397	0.369149
THOC7	M1	47.3715	46.8937	0.908002	0.529638
RAB2A	M1	47.0768	46.8925	0.903196	0.423575
DNAJC19	M1	47.1076	46.8428	0.91641	0.451906
PSMC6	M1	47.0694	46.8405	0.899842	0.376806
PTS	M1	46.6989	46.442	0.919132	0.427262
TMEM14A	M1	46.0981	45.7637	0.915534	0.481396
NDUFB6	M1	46.1893	45.6894	0.908543	0.493717
CAP2	M1	46.1554	45.4703	0.87578	0.483713
TMEM65	M1	45.6753	45.3371	0.908524	0.493112
GAD1	M1	45.7036	45.1148	0.899571	0.491281
FAM49A	M1	45.4167	45.0174	0.868844	0.47733
SUB1	M1	45.2765	44.9708	0.897912	0.503465
ACTR3B	M1	45.6899	44.9414	0.879089	0.504168
NDUFC2	M1	45.2447	44.8837	0.915925	0.438007
CDC42SE2	M1	44.6761	44.4521	0.908705	0.495323
EEF1E1	M1	44.2308	43.9971	0.89196	0.447366
CHMP5	M1	44.0176	43.7883	0.889255	0.391552
FKBP3	M1	43.932	43.6987	0.914688	0.429151
DLEU7	M1	44.2252	43.6668	0.878024	0.505703
SCG2	M1	43.9695	43.5372	0.89069	0.544463
GABRA4	M1	43.5931	43.4017	0.900721	0.454138
CNOT7	M1	43.1966	42.9821	0.883609	0.395786
LMO3	M1	43.1614	42.9731	0.888532	0.434665
SCN3B	M1	42.295	41.7819	0.868054	0.474174
ATRNL1	M1	42.0359	41.4673	0.86294	0.484964
BEX4	M1	41.4308	40.9749	0.895167	0.461184
SCOC	M1	40.9304	40.7413	0.901066	0.391019
WSB2	M1	41.0743	40.5774	0.877876	0.49677
SKP1	M1	40.3026	39.9937	0.886307	0.4402
PANK3	M1	39.642	39.4093	0.895185	0.46846
ABHD10	M1	39.4334	39.2047	0.876641	0.339247
PPP1R2	M1	39.3256	39.1594	0.882181	0.418171
DCK	M1	39.2399	39.0646	0.882184	0.426868
POLR3K	M1	39.5461	39.0362	0.881685	0.445746
FAM133A	M1	39.0351	38.8498	0.865933	0.398146
MAD2L1	M1	38.9227	38.6299	0.846287	0.392896
C12orf29	M1	38.7323	38.5966	0.88577	0.511254
ENOPH1	M1	38.6708	38.4572	0.888733	0.423505
NDUFA5	M1	38.5872	38.3864	0.888726	0.386947
ZNF646	M2	22.8683	21.6878	0.929611	0.316742
CIZ1	M2	22.149	20.4728	0.927464	0.361844
SETD1A	M2	18.77	17.3773	0.885172	0.366219
LZTR1	M2	18.4536	17.246	0.89137	0.379905
NFIC	M2	18.1233	17.0187	0.888109	0.374439
LTBP3	M2	17.6681	16.2541	0.847309	0.514024
SMG6	M2	17.3352	16.0198	0.862987	0.334587
CLCN7	M2	15.9531	14.6923	0.857847	0.410605
SIPA1L3	M2	15.8293	14.3595	0.860424	0.321784
WDR6	M2	15.3421	14.2496	0.839536	0.377312
ACIN1	M2	15.0467	14.0817	0.857683	0.315193
MAP3K3	M2	15.2424	13.9286	0.828479	0.422976
RFX1	M2	14.534	13.2628	0.811095	0.394036
FAM98C	M3	4.3921	2.409	0.76519	0.338206

## Sheet: Blood
Gene	module	kTotal	kWithin	MM	GS	Score	Z_ratio_1	Z_ratio_2	Z_ratio_3
ADAM10	pink	15.1577	6.76538	0.925208	0.449524	0.00465907	-0.513871	0.178006	3.50615
CD164	pink	19.3235	7.34606	0.939614	0.419463	0.00798403	-0.829599	-0.251018	3.46707
TMEM30A	pink	17.292	7.90733	0.937306	0.418546	0.0152903	-0.524552	-0.409526	3.39766
DDX3X	pink	14.8516	7.48461	0.933508	0.411575	0.0271954	-1.30644	1.10773	3.12789
PAPOLA	pink	14.6223	7.52899	0.941658	0.400349	0.00997782	-1.20238	-0.596291	3.45011
WAPAL	pink	14.1984	5.05989	0.896027	0.388631	0.0404385	-0.738251	-0.753656	3.16518
TBL1XR1	pink	14.9579	7.43212	0.937819	0.376153	0.037798	-1.3416	-0.000391834	3.22504
SHOC2	pink	15.8355	7.79092	0.93606	0.328826	0.0450556	-1.64149	-0.19476	3.12206
MOB1A	pink	12.6249	5.23293	0.900029	0.323609	0.0496679	-1.09608	-1.3257	3.09859
CSNK1A1	pink	15.6487	8.06937	0.943951	0.304933	0.0328123	-1.20038	-1.10373	2.97699
CD46	yellow	18.2756	10.4953	0.922393	0.512181	0.0033284	-0.530214	0.974642	3.68036
MBNL1	yellow	17.3862	10.0105	0.926958	0.508757	0.00133166	-0.647269	0.280499	3.84884
MARCH7	yellow	21.7738	11.74	0.943363	0.506403	0.000665877	-0.15423	-0.449234	3.86637
SMCHD1	yellow	21.9672	12.5173	0.914187	0.496345	0.00199734	-0.515467	0.131478	3.7996
LBR	yellow	19.5185	12.0843	0.947163	0.435507	0.00532426	-0.472783	-0.930397	3.49117
ABI1	yellow	24.3678	12.1449	0.946998	0.42245	0.0106422	-1.14425	-0.159951	3.42233
SERINC1	yellow	21.933	10.0593	0.919636	0.421734	0.0113065	-0.89137	-0.188744	3.42074
DCP2	yellow	19.6343	10.6624	0.934546	0.417678	0.0225846	-1.25956	-0.0459205	3.35863
SP3	yellow	20.5468	10.8083	0.930604	0.406751	0.0186073	-0.567266	-1.02064	3.38002
BZW1	yellow	20.7243	10.624	0.937119	0.398339	0.0166174	-0.652351	-1.10052	3.38861
PUM2	yellow	22.79	10.9228	0.933933	0.391753	0.00399379	-1.49105	-1.11968	3.61567
SMNDC1	yellow	17.8323	10.0813	0.937257	0.357778	0.0371376	-0.811278	-1.20076	3.23467
