# Supplementary material for: A meta-analysis of transcriptomic profiles of Huntington’s disease patients
Source: PLoS One. 2021 Jun 10;16(6):e0253037. doi: 10.1371/journal.pone.0253037 (PMC8191979; doi:10.1371/journal.pone.0253037)
Supplement: S5 File — (XLSX) [file pone.0253037.s006.xlsx]

## Sheet: Tabelle1
Additional file 5: Protein-protein interaction network hubs
Excel sheet
Brain_all	All proteins identified by RRA of cytohubba results
Brain_RRA score < 0.05	Proteins identified by RRA of cytohubba results (p < 0.05)
Blood_all	All proteins identified by RRA of cytohubba results
Blood_significant	Proteins identified by RRA of cytohubba results (p < 0.05)
Blood_combined_all	Hubs identified by cytohubba and WGNA results
Blood_combined_significant	Hubs identified by cytohubba and WGNA results (RRA score < 0.05)
HDPD_PPIN	Hubs identified by cytohubba in the protein-protein interaction network of genes altered in HD and PD
HDPD_CON	Hubs identified by cytohubba in the co-expression network of genes altered in HD and PD

## Sheet: brain_all
protein	RRA_cytohubba	RRA_transcriptome	Z ratio (GSE33000)	Z ratio (GSE129473)	Z ratio (GSE64810)
PPP2CA	1.09768e-11	0.020313	1.97939	0.736028	1.90846
PSMA3	2.66632e-09	0.0232351	1.07507	2.75923	1.77204
PSMC6	1.66237e-08	0.0101055	1.48706	1.63214	1.72977
PSMD2	8.28259e-07	0.0436847	1.5944	-1.49813	-1.2162
PPP2CB	2.25545e-06	0.0483257	0.663425	1.75405	2.43565
SKP1	3.91645e-06	0.0215487	1.72735	1.33671	1.83576
MAD2L1	4.10714e-06	0.0163786	1.59061	1.41702	1.39677
MRPL3	3.06648e-05	0.0457075	1.78385	0.943818	1.77019
CDC42	4.57013e-05	0.0117422	1.72001	1.8267	1.45155
RPL15	0.000110429	0.0187325	1.41251	1.92507	1.58952
MRPS10	0.000198325	0.0135466	1.60888	1.41785	1.57021
SUMO1	0.000304386	0.0107107	1.82655	1.03363	2.15141
PSMA1	0.000393343	0.0249603	1.40923	1.31022	2.24067
CYCS	0.000604815	0.0464314	2.00151	0.826722	1.76572
RNPS1	0.00226362	0.00813998	2.11086	-1.75273	-1.5076
CDC27	0.00231877	0.0230958	1.55477	1.32289	1.45124
PSMD8	0.00454445	0.0192605	2.16037	-0.526277	0.145939
SNRPD1	0.00650117	0.0084017	1.69249	1.50511	1.74559
UBE2E1	0.00793998	0.0287951	0.475528	2.49673	1.85937
IGF1	0.0102037	0.0225729	2.14318	0.290671	1.11752
POLR2K	0.012631	0.00123463	1.97674	1.4382	2.29624
RANGAP1	0.012631	0.0393886	2.02781	-1.52304	-1.2362
SSB	0.0158776	0.0351378	1.10158	1.20635	2.47699
ANAPC10	0.0201396	0.00465795	0.831985	2.20926	2.34229
PSMD10	0.0245567	0.00101104	1.71276	2.27557	1.78631
RAB11A	0.0446618	0.0427391	1.45405	1.20328	1.78197
UBE2D2	0.0546123	0.0178223	1.87659	1.37343	1.60034
YARS	0.0546123	0.0272062	2.12712	-0.775651	-0.279034
POLR1A	0.0643985	0.00913622	1.50388	-1.48719	-2.40549
MRPS28	0.0875744	0.00233593	1.77186	1.7683	1.68552
UBE2S	0.0907246	0.0019963	2.33681	-0.742648	-0.0660922
UBE2E3	0.0927566	0.0242029	1.94131	1.31528	1.85842
EIF3M	0.125145	0.0174791	0.6395	1.99302	2.19355
MRPS35	0.151041	0.0188114	1.83569	1.22615	1.92506
NDUFB5	0.225101	0.0101055	1.66531	1.46944	1.75762
YEATS4	0.257935	0.0413847	1.46468	1.71682	1.22659
NUP133	0.379269	0.0377785	0.100772	2.66445	0.860947
KBTBD6	0.440021	0.036923	1.42141	1.232	1.31974
VBP1	0.797372	0.0133296	1.4552	1.77537	1.83571
MRPS18C	0.885632	0.0201433	1.53857	1.34932	1.88989
MRPS9	0.885632	0.0198134	1.40324	1.46837	1.45492
YWHAH	0.885632	0.0483257	2.06687	-0.220541	1.04394
AADAT	1	0.0191073	1.77864	2.19018	0.900953
ABCF3	1	0.00275286	1.70177	-1.6848	-2.16585
ABI2	1	0.0159456	2.17064	1.08744	1.16301
ACO2	1	0.0159085	1.54392	-1.39071	-1.6393
ACTR10	1	0.0373147	1.63989	1.23041	1.34355
ACTR3	1	0.0383605	1.30463	1.30395	1.61709
ACTR6	1	0.0226318	1.38442	1.5377	1.8771
ARF4	1	0.0427	1.28673	1.31979	2.03625
BRMS1L	1	0.0351378	2.11034	0.995929	1.35898
C3orf14	1	0.045168	2.0108	0.458168	1.77296
CAP2	1	0.039758	2.0974	-0.0353881	0.999578
CCKBR	1	0.0258829	2.13612	-0.766888	-0.578346
CCNC	1	0.0387989	1.30191	1.30028	1.71091
CCND2	1	0.0326632	1.42992	-1.27879	-1.26769
COMMD8	1	0.0157472	1.70324	1.39262	2.29501
CPSF6	1	0.0452916	1.27562	1.606	1.26223
CRH	1	0.0113007	2.20394	0.180324	0.964052
DCK	1	0.0336873	1.7702	1.25258	1.62835
DLX1	1	0.00997266	2.20714	0.158942	1.04394
DNAJC8	1	0.0494802	1.4893	1.17118	1.95578
DPM1	1	0.005421	1.55521	1.86717	2.5843
EEA1	1	0.0208053	0.667513	1.98477	1.90487
EEF1E1	1	0.0152893	1.77144	1.39893	1.95297
ENY2	1	0.0148211	1.44188	1.85195	2.24903
ERH	1	0.0249476	1.34123	1.92179	2.04493
EXOSC9	1	0.049568	0.507028	1.86817	1.75653
FAIM2	1	0.00242086	2.29402	-2.324	-1.50743
FANCF	1	0.0155271	1.4853	1.4995	1.40642
FKBP3	1	0.0212773	1.7039	1.339	2.18739
GABARAPL2	1	0.00417762	1.58364	2.02344	1.71347
GABRA4	1	0.0443646	1.81046	0.99417	1.77601
GABRA5	1	0.0357981	2.11003	0.448283	1.49243
GAD1	1	0.0179349	2.16517	0.187553	0.868771
GLOD4	1	0.0125019	1.4751	1.43255	1.50524
GTF2A2	1	0.00579216	1.18532	2.29303	2.08126
GUF1	1	0.00783317	1.58943	1.5164	1.52494
HDAC2	1	0.039267	0.687571	1.83604	1.86018
HIGD1A	1	0.0247967	1.37185	1.67802	2.04963
ISCA1	1	0.0460688	1.96343	0.748277	1.76916
KCNF1	1	0.0265446	2.13412	-0.378558	-0.124258
KCNJ9	1	0.0290154	2.03519	-1.4686	-1.29225
KCNQ2	1	0.00817889	1.84021	-1.76507	-1.50671
MAPT	1	0.00620661	2.1859	-1.67621	-1.5475
MBD1	1	3.85369e-05	2.21923	-2.82482	-1.72722
MED10	1	0.042396	2.08673	0.972688	1.68057
MED4	1	0.00957578	1.1872	2.09038	2.43537
MED7	1	0.0448863	1.39909	1.30962	1.21139
MRPL28	1	0.0106367	2.20468	-0.141847	0.360017
MRPL32	1	0.0110269	1.25212	2.1396	1.9955
MRPL50	1	0.0221884	1.35878	1.9402	1.99328
MRPS25	1	0.0123645	1.77282	1.43363	1.5127
MTCH1	1	0.0371184	2.10371	-0.670889	-0.901801
NDUFA5	1	0.0247695	1.49994	1.31134	1.91474
NDUFB6	1	0.047733	2.04836	1.17991	1.51233
NDUFC2	1	0.0331379	1.75186	1.20121	1.83258
NFU1	1	0.0128849	1.50574	1.42732	1.43634
NOL7	1	0.00941877	1.49669	1.51488	2.04723
PACSIN1	1	0.0283855	1.46019	-1.28389	-1.31587
PAIP1	1	0.0280002	1.50375	1.28587	1.95488
PAK1	1	0.048984	2.06655	-0.423121	0.299104
PDHB	1	0.0174538	1.54254	1.50601	1.38662
PGRMC1	1	0.0242565	1.37514	1.85325	1.43048
PMPCB	1	0.0383969	1.39685	1.2239	1.72942
PPP1R2	1	0.0114797	1.71017	1.44791	1.64392
PRDX3	1	0.0199073	1.40221	1.76395	2.22458
PRPF8	1	0.029808	1.34364	-1.59692	-2.07183
RAB14	1	0.0166901	1.46739	1.38333	1.44096
RABGGTB	1	0.0219106	0.63534	2.76814	1.41522
RAD17	1	0.0401716	1.29647	1.73736	1.38745
RGS4	1	0.04635	2.07136	-0.0356476	0.893401
RPA3	1	0.0157271	1.43473	1.45632	1.44567
RPGRIP1L	1	0.0334874	1.69008	1.28651	1.26426
SLC32A1	1	0.0219106	2.1538	0.1431	-0.00901502
SNX3	1	0.0086236	1.89369	0.361463	2.03122
SPCS2	1	0.0215544	0.548768	1.94631	2.11715
SRP19	1	0.0109981	1.47739	1.57362	2.11209
SRPK2	1	0.0443734	2.07943	0.398651	0.635498
SSBP1	1	0.00912225	1.50038	1.65219	1.60447
SST	1	0.00332668	2.32241	0.578048	0.451876
SSTR1	1	0.00864425	2.21268	-0.0423643	0.640754
STUB1	1	0.0185977	2.16276	-0.414944	-0.265152
STX12	1	0.033421	1.32566	1.8433	1.30869
STX7	1	0.0216231	1.41822	1.84194	1.34851
SUB1	1	0.0185763	1.99313	1.29145	1.92793
TBPL1	1	0.0136665	1.80922	0.98132	2.21272
TMEM126B	1	0.035834	1.31477	1.56492	2.15223
TMEM65	1	0.0305127	2.11901	0.563792	1.38646
TRIM23	1	0.0436847	1.63425	1.19838	1.53796
TSNAX	1	0.0445637	1.2799	1.52553	1.63171
UFM1	1	0.00266411	0.209144	2.3122	2.24679
VAMP1	1	0.0460274	1.27339	-1.57126	-1.29579
VIP	1	0.00133097	2.34721	0.511237	1.42926
VKORC1L1	1	0.0364583	2.10817	0.671761	1.28666
WBP4	1	0.0362179	1.31341	1.99221	1.79341
WRB	1	0.0247152	1.37243	1.69851	2.10706
ZWILCH	1	0.0316921	1.33417	1.26379	1.34213

## Sheet: brain RRA score < 0.05
protein	RRA_cytohubba	RRA_transcriptome	Z ratio (GSE33000)	Z ratio (GSE129473)	Z ratio (GSE64810)
PPP2CA	1.09768e-11	0.020313	1.97939	0.736028	1.90846
PSMA3	2.66632e-09	0.0232351	1.07507	2.75923	1.77204
PSMC6	1.66237e-08	0.0101055	1.48706	1.63214	1.72977
PSMD2	8.28259e-07	0.0436847	1.5944	-1.49813	-1.2162
PPP2CB	2.25545e-06	0.0483257	0.663425	1.75405	2.43565
SKP1	3.91645e-06	0.0215487	1.72735	1.33671	1.83576
MAD2L1	4.10714e-06	0.0163786	1.59061	1.41702	1.39677
MRPL3	3.06648e-05	0.0457075	1.78385	0.943818	1.77019
CDC42	4.57013e-05	0.0117422	1.72001	1.8267	1.45155
RPL15	0.000110429	0.0187325	1.41251	1.92507	1.58952
MRPS10	0.000198325	0.0135466	1.60888	1.41785	1.57021
SUMO1	0.000304386	0.0107107	1.82655	1.03363	2.15141
PSMA1	0.000393343	0.0249603	1.40923	1.31022	2.24067
CYCS	0.000604815	0.0464314	2.00151	0.826722	1.76572
RNPS1	0.00226362	0.00813998	2.11086	-1.75273	-1.5076
CDC27	0.00231877	0.0230958	1.55477	1.32289	1.45124
PSMD8	0.00454445	0.0192605	2.16037	-0.526277	0.145939
SNRPD1	0.00650117	0.0084017	1.69249	1.50511	1.74559
UBE2E1	0.00793998	0.0287951	0.475528	2.49673	1.85937
IGF1	0.0102037	0.0225729	2.14318	0.290671	1.11752
POLR2K	0.012631	0.00123463	1.97674	1.4382	2.29624
RANGAP1	0.012631	0.0393886	2.02781	-1.52304	-1.2362
SSB	0.0158776	0.0351378	1.10158	1.20635	2.47699
ANAPC10	0.0201396	0.00465795	0.831985	2.20926	2.34229
PSMD10	0.0245567	0.00101104	1.71276	2.27557	1.78631
RAB11A	0.0446618	0.0427391	1.45405	1.20328	1.78197

## Sheet: blood_all
protein	RRA_cytohubba	RRA_transcriptome	z.score.x	z.score.y	z.score
PTGES3	3.35516e-11	0.00113333	-1.84769	-2.5037	2.39146
CYCS	1.12417e-10	0.0383051	-0.0672798	-1.9161	2.71683
ACTR2	8.12724e-10	0.0410983	-0.945705	-1.78132	3.1493
EIF4E	1.05412e-09	0.0245689	-0.852255	-2.06541	2.33238
SMNDC1	1.27516e-09	0.0371376	-0.811278	-1.20076	3.23467
UBE2N	2.31222e-09	0.00023589	-2.37472	-2.22896	2.84859
FMR1	9.86818e-09	0.029867	-0.46165	-0.649074	3.3179
PUM2	5.33682e-08	0.00399379	-1.49105	-1.11968	3.61567
ACTR3	5.96881e-08	0.00317304	-1.92143	-1.61721	2.78105
CD164	7.07376e-08	0.00798403	-0.829599	-0.251018	3.46707
TBK1	8.82207e-08	0.0292055	-1.13947	-0.745516	3.3225
PAPOLA	3.00606e-07	0.00997782	-1.20238	-0.596291	3.45011
ETF1	4.1935e-07	0.00784332	-2.27632	-0.955264	2.52414
SACM1L	4.1935e-07	0.0199335	-0.78352	0.0832258	3.36722
UQCRC2	4.1935e-07	0.00408516	-1.78327	-2.37304	1.5813
ARPC5	1.07373e-06	0.0443205	-1.02025	-1.87121	2.24949
ABI1	1.64788e-06	0.0106422	-1.14425	-0.159951	3.42233
CDKN1B	2.54563e-06	0.0258963	-0.65893	-0.941521	3.3345
DCP2	2.54563e-06	0.0225846	-1.25956	-0.0459205	3.35863
ISCA1	1.89041e-05	0.0358549	-2.13652	1.02329	1.89582
CXCL8	2.65094e-05	0.00465907	-0.213595	4.98372	1.0861
UBE4A	3.66575e-05	0.0369072	-1.89616	0.231533	3.09549
CASP8	5.70478e-05	0.014941	-1.35703	1.63561	1.78733
LAMTOR3	7.26457e-05	0.0205964	-0.33781	-1.34718	3.36536
NFE2L2	7.26457e-05	0.0443963	-0.978888	0.759977	3.12347
MTMR6	0.000179853	0.0457148	-0.531816	-0.654529	3.12047
G3BP2	0.000335655	0.0382018	-1.79262	-1.02429	3.07134
MARCH7	0.000962021	0.000665877	-0.15423	-0.449234	3.86637
SERBP1	0.00118114	0.0136772	-1.37132	-1.59158	2.47037
GMFB	0.00137102	0.0344951	-1.10211	-0.705405	3.25537
DDX3X	0.0025477	0.0271954	-1.30644	1.10773	3.12789
SSR1	0.0025477	0.00692337	-1.50541	-1.90132	3.17546
MBNL1	0.00363795	0.00133166	-0.647269	0.280499	3.84884
TMEM30A	0.00431969	0.0152903	-0.524552	-0.409526	3.39766
SLMO2	0.00496211	0.00651641	-1.34113	-2.58155	2.37704
NEK7	0.00600902	0.00598935	-0.278131	-0.181376	3.48889
TDP2	0.0060185	0.0306623	-0.344718	-1.98827	3.12792
WSB2	0.0060185	0.0134225	-1.56993	-1.27844	2.2731
VAMP7	0.00866624	0.0311898	-1.46683	0.986508	3.30084
UBE2J1	0.0231547	0.0393908	-0.158623	-1.90759	2.37038
CHMP2B	0.0358135	0.0417581	0.173086	-0.948163	3.14231
SHOC2	0.0747981	0.0450556	-1.64149	-0.19476	3.12206
PELI1	0.105339	0.0146266	-0.342208	1.30236	3.40696
DNAJA1	0.161319	0.0490093	-1.35803	0.0611651	3.10086
STRAP	0.238669	0.0247032	-1.99216	-0.463952	2.96567
ADAM10	0.2935	0.00465907	-0.513871	0.178006	3.50615
SUCLA2	0.302661	0.0138833	1.1178	-3.00492	2.13637
DEGS1	0.616648	0.0470328	-0.835309	-1.06514	3.10764
PCMT1	0.623484	0.0388879	-0.975801	-1.91306	2.45785
SP3	0.806435	0.0186073	-0.567266	-1.02064	3.38002
OGT	0.8872	0.00153089	-1.788	2.87566	2.91851
ARID4B	1	0.0308117	-1.93569	0.108867	3.10715
ATP11B	1	0.00665434	-1.29198	-0.742694	3.48656
BZW1	1	0.0166174	-0.652351	-1.10052	3.38861
CAB39	1	0.0278821	-0.771405	-0.564209	3.32728
CCNG2	1	0.0325122	-0.228498	-0.209147	3.27901
CRLF3	1	0.0424178	-1.78587	-0.9924	3.13263
ELK3	1	0.0358166	-0.951754	-0.153776	3.24761
HERPUD1	1	0.0495243	-2.04065	-1.83145	0.963647
HEXB	1	0.0365008	-2.16138	-0.162369	1.88538
JMJD1C	1	0.00864872	-0.0615044	0.519858	3.45602
LAPTM4A	1	0.0258594	-0.109753	-2.04949	2.53442
MAT2B	1	0.0100019	-2.66882	-1.34439	1.93007
MFF	1	0.0400839	-1.4219	-1.01252	2.32682
OSBPL11	1	0.0252441	-0.341208	-2.05785	3.09018
PTPN12	1	0.0351559	-0.336994	0.850322	3.24989
RBL1	1	0.0245018	0.825023	-2.06891	2.06047
ROCK1	1	0.0391184	-1.29815	0.0343425	3.19366
SERINC1	1	0.0113065	-0.89137	-0.188744	3.42074
SLC39A6	1	0.0462059	-0.568329	-1.8595	2.55429
SMCHD1	1	0.00199734	-0.515467	0.131478	3.7996
SNX10	1	0.0318511	-0.0549611	-1.10427	3.29812
SOCS5	1	0.0313373	0.361667	-2.66913	1.92933
VPS4B	1	0.00445581	-1.60044	-2.13192	3.35571
YTHDC1	1	0.0491502	-2.28226	-0.404257	1.80073
ZFAND5	1	0.0139167	-1.38786	1.27131	3.35575
ZFAND6	1	0.0241334	-1.26786	-1.18846	2.82481

## Sheet: blood RRA score < 0.05
protein	RRA_cytohubba	RRA_transcriptome	z.score.x	z.score.y	z.score
PTGES3	3.35516e-11	0.00113333	-1.84769	-2.5037	2.39146
CYCS	1.12417e-10	0.0383051	-0.0672798	-1.9161	2.71683
ACTR2	8.12724e-10	0.0410983	-0.945705	-1.78132	3.1493
EIF4E	1.05412e-09	0.0245689	-0.852255	-2.06541	2.33238
SMNDC1	1.27516e-09	0.0371376	-0.811278	-1.20076	3.23467
UBE2N	2.31222e-09	0.00023589	-2.37472	-2.22896	2.84859
FMR1	9.86818e-09	0.029867	-0.46165	-0.649074	3.3179
PUM2	5.33682e-08	0.00399379	-1.49105	-1.11968	3.61567
ACTR3	5.96881e-08	0.00317304	-1.92143	-1.61721	2.78105
CD164	7.07376e-08	0.00798403	-0.829599	-0.251018	3.46707
TBK1	8.82207e-08	0.0292055	-1.13947	-0.745516	3.3225
PAPOLA	3.00606e-07	0.00997782	-1.20238	-0.596291	3.45011
ETF1	4.1935e-07	0.00784332	-2.27632	-0.955264	2.52414
SACM1L	4.1935e-07	0.0199335	-0.78352	0.0832258	3.36722
UQCRC2	4.1935e-07	0.00408516	-1.78327	-2.37304	1.5813
ARPC5	1.07373e-06	0.0443205	-1.02025	-1.87121	2.24949
ABI1	1.64788e-06	0.0106422	-1.14425	-0.159951	3.42233
CDKN1B	2.54563e-06	0.0258963	-0.65893	-0.941521	3.3345
DCP2	2.54563e-06	0.0225846	-1.25956	-0.0459205	3.35863
ISCA1	1.89041e-05	0.0358549	-2.13652	1.02329	1.89582
CXCL8	2.65094e-05	0.00465907	-0.213595	4.98372	1.0861
UBE4A	3.66575e-05	0.0369072	-1.89616	0.231533	3.09549
CASP8	5.70478e-05	0.014941	-1.35703	1.63561	1.78733
LAMTOR3	7.26457e-05	0.0205964	-0.33781	-1.34718	3.36536
NFE2L2	7.26457e-05	0.0443963	-0.978888	0.759977	3.12347
MTMR6	0.000179853	0.0457148	-0.531816	-0.654529	3.12047
G3BP2	0.000335655	0.0382018	-1.79262	-1.02429	3.07134
MARCH7	0.000962021	0.000665877	-0.15423	-0.449234	3.86637
SERBP1	0.00118114	0.0136772	-1.37132	-1.59158	2.47037
GMFB	0.00137102	0.0344951	-1.10211	-0.705405	3.25537
DDX3X	0.0025477	0.0271954	-1.30644	1.10773	3.12789
SSR1	0.0025477	0.00692337	-1.50541	-1.90132	3.17546
MBNL1	0.00363795	0.00133166	-0.647269	0.280499	3.84884
TMEM30A	0.00431969	0.0152903	-0.524552	-0.409526	3.39766
SLMO2	0.00496211	0.00651641	-1.34113	-2.58155	2.37704
NEK7	0.00600902	0.00598935	-0.278131	-0.181376	3.48889
TDP2	0.0060185	0.0306623	-0.344718	-1.98827	3.12792
WSB2	0.0060185	0.0134225	-1.56993	-1.27844	2.2731
VAMP7	0.00866624	0.0311898	-1.46683	0.986508	3.30084
UBE2J1	0.0231547	0.0393908	-0.158623	-1.90759	2.37038
CHMP2B	0.0358135	0.0417581	0.173086	-0.948163	3.14231

## Sheet: HDPD_PPIN
display name	Score
PPP2CA	1.99002e-06
YWHAH	0.00247652
RAB11A	0.00247652
RAB14	0.00247652
MAPT	0.00292969
CDC42	0.0129631
CSNK1D	0.183207
MRPL32	1
ACTR10	1
RAB2A	1
ATP6V0A1	1
ARF4	1
GCC2	1
PSMD2	1
TRAPPC6B	1
ATP6V1G1	1
ATP6AP2	1
KLC2	1
CDC27	1
RAB18	1

## Sheet: HDPD_CON
gene name	Score
TMEM14A	6.01078e-07
GLOD4	9.47014e-06
ACTR10	4.33217e-05
TRAPPC6B	6.91822e-05
RB1CC1	0.00254573
SRP19	0.00308464
YWHAH	0.00349165
RCN2	0.0215286
PTS	0.0348873
TMEM14B	0.0534432
ATP6V1G1	0.0785199
ARF4	0.0785199
FASTKD3	0.082446
ISCA1	0.112152
PPP2CA	0.123069
RAB11A	0.178385
PSMD2	0.357103
TMCO1	0.814861
ATP6V0A1	1
CDC42	1
C5orf22	1
CD200	1
RAB18	1
RAB2A	1
MRPL32	1
PRKAR1A	1
OCIAD1	1
STK38	1
TRIM38	1
SUB1	1
C3orf14	1
RGS4	1
RAB14	1
NDUFA5	1
VPS13C	1
PHF10	1
MORC2	1
ACTR3B	1
SRPK2	1
GCC2	1
POLR2K	1
TAOK2	1
GUF1	1
MED7	1
CDC42SE2	1
GNG3	1
NDUFB6	1
SCN3B	1
ZNF226	1
B3GALNT1	1
SCG2	1
PAIP1	1
PPP1R2	1
FAM49A	1
RGL2	1
PI4KA	1
