# Supplementary material for: A meta-analysis of transcriptomic profiles of Huntington’s disease patients
Source: PLoS One. 2021 Jun 10;16(6):e0253037. doi: 10.1371/journal.pone.0253037 (PMC8191979; doi:10.1371/journal.pone.0253037)
Supplement: S6 File — (XLSX) [file pone.0253037.s007.xlsx]

## Sheet: Tabelle1
Additional file 6: Results of Transcription factor enrichment analysis
Transcirption factor enrichment analysis was performed with the CheA3 tool.
Excel sheet
Brain_raw	Raw result of transcription factor enrichment analysis for the three studies using brain samples
Brain_only_altered	Only transcription factors that possessed also altered mRNA levels (brain)
Brain_raw	Raw result of transcription factor enrichment analysis for the three studies using brain samples (blood)
Brain_only_altered	Only transcription factors that possessed also altered mRNA levels (blood)
Brain_and_Blood	Raw result of transcription factor enrichment analysis of genes that were altered in the blood and brain

## Sheet: Brain_raw
Rank	TF	Mean Rank	Library	Overlapping_Genes
1	MTERF3	11	ARCHS4 Coexpression,1;GTEx Coexpression,21	SRP19,PAK1IP1,MRPS10,BZW1,MRPL32,NFU1,MRPL3,NUDCD1,SUMO1,SNRPD1,OGFOD1,KPNA4,TMEM14B,SKP1,MRPS28,VBP1,VRK1,UCHL3,MRPS18C,DPM1,MRPS9,MRPL50,PSMA3,PSMA1,PPA2,SUB1,TMEM126A,CCDC43,EEF1E1,FKBP3,CDC123,ENY2,GTF2A2,HDAC2,MRPS35,NDUFB6,NDUFB5,WBP4,PDHB,ANAPC10,PRDX3,POLR2K,PAIP1,DNAJC19,SSB,SPCS2,EIF3M,PSMC6,RPA3,ECHDC1,CYCS,SSBP1,MAD2L1
2	MSANTD4	13.5	ARCHS4 Coexpression,19;GTEx Coexpression,8	BEX4,SPAG16,PSMD10,STX12,ISCA1,MOCS2,SCOC,HDAC2,WRB,USP11,WBP4,TSPAN3,TMEM14A,SKP1,TRIM23,SLC25A46,GABARAPL2,WSB2,NDUFA5,VBP1,ACTR6,UBE2E3,KIAA0232,IMMP1L,EID1,MRPL50,KBTBD6,LMBRD2,RCN2,ABI2,PRKAR1A,BRMS1L,RPA3,OCIAD1,POLR3F,TMEM126B,MAPT,MEGF8,SCG2,CD200
3	SNAPC5	25	ARCHS4 Coexpression,48;GTEx Coexpression,2	ISCA1,MOCS2,GTF2A2,NDUFB6,NDUFB5,WBP4,NOL7,PDHB,PRPF8,NFU1,SUMO1,SNRPD1,KPNA4,RPL15,TMEM14B,PAIP1,CAP2,SKP1,MRPS28,DNAJC19,NDUFA5,VBP1,CACNA2D1,FBXL17,NDUFC2,UCHL3,MRPS18C,IMMP1L,MRPS9,PSMA1,PRKRA,BRMS1L,TMEM126A,CCDC43,STUB1,ACO2,DNAJC8,SSBP1,EEF1E1,FKBP3
4	ZNF883	25	ARCHS4 Coexpression,39;GTEx Coexpression,11	BEX4,PSMD10,SCOC,MOCS2,HDAC2,WRB,ACTR3B,C1QTNF4,GNG3,SUMO1,ENOPH1,SKP1,GABARAPL2,B3GALNT1,PRNP,SSB,WSB2,NDUFA5,VBP1,GABRA4,GAD1,LRRC40,MRPL50,KBTBD6,RCN2,ABI2,LRRC7,MTF2,OCIAD1,TMEM126B,MEGF8,EEF1E1,FKBP3
5	THYN1	38	ARCHS4 Coexpression,11;GTEx Coexpression,65	BEX4,MOCS2,CDC123,ENY2,CHIC1,NDUFB6,WRB,USP11,FAIM2,PDHB,PRDX3,TCEAL8,GNG3,SUMO1,SNRPD1,RPL15,ACP1,TMEM14B,SKP1,DNAJC19,PRNP,ATP6V1G1,SSB,LYSMD2,VRK1,MRPS18C,EID1,MRPL50,PSMA3,ABI2,PSMA1,KCNQ2,MTF2,OCIAD1,SSBP1,MEGF8,EEF1E1,FKBP3,MAD2L1
6	DLX1	39.67	ARCHS4 Coexpression,57;Enrichr Queries,21;GTEx Coexpression,41	BEX4,SCOC,RNF11,HDAC2,NRSN1,WRB,USP11,ATP1A3,FAIM2,HDAC9,RGS4,PPP2CA,GNG3,CCND2,HEY1,MBIP,SCN3B,PACSIN1,YWHAH,PRNP,EGR2,EGR3,WSB2,SLC32A1,VBP1,GAD1,PCDH8,LRRC40,HOPX,EID1,KBTBD6,TMEM17,RCN2,VGF,SUB1,CBLN4,SCG2,CD200
7	SCRT1	44.5	ARCHS4 Coexpression,84;Enrichr Queries,5	EGR2,EGR3,NRSN1,SLC32A1,KCNJ9,GAD1,PCDH8,ADAM11,ATP1A3,FAIM2,SEZ6L2,DDN,KIAA0513,GNG3,KCNT1,VGF,SST,KCNQ2,RIMBP2,PI4KA,MAPT,MEGF8,SCG2,PACSIN1
8	PCGF6	52.33	ARCHS4 Coexpression,44;Enrichr Queries,45;GTEx Coexpression,68	PHTF2,SLBP,ENY2,CDC123,HDAC2,ZWILCH,WBP4,CCNC,ANAPC10,PRDX3,MRPL3,CCND2,OGFOD1,ZMIZ2,KPNA4,SMN1,PAIP1,SLC25A46,PRNP,SSB,VBP1,PRMT3,WDR75,VRK1,NETO2,MED4,MRPS18C,DPM1,PSMA3,EIF3M,PSMA1,PRKRA,CLNS1A,MTF2,CYCS,SSBP1,EEF1E1,MAD2L1
9	PEG3	62	ARCHS4 Coexpression,108;GTEx Coexpression,16	BEX4,PSMD10,ZCCHC12,SCOC,NRSN1,WRB,USP11,ATP1A3,FAIM2,SEZ6L2,DDN,KIAA0513,KCNT1,TMEM14A,PACSIN1,SLC32A1,GABRA5,ATRNL1,KCNJ9,GAD1,GABRA4,LHFPL4,KBTBD6,TMEM17,ABI2,KCNQ2,OCIAD1,PI4KA,MAPT,CBLN4,SCG2,CD200
10	SP9	65	ARCHS4 Coexpression,94;GTEx Coexpression,36	BEX4,DLX1,HDAC2,NRSN1,USP11,FAIM2,ACTR3B,DDN,C1QTNF4,GNG3,PACSIN1,KCNF1,SLC32A1,GABRA5,VBP1,GAD1,GABRA4,PCDH8,LRRC40,EID1,TMEM158,KBTBD6,RCN2,ABI2,LRRC7,SUB1,CD200
11	CHCHD3	67	ARCHS4 Coexpression,23;GTEx Coexpression,111	PHTF2,ENY2,NDUFB6,NDUFB5,MRPS10,PDHB,NFU1,TCEAL8,SNRPD1,KPNA4,RPL15,ACP1,TMEM14B,PAIP1,CAP2,MRPS28,DNAJC19,ATP6V1G1,SSB,DPM1,MRPS9,EIF3M,PSMA1,SUB1,TMEM126A,CYCS,CCDC43,ACO2,SSBP1,EEF1E1,FKBP3,MAD2L1
12	MEF2C	73.8	ARCHS4 Coexpression,109;ENCODE ChIP-seq,94;Enrichr Queries,32;ReMap ChIP-seq,78;GTEx Coexpression,56	FAM49A,PHTF2,WBP4,HSPB3,HDAC9,DDN,EEA1,RGS4,KIAA0513,CCND2,KCNT1,AP1S2,KPNA4,RPL15,SCN3B,POLR2K,CAP2,SLC25A46,YWHAH,PACSIN1,YARS,PRNP,EGR2,ATRNL1,VBP1,KCNJ9,CACNA2D1,UBE2E3,GABRA4,FBXL17,IGF1,MRPS18C,PRKRA,LRRC7,BRMS1L,SUB1,FEZ2,GUF1,VWC2,OCIAD1,CCDC43,ACO2,SSBP1,MAPT,LSM14B,FKBP3,CD200
13	HMGN3	74.25	ARCHS4 Coexpression,9;ENCODE ChIP-seq,87;ReMap ChIP-seq,184;GTEx Coexpression,17	ZCCHC12,ARF4,VKORC1L1,PHTF2,MOCS2,MRPS10,ABHD10,KCNT1,AUH,NUDCD1,SUMO1,SNRPD1,PSMD2,CDC27,GOLGA1,FBXO3,TMEM14A,ACP1,TMEM14B,SKP1,ATP6V1G1,NDUFC2,THOC7,SIRT3,MRPS18C,EID1,IMMP1L,MRPL50,PSMA3,VGF,PEX3,SUB1,C1D,TMEM126A,TMEM126B,EEF1E1,FKBP3,SLC27A4,PSMD10,DCTN6,SLBP,GTF2A2,CDC123,ENY2,NDUFB6,NDUFB5,NOL7,ATP1A3,ZDHHC21,MAT2B,PDHB,SEZ6L2,HIGD1A,PRDX3,TCEAL8,ISOC1,RAB28,RPL15,DNAJC19,B3GALNT1,SSB,NDUF…
14	PRMT3	80.67	ARCHS4 Coexpression,30;Enrichr Queries,199;GTEx Coexpression,13	CDC123,MRPS35,ZWILCH,PAK1IP1,MRPS10,CCNC,BZW1,ANAPC10,PRDX3,MRPL3,NUDCD1,SNRPD1,OGFOD1,CDC27,TMEM14B,SLC25A46,MRPS28,TSNAX,PRNP,SSB,WDR75,VRK1,UCHL3,MRPS18C,PSMA3,EIF3M,PSMC6,CNOT7,PSMA1,POLR1A,CLNS1A,GUF1,CYCS,CCDC43,SSBP1,EEF1E1,MAD2L1
15	ZNF410	81.67	ARCHS4 Coexpression,85;Enrichr Queries,40;GTEx Coexpression,120	BEX4,PSMD10,ARF4,SCOC,MOCS2,RNF11,FAIM2,HIGD1A,SEZ6L2,BZW1,ZMIZ2,SKP1,ACTR3,B3GALNT1,PRNP,ATP6V1G1,NDUFA5,COQ10B,PSMA3,UFM1,ABI2,PSMA1,PRKAR1A,SUB1,OCIAD1,PI4KA,ERH,TMEM126B,MAPT,MEGF8,LSM14B,ACTR10,CDC42SE2
16	DLX6	84.67	ARCHS4 Coexpression,86;Enrichr Queries,90;GTEx Coexpression,78	BEX4,DLX1,HDAC2,NRSN1,WRB,USP11,ACTR3B,C1QTNF4,HEY1,TMEM68,KCNF1,EGR2,EGR3,SLC32A1,GABRA5,GAD1,GABRA4,LMO3,CACNA2D1,PCDH8,LRRC40,NETO2,TMEM158,KBTBD6,CNOT7,RCN2,ABI2,LRRC7,CD200
17	ZNF365	86.67	ARCHS4 Coexpression,91;Enrichr Queries,67;GTEx Coexpression,102	BEX4,RNF11,NRSN1,ATP1A3,FAIM2,HDAC9,DDN,RGS4,KIAA0513,GNG3,CCND2,KCNT1,PACSIN1,YWHAH,PRNP,EGR2,EGR3,WSB2,ATRNL1,KCNJ9,GABRA4,PCDH8,ADAM11,HOPX,TMEM158,KCNQ2,PI4KA,MAPT,SCG2
18	FAM200B	88.5	ARCHS4 Coexpression,70;GTEx Coexpression,107	BEX4,PSMD10,SCOC,RNF11,GTF2A2,NRSN1,NDUFB6,WRB,PRPF8,ZMIZ2,RPL15,ENOPH1,POLR2K,SKP1,GABARAPL2,ATP6V1G1,NDUFA5,LYSMD2,NDUFC2,MRPS18C,IMMP1L,KBTBD6,ABI2,OCIAD1,TMEM126B,EEF1E1,FKBP3
19	CXXC4	88.67	ARCHS4 Coexpression,71;ReMap ChIP-seq,185;GTEx Coexpression,10	BEX4,SPAG16,DLX1,SCOC,CHIC1,NRSN1,WRB,USP11,ATP1A3,FAIM2,SEZ6L2,ABHD10,GNG3,SCN3B,TMEM14A,CBR4,B3GALNT1,GABARAPL2,GAD1,PCDH8,LHFPL4,TOX3,ADCYAP1,KBTBD6,TMEM17,RCN2,ABI2,VGF,OCIAD1,TMEM126A,STUB1,MAPT,DNAJC8,MEGF8,SCG2,CD200
20	DPF1	88.67	ARCHS4 Coexpression,132;Enrichr Queries,22;GTEx Coexpression,112	DLX1,NRSN1,USP11,ATP1A3,FAIM2,SEZ6L2,ACTR3B,DDN,C1QTNF4,GNG3,CCND2,SCN3B,PACSIN1,YWHAH,KCNF1,PRNP,EGR2,EGR3,WSB2,SLC32A1,KCNJ9,GAD1,PCDH8,NETO2,VGF,ABI2,KCNQ2,MAPT
21	SOX14	94	ARCHS4 Coexpression,229;Enrichr Queries,46;GTEx Coexpression,7	BEX4,PSMD10,ZCCHC12,DLX1,SCOC,NRSN1,WRB,USP11,ATP1A3,SEZ6L2,PGRMC1,GNG3,SCN3B,TMEM14A,SLC10A4,EGR2,EGR3,SLC32A1,GAD1,PCDH8,SSTR1,SVIP,ADCYAP1,FAM133A,KBTBD6,TMEM17,VGF,ABI2,SST,PRKRA,MAPT,CBLN4,SCG2,CD200
22	TTF1	94.5	ARCHS4 Coexpression,43;GTEx Coexpression,146	PHTF2,ENY2,GTF2A2,NDUFB6,PAK1IP1,WBP4,ANAPC10,NFU1,SUMO1,SNRPD1,OGFOD1,KPNA4,POLR2K,PAIP1,SSB,VRK1,MED4,MRPS18C,IMMP1L,MRPS9,PSMA3,PRKRA,MTF2,CCDC43,DNAJC8,SSBP1,EEF1E1,FKBP3,MAD2L1
23	ZNF138	96	ARCHS4 Coexpression,38;Enrichr Queries,109;GTEx Coexpression,141	PSMD10,BEX4,PHTF2,HDAC2,WRB,USP11,PPP2CA,EEA1,SUMO1,TMEM68,ZNF226,ENOPH1,PMS1,SLC25A46,SKP1,ZRANB2,NDUFA5,VBP1,UBE2E3,UBE2E1,RFX3,LRRC40,DCK,CNOT7,LMBRD2,RCN2,RAB14,ABI2,CLNS1A,SUB1,MTF2,GUF1,EEF1E1,FKBP3,MAD2L1
24	NFYB	96.8	ARCHS4 Coexpression,6;ENCODE ChIP-seq,19;Enrichr Queries,122;ReMap ChIP-seq,69;GTEx Coexpression,268	ARF4,ZCCHC12,SRP19,ISCA1,MAST3,ZWILCH,FASTKD3,PAK1IP1,IER3IP1,MRPL32,CCND2,SUMO1,SNRPD1,GOLGA1,CHCHD7,KPNA4,SPA17,TMEM14B,SKP1,NUP133,VBP1,SLC30A5,UBE2E3,PRMT3,LRRC40,VRK1,RABGGTB,COQ10B,MRPS18C,MED7,EID1,IMMP1L,MRPL50,PSMA3,RCN2,LMBRD2,VGF,PEX3,SUB1,MTF2,C1D,TMEM126A,TBPL1,DNAJC8,TMEM126B,ZMYND11,EEF1E1,FKBP3,DCTN6,PSMD10,SLBP,HDAC2,ENY2,CDC123,GTF2A2,TM2D1,NDUFB5,ATP1A3,MAT2B,PDHB,ACTR3B,PRPF8,…
25	DACH2	98	ARCHS4 Coexpression,230;Enrichr Queries,26;GTEx Coexpression,38	BEX4,ZCCHC12,SCOC,NRSN1,USP11,FAIM2,ACTR3B,HDAC9,RGS4,GNG3,HEY1,SCN3B,PACSIN1,YWHAH,KCNF1,SLC32A1,GABRA5,GAD1,GABRA4,CACNA2D1,LMO3,PCDH8,TOX3,ADCYAP1,ABI2,LRRC7,MAPT,CD200
26	LHX8	99.33	ARCHS4 Coexpression,42;Enrichr Queries,99;GTEx Coexpression,157	BEX4,DLX1,ARF4,HDAC2,WRB,USP11,ACTR3B,HDAC9,C1QTNF4,RGS4,GNG3,CCND2,MBIP,KCNF1,GABARAPL2,EGR2,EGR3,SLC32A1,VBP1,GAD1,GABRA4,UBE2E3,PCDH8,LRRC40,NETO2,ADCYAP1,EID1,TMEM158,CNOT7,RCN2,ABI2,LRRC7,CD200
27	ZNF146	102.3	ARCHS4 Coexpression,188;Enrichr Queries,62;GTEx Coexpression,57	HDAC2,ZWILCH,BZW1,ANAPC10,MRPL3,NUDCD1,OGFOD1,RB1CC1,CDC27,SMN1,MAP3K7,SLC25A46,PRNP,SSB,NUP133,PRMT3,UBE2E1,WDR75,MRPL50,UFM1,EIF3M,CNOT7,POLR1A,SUB1,ERH,MAD2L1
28	GSX1	104	ARCHS4 Coexpression,257;Enrichr Queries,29;GTEx Coexpression,26	BEX4,PSMD10,ZCCHC12,DLX1,SCOC,NRSN1,WRB,USP11,ATP1A3,FAIM2,HDAC9,MBIP,TSPAN3,TMEM14A,KCNF1,EGR2,EGR3,SLC32A1,GAD1,PCDH8,RPGRIP1L,ADCYAP1,KBTBD6,TMEM17,RCN2,VGF,SST,PRKRA,POLR3F,CBLN4,SCG2,CD200
29	MYT1L	104.3	ARCHS4 Coexpression,90;Enrichr Queries,131;GTEx Coexpression,92	BEX4,PRNP,NRSN1,KCNJ9,ATRNL1,GAD1,CACNA2D1,GABRA4,LHFPL4,ATP1A3,FAIM2,ACTR3B,KIAA0513,GNG3,KCNT1,ABI2,TRAPPC6B,LRRC7,KCNQ2,RIMBP2,MAPT,SCN3B,SCG2,PACSIN1
30	FOXG1	107.3	ARCHS4 Coexpression,217;Enrichr Queries,16;GTEx Coexpression,89	DLX1,HDAC2,NRSN1,FAIM2,ACTR3B,HDAC9,C1QTNF4,RGS4,GNG3,CCND2,HEY1,PACSIN1,KCNF1,PRNP,EGR2,EGR3,WSB2,GABRA5,GAD1,GABRA4,CACNA2D1,PCDH8,TOX3,KBTBD6,RCN2,ABI2,LRRC7,SCG2
31	KCNIP3	107.5	ARCHS4 Coexpression,98;GTEx Coexpression,117	BEX4,KCNF1,NRSN1,WSB2,KCNJ9,USP11,ADAM11,ATP1A3,FAIM2,DDN,RGS4,KIAA0513,GNG3,KCNT1,ABI2,KCNQ2,PI4KA,MAPT,MEGF8,PACSIN1,YWHAH
32	ATF1	113	ARCHS4 Coexpression,16;ENCODE ChIP-seq,34;Enrichr Queries,138;ReMap ChIP-seq,161;GTEx Coexpression,216	PHTF2,SRP19,MAST3,PAK1IP1,FASTKD3,MRPS10,GCC2,CCNC,IER3IP1,EEA1,PSMD8,MRPL3,CCND2,SUMO1,OGFOD1,CDC27,GOLGA1,KPNA4,SKP1,TRIM23,ACTR3,NUP133,ACTR6,SLC30A5,STX7,LRRC40,VRK1,RANGAP1,MED4,DCK,COQ10B,MRPS18C,DPM1,EID1,IMMP1L,MRPL50,PSMA3,PSMA1,VGF,SUB1,C1D,MTF2,UNC50,KCNQ2,GUF1,CCDC43,ERH,DNAJC8,MAPT,SCG2,SLBP,HDAC2,ENY2,GTF2A2,NDUFB6,MRPS35,WRB,ATP1A3,MAT2B,HIGD1A,SEZ6L2,ACTR3B,ANAPC10,SPATA7,DDN,PPP2…
33	ZFP69B	113.5	ARCHS4 Coexpression,56;GTEx Coexpression,171	DLX1,HDAC2,USP11,HDAC9,PPP2CA,SNRPD1,AP3S1,CAP2,YARS,NUS1,CPSF6,SLC32A1,VBP1,GAD1,UBE2E3,LRRC40,VRK1,NETO2,EID1,KBTBD6,RCN2,RPA3,MTF2,CYCS,ERH,POLR3K,MAD2L1
34	FEZF1	114.3	ARCHS4 Coexpression,163;Enrichr Queries,166;GTEx Coexpression,14	BEX4,PSMD10,ZCCHC12,DLX1,SCOC,HDAC2,NRSN1,WRB,USP11,ATP1A3,FAIM2,TSPAN3,TMEM14A,GABRA5,GAD1,UBE2E3,PCDH8,RFX3,FANCF,ADCYAP1,TOX3,KBTBD6,TMEM17,RCN2,VGF,ABI2,SST,PRKRA,MTF2,CBLN4,SCG2,FKBP3,CD200
35	ATF2	115	ARCHS4 Coexpression,128;ENCODE ChIP-seq,30;Enrichr Queries,135;ReMap ChIP-seq,172;GTEx Coexpression,110	SPAG16,SRP19,SCOC,RNF11,CHIC1,ZWILCH,GPATCH2,GCC2,PSMD8,MRPL3,CCND2,RB1CC1,TMEM14A,ENOPH1,MAP3K7,TRIM23,SLC25A46,ACTR6,STX7,LRRC40,SSTR1,RABGGTB,MED4,ZDHHC17,COQ10B,DPM1,EID1,MRPL50,PPA2,VGF,TRAPPC6B,PRKAR1A,POLR1A,PEX3,UNC50,MTF2,C1D,GUF1,TMEM126A,DNAJC8,FKBP3,BEX4,HDAC2,TMEM161B,CDC123,MRPS35,NDUFB6,WRB,NOL7,ACTR3B,ANAPC10,CDC42,PPP1R2,PDCD10,TMEM128,MBIP,RAB28,RPL15,PRNP,ZRANB2,NDUFA5,MBD1,GAD…
36	OTP	118	ARCHS4 Coexpression,269;Enrichr Queries,82;GTEx Coexpression,3	BEX4,PSMD10,ZCCHC12,DLX1,SCOC,NRSN1,WRB,USP11,ATP1A3,FAIM2,SEZ6L2,PGRMC1,GNG3,SCN3B,TMEM14A,TRIM23,B3GALNT1,EGR2,EGR3,SLC32A1,GAD1,PCDH8,ADCYAP1,KBTBD6,TMEM17,RCN2,VGF,SST,CRH,MAPT,CBLN4,SCG2,CD200
37	DLX2	118.7	ARCHS4 Coexpression,55;Enrichr Queries,188;GTEx Coexpression,113	PSMD10,BEX4,DLX1,HDAC2,NRSN1,WRB,USP11,FAIM2,HDAC9,PPP2CA,GNG3,CCND2,HEY1,MBIP,PACSIN1,YWHAH,EGR2,EGR3,SLC32A1,VBP1,GAD1,ATP6AP2,LRRC40,RPGRIP1L,EID1,KBTBD6,TMEM17,RCN2,VGF,SUB1,CD200
38	POU3F4	118.7	ARCHS4 Coexpression,232;Enrichr Queries,66;GTEx Coexpression,58	BEX4,DLX1,HDAC2,NRSN1,ACTR3B,C1QTNF4,GNG3,CALB1,CCND2,HEY1,KCNF1,EGR2,SLC32A1,GABRA5,GAD1,GABRA4,LMO3,CACNA2D1,PCDH8,NETO2,TOX3,ADCYAP1,TMEM158,RCN2,ABI2,LRRC7
39	MTERF1	119	ARCHS4 Coexpression,49;GTEx Coexpression,189	MRPS35,FASTKD3,CCNC,PRDX3,TCEAL8,MRPL3,COMMD8,SUMO1,SNRPD1,ZMIZ2,SKP1,WDR75,FANCF,MRPS18C,MRPL50,PSMA3,EIF3M,CNOT7,PSMC6,RPA3,SSBP1,EEF1E1,MEGF8,LSM14B,POLR3K,MAD2L1
40	SMYD3	121.5	ARCHS4 Coexpression,107;GTEx Coexpression,136	WRB,HIGD1A,PRDX3,PAK1,GNG3,SUMO1,ZMIZ2,RPL15,ACP1,TMEM14B,SKP1,NDUFA5,ATP6AP2,LHFPL4,VRK1,NETO2,RPGRIP1L,AIG1,KBTBD6,RCN2,OCIAD1,SSBP1,MEGF8,EEF1E1,AARS
41	INSM2	122.7	ARCHS4 Coexpression,273;Enrichr Queries,9;GTEx Coexpression,86	BEX4,DLX1,SCOC,NRSN1,ATP1A3,FAIM2,SEZ6L2,ACTR3B,RGS4,GNG3,CALB1,SCN3B,PACSIN1,YWHAH,SLC10A4,KCNF1,EGR2,EGR3,SLC32A1,GAD1,CACNA2D1,PCDH8,LHFPL4,SSTR1,VGF,KCNQ2,RIMBP2,MAPT,SCG2
42	CSRNP3	123.5	ARCHS4 Coexpression,199;GTEx Coexpression,48	BEX4,SCOC,RNF11,NRSN1,ATRNL1,GAD1,GABRA4,USP11,CACNA2D1,LMO3,PCDH8,FAIM2,ACTR3B,GNG3,ABI2,LRRC7,OCIAD1,MAPT,SCN3B,PACSIN1
43	TERF1	123.8	ARCHS4 Coexpression,18;Enrichr Queries,59;ReMap ChIP-seq,50;GTEx Coexpression,368	HDAC2,CDC123,CHIC1,MAST3,ZWILCH,PAK1IP1,CCNC,PDHB,CDC42,PRDX3,TCEAL8,KIAA0513,MRPL3,SUMO1,PDCD10,SNRPD1,ZMIZ2,RB1CC1,TCEAL1,TRIM23,SRPK2,ACTR3,PRNP,SSB,MBD1,VRK1,ZDHHC17,EID1,MRPS9,MRPL50,PSMA3,EIF3M,PSMC6,SUB1,MTF2,ECHDC1,VAMP1,CYCS,DNAJC8,SSBP1,ZMYND11,EEF1E1,FKBP3,TMEM9B,CDC42SE2,CHMP5,MAD2L1
44	HLF	126.7	ARCHS4 Coexpression,154;Enrichr Queries,105;GTEx Coexpression,121	MOCS2,CHIC1,ATP1A3,FAIM2,SEZ6L2,HDAC9,DDN,RGS4,KIAA0513,CCND2,KCNT1,HEY1,PACSIN1,PRNP,KCNF1,EGR2,EGR3,ATRNL1,KCNJ9,LMO3,GABRA4,IGF1,HOPX,ABI2,TRAPPC6B,PI4KA,ZMYND11
45	RORB	127.7	ARCHS4 Coexpression,139;Enrichr Queries,64;GTEx Coexpression,180	FAM49A,RNF11,NRSN1,ATP1A3,FAIM2,HDAC9,RGS4,KIAA0513,GNG3,CCND2,KCNT1,SCN3B,PACSIN1,YWHAH,EGR2,EGR3,WSB2,ATRNL1,KCNJ9,CACNA2D1,GABRA4,IGF1,ABI2,MAPT,MEGF8,SCG2
46	ELK1	127.8	Literature ChIP-seq,14;ARCHS4 Coexpression,460;ENCODE ChIP-seq,11;ReMap ChIP-seq,45;GTEx Coexpression,109	ZWILCH,UBE2D2,GPATCH2,FAIM2,GCC2,THUMPD1,BZW1,PSMD8,NFU1,ABHD10,SNRPD1,ZMIZ2,CDC27,PMPCB,FBXO3,KPNA4,SPA17,MAP3K7,SKP1,RAB2A,GABARAPL2,UBE2E3,WDR75,MED4,MED7,DPM1,EID1,PPA2,CLNS1A,SUB1,KCNQ2,UNC50,TMEM126A,ERH,SLC27A4,ENY2,ACTR3B,PRPF8,ANAPC10,SPATA7,SNX3,DYNC2LI1,COMMD8,MBIP,TSPAN3,PACSIN1,EGR2,EGR3,CPSF6,ZRANB2,MRPL28,NETO2,FANCF,CNOT7,CYCS,ACO2,LSM14B,AARS,SPAG16,ARF4,MOCS2,PAK1IP1,MRPS10,IER3…
47	CEBPZ	132	ARCHS4 Coexpression,35;ENCODE ChIP-seq,103;Enrichr Queries,129;ReMap ChIP-seq,61;GTEx Coexpression,332	DCTN6,PHTF2,HDAC2,MOCS2,CDC123,ZWILCH,PAK1IP1,BZW1,ANAPC10,MRPL3,GNG3,NUDCD1,SUMO1,SNRPD1,OGFOD1,EXOSC9,CHCHD7,KPNA4,POLR2K,PAIP1,PRNP,SSB,VBP1,ATP6AP2,MRPL28,WDR75,VRK1,KIAA0232,MRPS18C,DPM1,PSMA3,MRPL50,EIF3M,RCN2,LMBRD2,PSMA1,POLR1A,PEX3,PI4KA,CYCS,DNAJC8,SSBP1,EEF1E1,POLR3K,AARS,SLC27A4,MAD2L1
48	TSC22D1	139	ARCHS4 Coexpression,68;Enrichr Queries,274;GTEx Coexpression,75	BEX4,ARF4,MTCH1,MOCS2,RNF11,CHIC1,WRB,USP11,FAIM2,PPP2CB,PGRMC1,GNG3,CCND2,TSPAN3,SKP1,TRIM23,YWHAH,PRNP,GABARAPL2,NDUFA5,GAD1,RAB11A,EID1,ABI2,PRKAR1A,MAPT,ZMYND11
49	CAMTA2	140	ARCHS4 Coexpression,145;Enrichr Queries,137;GTEx Coexpression,138	MTCH1,PRNP,KCNJ9,MAST3,ADAM11,LHFPL4,ATP1A3,FAIM2,SEZ6L2,DDN,KIAA0513,PAK1,GNG3,KCNT1,CCND2,ZMIZ2,KCNQ2,PITPNM2,C1D,PI4KA,MAPT,PACSIN1
50	ZMAT4	141.3	ARCHS4 Coexpression,236;Enrichr Queries,169;GTEx Coexpression,19	BEX4,FAM49A,NRSN1,FAIM2,ACTR3B,HDAC9,C1QTNF4,RGS4,GNG3,SCN3B,PACSIN1,KCNF1,EGR2,WSB2,ATRNL1,GABRA5,GAD1,GABRA4,LMO3,CACNA2D1,PCDH8,TOX3,ABI2,LRRC7,PI4KA,OCIAD1,MAPT
51	THAP1	141.6	ARCHS4 Coexpression,4;ENCODE ChIP-seq,71;Enrichr Queries,278;ReMap ChIP-seq,211;GTEx Coexpression,144	ARF4,MTCH1,SRP19,FASTKD3,UBE2D2,PAK1IP1,MRPS10,IER3IP1,BZW1,PSMD8,HEY1,SUMO1,OGFOD1,ZMIZ2,KPNA4,TMEM14B,TRIM23,SKP1,ATP6V1G1,NUP133,VBP1,PRMT3,WDR75,NDUFC2,VRK1,MED4,DCK,MRPS18C,MED7,DPM1,MRPL50,PSMA3,LMBRD2,VGF,PSMA1,PRKAR1A,PEX3,SUB1,C1D,MTF2,FEZ2,TMEM126A,TBPL1,CCDC43,ERH,MAPT,DNAJC8,EEF1E1,SLC27A4,CHMP5,PSMD10,SLBP,TMEM161B,HDAC2,CDC123,GTF2A2,NDUFB5,WBP4,NOL7,HIGD1A,ACTR3B,ANAPC10,DYNC2LI1,P…
52	ZNF92	142.5	ARCHS4 Coexpression,66;Enrichr Queries,41;ReMap ChIP-seq,210;GTEx Coexpression,253	PHTF2,SCOC,HDAC2,MAST3,FASTKD3,HDAC9,EEA1,SUMO1,SNRPD1,RB1CC1,MBIP,PRNP,ZRANB2,SSB,CPSF6,VBP1,UBE2E3,UBE2E1,LRRC40,VRK1,PSMA3,CNOT7,TMEM158,RCN2,PRKRA,CLNS1A,RPA3,SUB1,MTF2,DNAJC8,EEF1E1,MEGF8,POLR3K,MAD2L1
53	PRDM8	143	ARCHS4 Coexpression,105;Enrichr Queries,58;GTEx Coexpression,266	FAM49A,DLX1,ATP1A3,FAIM2,HDAC9,DDN,RGS4,KIAA0513,CCND2,KCNT1,HEY1,ZMIZ2,TCEAL1,SCN3B,YWHAH,PACSIN1,PRNP,EGR2,EGR3,ATRNL1,KCNJ9,ADAM11,HOPX,TMEM158,KCNQ2,PI4KA,VAMP1,MAPT
54	SGSM2	144	ARCHS4 Coexpression,143;GTEx Coexpression,145	BEX4,NRSN1,KCNJ9,USP11,ATP1A3,FAIM2,SEZ6L2,ACTR3B,DDN,C1QTNF4,KIAA0513,ABI2,ZMIZ2,KCNQ2,RIMBP2,PI4KA,MAPT,SCN3B,MEGF8,PACSIN1
55	ZNF287	144	ARCHS4 Coexpression,13;Enrichr Queries,294;GTEx Coexpression,125	FAM49A,BEX4,SPAG16,PSMD10,DCTN6,SCOC,HDAC2,CHIC1,WRB,WBP4,PDHB,IER3IP1,ANAPC10,MTMR6,PPP2CA,TCEAL8,MRPL3,OGFOD1,ZMIZ2,TMEM128,ZNF226,TSPAN3,SLC25A46,SKP1,RAB2A,PRNP,GABARAPL2,NUP133,VBP1,MBD1,UBE2E3,PRMT3,RFX3,LRRC40,MRPS18C,FANCF,EID1,CNOT7,RCN2,PSMA1,POLR1A,SSBP1
56	THRB	144.3	ARCHS4 Coexpression,186;Enrichr Queries,165;GTEx Coexpression,82	RNF11,FAIM2,HDAC9,DDN,RGS4,KIAA0513,CCND2,KCNT1,POLR2K,TRIM23,YWHAH,PACSIN1,PRNP,EGR2,EGR3,NFYB,ATRNL1,KCNJ9,CACNA2D1,GABRA4,FBXL17,IGF1,EID1,LMBRD2,PRKRA,BRMS1L
57	POU6F1	147.7	ARCHS4 Coexpression,152;Enrichr Queries,119;GTEx Coexpression,172	PRNP,EGR2,EGR3,KCNJ9,ADAM11,LHFPL4,ATP1A3,FAIM2,FRMD4A,DDN,KIAA0513,GNG3,KCNT1,CCND2,KCNQ2,PITPNM2,C1D,MAPT,SCN3B,PACSIN1
58	THRA	148	Literature ChIP-seq,154;ARCHS4 Coexpression,118;Enrichr Queries,266;GTEx Coexpression,54	BEX4,MTCH1,NRSN1,ATP1A3,FAIM2,ACTR3B,DDN,C1QTNF4,KIAA0513,CCND2,KCNT1,PACSIN1,KCNF1,PRNP,EGR2,SLC32A1,GABRA5,KCNJ9,GAD1,GABRA4,ADAM11,IGF1,ABI2,LRRC7,KCNQ2,C1D,PI4KA,MAPT,MEGF8
59	TIGD7	148.7	ARCHS4 Coexpression,12;Enrichr Queries,224;GTEx Coexpression,210	BEX4,PHTF2,ARF4,SCOC,HDAC2,WRB,USP11,WBP4,HSPB3,HDAC9,ANAPC10,NFU1,OGFOD1,AP1S2,KPNA4,ZNF226,AP3S1,RAB28,ENOPH1,TMEM14A,PAIP1,SKP1,PRNP,ZRANB2,VBP1,CACNA2D1,MBD1,GAD1,LRRC40,NETO2,EID1,UFM1,CNOT7,KBTBD6,RCN2,PRKRA,TRAPPC6B
60	HSF2	150.7	ARCHS4 Coexpression,31;Enrichr Queries,192;GTEx Coexpression,229	BEX4,PSMD10,PHTF2,DLX1,HDAC2,RBM26,WRB,USP11,CCND2,SUMO1,PSMD2,TMEM68,KPNA4,CAP2,SKP1,PRNP,EGR2,NDUFA5,NFYB,VBP1,CACNA2D1,GAD1,UBE2E3,LRRC40,MRPS9,KBTBD6,CNOT7,RCN2,PRKRA,MTF2,CCDC43,FKBP3,CD200
61	SOX11	151	Literature ChIP-seq,122;ARCHS4 Coexpression,126;Enrichr Queries,429;ReMap ChIP-seq,56;GTEx Coexpression,22	SPAG16,SCOC,MOCS2,NRSN1,ZWILCH,FRMPD2,MRPS10,C1QTNF4,RGS4,CCND2,CALB1,ENOPH1,SKP1,GABARAPL2,ATP6V1G1,SLC32A1,VBP1,LMO3,CACNA2D1,UBE2E3,LRRC40,RFX3,COQ10B,ZDHHC17,TOX3,RCN2,LRRC7,POLR1A,CLNS1A,CRH,MAPT,BEX4,PSMD10,DLX1,TMEM161B,HDAC2,NDUFB5,WRB,USP11,ATP1A3,PPP2CA,PGRMC1,GNG3,ZNF706,PAIP1,YARS,PRNP,B3GALNT1,EGR2,GABRA5,GAD1,GABRA4,PCDH8,SPCS2,KBTBD6,TMEM17,ABI2,CD200
62	PAX6	152.2	Literature ChIP-seq,49;ARCHS4 Coexpression,136;Enrichr Queries,98;ReMap ChIP-seq,55;GTEx Coexpression,423	SPAG16,MTCH1,RBM26,ZWILCH,PAK1IP1,PSMD8,RGS4,KCNT1,CCND2,NUDCD1,ENOPH1,TMEM14A,SLC30A5,UBE2E3,ADAM11,SSTR1,MED4,PCDHA11,DCK,THOC7,SIRT3,TOX3,IMMP1L,ADCYAP1,TRAPPC6B,C1D,TMEM126A,MAPT,SCG2,BEX4,GRAMD1B,DLX1,HDAC9,PTS,DDN,PPP2CA,KIAA0513,GNG3,TCEAL1,MBIP,RPL15,ABCF3,CBR4,POLR2K,PACSIN1,PRNP,EGR2,EGR3,GAD1,PCDH8,YIPF5,TMEM17,UBE2S,VWC2,POLR3F,RIMBP2,CYCS,STUB1
63	ZBTB41	152.3	ARCHS4 Coexpression,64;Enrichr Queries,134;GTEx Coexpression,259	PHTF2,SCOC,PANK3,GCC2,ZDHHC21,EEA1,RGS4,KIAA0513,KCNT1,RB1CC1,TMEM14A,CBR4,TRIM23,WSB2,NDUFA5,KCNJ9,CACNA2D1,ADAM11,KBTBD6,ZFYVE16,LMBRD2,ABI2,TRAPPC6B,PRKAR1A,VWC2,POLR3F,ZMYND11,SCG2
64	ZNF207	155	ARCHS4 Coexpression,373;Enrichr Queries,12;ReMap ChIP-seq,135;GTEx Coexpression,100	SLBP,MTCH1,ISCA1,TMEM161B,MOCS2,RBM26,MAST3,BZW1,PRPF8,PPP2CA,CCND2,RPL15,ENOPH1,ACTR3,GABARAPL2,PRNP,ZRANB2,CPSF6,EGR3,WSB2,NDUFA5,FBXL17,WDR75,MRPL28,PSMA3,EIF3M,PRKAR1A,SUB1,MTF2,VAMP1,CYCS,STUB1,ERH,MAD2L1
65	MSANTD3	156	ARCHS4 Coexpression,288;GTEx Coexpression,24	RNF11,WBP4,MRPS10,ZFAND1,IER3IP1,ANAPC10,MRPL3,PGRMC1,PDCD10,OGFOD1,CDC27,KPNA4,PAIP1,MRPS28,SSB,TMEM50A,PRMT3,RAB11A,MRPS18C,PSMA3,TMEM158,PSMA1,FEZ2,TMEM126A,CCDC43,SSBP1
66	ZNF197	156.3	ARCHS4 Coexpression,430;Enrichr Queries,101;ReMap ChIP-seq,24;GTEx Coexpression,70	FAM49A,BEX4,PHTF2,ENY2,HDAC2,PAK1IP1,WBP4,ATP1A3,ANAPC10,EEA1,NUDCD1,OGFOD1,AP1S2,KPNA4,ZNF226,MAP4K3,PAIP1,SLC25A46,TSNAX,PRNP,NUP133,SLC32A1,MRPS25,CACNA2D1,MBD1,UBE2E3,PRMT3,ATP6AP2,LHFPL4,RFX3,RPGRIP1L,DCK,SIRT3,ADCYAP1,CNOT7,ZFYVE16,KBTBD6,RCN2,RAB14,ABI2,PRKRA,UBE2S,MTF2,CCDC43
67	NEUROD6	163	ARCHS4 Coexpression,306;Enrichr Queries,1;GTEx Coexpression,182	FAM49A,BEX4,DLX1,NRSN1,ATP1A3,FAIM2,DDN,RGS4,GNG3,CALB1,SCN3B,PACSIN1,YWHAH,KCNF1,EGR2,EGR3,WSB2,ATRNL1,GABRA5,CACNA2D1,GAD1,LMO3,PCDH8,ADCYAP1,VGF,SST,LRRC7,MTF2,RIMBP2,CRH,CBLN4,SCG2,CD200
68	CDC5L	168.3	ARCHS4 Coexpression,433;Enrichr Queries,39;GTEx Coexpression,33	PHTF2,ARF4,ENY2,HDAC2,PANK3,WBP4,GPATCH2,BZW1,PRPF8,ANAPC10,ZMIZ2,OGFOD1,KPNA4,PAIP1,TSNAX,ACTR3,PRNP,CPSF6,SSB,NUP133,PRMT3,MED4,RANGAP1,RABGGTB,MRPS18C,MED7,DPM1,CNOT7,PRKRA,POLR1A,C1D,CCDC43
69	HIVEP2	170.3	ARCHS4 Coexpression,184;Enrichr Queries,277;GTEx Coexpression,50	RNF11,ATP1A3,FAIM2,HDAC9,DDN,KIAA0513,GNG3,KCNT1,CCND2,TRIM23,PACSIN1,YWHAH,PRNP,EGR2,EGR3,KCNJ9,ATRNL1,GABRA4,FBXL17,LHFPL4,TRAPPC6B,BRMS1L,KCNQ2,C1D,POLR3F,PI4KA,MAPT
70	SIX3	172	ARCHS4 Coexpression,425;Enrichr Queries,49;GTEx Coexpression,42	BEX4,DLX1,GTF2A2,NRSN1,NDUFB6,USP11,ACTR3B,C1QTNF4,CCND2,POLR2K,KCNF1,EGR2,EGR3,SLC32A1,GABRA5,GAD1,GABRA4,PCDH8,NETO2,ADCYAP1,IMMP1L,TMEM158,TMEM17,CNOT7,ABI2,LRRC7,SCG2
71	ZFP1	173.3	ARCHS4 Coexpression,41;Enrichr Queries,475;GTEx Coexpression,4	BEX4,DLX1,SCOC,MOCS2,RNF11,HDAC2,WRB,USP11,FAIM2,ACTR3B,GNG3,SUMO1,TMEM14A,TRIM23,PACSIN1,PRNP,WSB2,SLC32A1,ACTR6,KCNJ9,VBP1,GAD1,UBE2E3,LYSMD2,LRRC40,DCK,ZDHHC17,SIRT3,KBTBD6,LMBRD2,CNOT7,RCN2,ABI2,TRAPPC6B,BRMS1L,MTF2,OCIAD1,TBPL1,MAPT,ZMYND11,MAD2L1
72	E2F6	175.4	ARCHS4 Coexpression,130;ENCODE ChIP-seq,66;Enrichr Queries,290;ReMap ChIP-seq,235;GTEx Coexpression,156	PHTF2,SRP19,VKORC1L1,MTCH1,MOCS2,RNF11,PANK3,UBE2D2,PSMD8,MRPL3,ABHD10,CCND2,AUH,NUDCD1,OGFOD1,PSMD2,CDC27,GOLGA1,KPNA4,TMEM14A,MAP3K7,SLC25A46,YWHAH,ACTR3,ATP6V1G1,WSB2,MRPS25,CACNA2D1,SLC30A5,UBE2E3,MED4,UCHL3,ZDHHC17,COQ10B,DCK,DPM1,MRPS9,PSMA3,ZFYVE16,RCN2,VGF,PSMA1,CLNS1A,UNC50,MTF2,CCDC43,ERH,MAPT,HDAC2,CDC123,MRPS35,NDUFB6,WBP4,PTS,DDN,SNX3,PPP2CA,CDC42,PPP1R2,KIAA0513,PAK1,PPCS,EXOSC9,ABC…
73	CAMTA1	176.7	ARCHS4 Coexpression,65;Enrichr Queries,318;GTEx Coexpression,147	BEX4,PRNP,RNF11,KCNJ9,ATRNL1,LHFPL4,ATP1A3,FAIM2,FRMD4A,SEZ6L2,KIAA0513,GNG3,PGRMC1,KBTBD6,CCND2,KCNT1,ABI2,TRAPPC6B,KCNQ2,MAPT,SCN3B,PACSIN1,YWHAH
74	PHOX2A	178.3	ARCHS4 Coexpression,160;Enrichr Queries,148;GTEx Coexpression,227	SLC10A4,GPI,GRAMD1B,EGR2,EGR3,PANK3,PCDH8,LHFPL4,ATP1A3,SEZ6L2,PRDX3,RGS4,ADCYAP1,CCND2,VGF,PEX3,PRKRA,UBE2S,KCNQ2,RIMBP2,ISOC1,VIP,SCG2,ABCF3
75	SOHLH1	180	ARCHS4 Coexpression,158;Enrichr Queries,196;GTEx Coexpression,186	EGR2,NRSN1,WSB2,ATRNL1,KCNJ9,ADAM11,ATP1A3,FAIM2,IGF1,DDN,RGS4,KIAA0513,GNG3,KCNT1,CALB1,VGF,KCNQ2,PI4KA,MAPT,SCN3B,PACSIN1,YWHAH
76	ZNF260	180.7	ARCHS4 Coexpression,205;Enrichr Queries,302;GTEx Coexpression,35	PSMD10,ARF4,DLX1,HDAC2,CHIC1,TCEAL8,EEA1,CCND2,RB1CC1,ZMIZ2,TMEM68,ENOPH1,MAP3K7,CBR4,PRNP,ACTR6,VBP1,MBD1,UBE2E3,UBE2E1,WDR75,LRRC40,SGPP1,MRPL50,UFM1,ZFYVE16,RCN2,ABI2,TMEM126B,ZMYND11,CHMP5
77	PURA	181.5	ARCHS4 Coexpression,159;GTEx Coexpression,204	ATRNL1,KCNJ9,GABRA4,PRMT3,WBP4,NOL7,FBXL17,FAIM2,ANAPC10,MRPS18C,DDN,EEA1,RGS4,KIAA0513,KCNT1,LMBRD2,PRKRA,OGFOD1,KPNA4,PAIP1,PACSIN1
78	POU3F2	182.3	Literature ChIP-seq,32;ARCHS4 Coexpression,328;Enrichr Queries,36;GTEx Coexpression,333	PHTF2,MCTP1,GPATCH2,FAIM2,CCNC,IER3IP1,ABHD10,CCND2,CALB1,HEY1,OGFOD1,GOLGA1,ENOPH1,WSB2,CACNA2D1,UBE2E3,STX7,RFX3,FRMD4A,PCDHA11,MRPS18C,DPM1,TOX3,LMBRD2,VGF,PPA2,PRKAR1A,LRRC7,MAPT,EEF1E1,SCG2,BEX4,DLX1,HDAC2,WRB,MAT2B,SPATA7,SNX3,PPP2CB,TMEM65,MBIP,RAB28,SLC10A4,SRPK2,EGR2,EGR3,NFYB,GAD1,PCDH8,NETO2,UFM1,KBTBD6,PSMC6,TMEM17,ABI2,RAB14,SST,OCIAD1,RAD17,MAD2L1
79	GBX2	185.5	Literature ChIP-seq,150;ARCHS4 Coexpression,277;Enrichr Queries,94;GTEx Coexpression,221	BEX4,DLX1,SCOC,WRB,FAIM2,C1QTNF4,CCND2,HEY1,ENOPH1,SRPK2,GABARAPL2,EGR2,EGR3,GAD1,PCDH8,FRMD4A,NETO2,TMEM158,RCN2,ABI2,VGF,RPA3,ERH,MEGF8,LSM14B
80	EMX1	186	ARCHS4 Coexpression,218;Enrichr Queries,159;GTEx Coexpression,181	DLX1,EGR2,EGR3,WSB2,ATRNL1,KCNJ9,GAD1,PCDH8,ADAM11,ATP1A3,FAIM2,DDN,RGS4,PAK1,GNG3,CCND2,KCNT1,HEY1,KCNQ2,PI4KA,MAPT,SCN3B,PACSIN1,YWHAH
81	ZNF239	189	ARCHS4 Coexpression,22;Enrichr Queries,313;GTEx Coexpression,232	HDAC2,CDC123,ZWILCH,PAK1IP1,PRDX3,TCEAL8,MRPL3,NUDCD1,SUMO1,PMS1,CBR4,B3GALNT1,PRNP,SSB,WDR75,LRRC40,VRK1,RPGRIP1L,NETO2,MED7,MRPS9,MRPL50,EIF3M,TMEM158,POLR1A,CYCS,SSBP1,EEF1E1,FKBP3,MAD2L1
82	MESP1	190.3	ARCHS4 Coexpression,308;Enrichr Queries,238;GTEx Coexpression,25	DLX1,ISCA1,GTF2A2,NDUFB6,PAK1IP1,DDN,NFU1,HEY1,SCN3B,POLR2K,CAP2,MRPS28,DNAJC19,EGR2,EGR3,WSB2,NDUFA5,VBP1,CACNA2D1,FBXL17,NDUFC2,IMMP1L,TMEM158,VGF,UBE2S,RNPS1,CCDC43,STUB1,MAPT,FKBP3
83	FOXB1	191	ARCHS4 Coexpression,323;Enrichr Queries,144;GTEx Coexpression,106	BEX4,SPAG16,PSMD10,DLX1,SCOC,WRB,PPP2CB,CCND2,SNRPD1,RPL15,ENOPH1,SLC10A4,DNAJC19,GABARAPL2,EGR2,EGR3,SSB,ACTR6,GAD1,PCDH8,SVIP,ADCYAP1,IMMP1L,ABI2,PRKRA,VAMP1,SSBP1
84	ZNF644	191.3	ARCHS4 Coexpression,215;Enrichr Queries,235;ReMap ChIP-seq,42;GTEx Coexpression,273	ENY2,HDAC2,WBP4,GCC2,THUMPD1,ACTR3B,ANAPC10,EEA1,KIAA0513,NUDCD1,HEY1,SUMO1,RB1CC1,ZMIZ2,CDC27,SMN1,MAP3K7,MAP4K3,PAIP1,TRIM23,ZRANB2,NUP133,MRPS25,NFYB,VBP1,MBD1,PRMT3,LRRC40,KIAA0232,SIRT3,LYRM1,PSMA1,VGF,RAB14,MTF2,PI4KA
85	NME2	191.7	ARCHS4 Coexpression,198;ReMap ChIP-seq,102;GTEx Coexpression,275	MOCS2,NOL7,ATP1A3,ZDHHC21,BZW1,PSMD8,MRPL3,SNRPD1,PSMD2,ZNF226,RPL15,SLC30A5,GABRA4,YIPF5,MRPL28,NDUFC2,KIAA0232,RABGGTB,EIF3M,UBE2S,SUB1,CRH,PDCD2,ERH,SSBP1,CD200
86	ARNT2	192.3	ARCHS4 Coexpression,103;Enrichr Queries,403;GTEx Coexpression,71	BEX4,NRSN1,ATP1A3,FAIM2,ACTR3B,DDN,C1QTNF4,RGS4,KIAA0513,GNG3,CCND2,KCNT1,SCN3B,PACSIN1,KCNF1,PRNP,EGR2,EGR3,WSB2,KCNJ9,GAD1,GABRA4,PCDH8,ADAM11,ABI2,LRRC7,KCNQ2,PI4KA,MAPT,MEGF8
87	ZNF84	193	ARCHS4 Coexpression,185;Enrichr Queries,34;GTEx Coexpression,360	BEX4,HDAC2,USP11,GCC2,ZDHHC21,ANAPC10,EEA1,MRPL3,CCND2,NUDCD1,CDC27,MBIP,SMN1,ZNF226,ZRANB2,CPSF6,MBD1,PRMT3,LRRC40,ZDHHC17,TOX3,EIF3M,KBTBD6,RCN2,ABI2,MTF2
88	MYNN	198.8	ARCHS4 Coexpression,37;Enrichr Queries,74;ReMap ChIP-seq,155;GTEx Coexpression,529	SLBP,SRP19,ENY2,CCNC,MAT2B,THUMPD1,BZW1,ANAPC10,PRDX3,GNG3,SUMO1,PDCD10,RB1CC1,ZMIZ2,KPNA4,SMN1,PMS1,SKP1,PRNP,VBP1,MBD1,MRPL28,MED7,DPM1,MRPL50,PSMA3,EIF3M,PSMC6,VGF,PSMA1,C1D,MTF2,STUB1,EEF1E1,MEGF8,LSM14B,POLR3K,SLC27A4
89	ZIC1	199.3	ARCHS4 Coexpression,142;Enrichr Queries,53;GTEx Coexpression,403	GRAMD1B,DLX1,ATP1A3,FAIM2,SEZ6L2,RGS4,KIAA0513,KCNT1,CCND2,HEY1,PACSIN1,EGR2,EGR3,KCNJ9,GAD1,PCDH8,ADAM11,PCDHA11,ABI2,KCNQ2,VWC2,POLR3F,MAPT,MEGF8,SCG2
90	PIN1	200.5	ARCHS4 Coexpression,266;GTEx Coexpression,135	BEX4,KCNF1,NRSN1,WSB2,KCNJ9,ATP1A3,MRPL28,FAIM2,ACTR3B,PSMD8,GNG3,KCNQ2,STUB1,MAPT,MEGF8,PACSIN1
91	SETDB1	200.7	Literature ChIP-seq,54;ARCHS4 Coexpression,521;ENCODE ChIP-seq,4;Enrichr Queries,489;ReMap ChIP-seq,92;GTEx Coexpression,44	SRP19,SCOC,ISCA1,PANK3,UBE2D2,YEATS4,ZFAND1,BZW1,PSMD8,ABHD10,SNRPD1,OGFOD1,GOLGA1,CDC27,CHCHD7,PMPCB,KPNA4,TMEM14A,TMEM14B,SLC25A46,SKP1,RAB2A,ATP6V1G1,WSB2,SLC30A5,WDR75,FRMD4A,MED4,THOC7,MED7,EID1,ZFYVE16,PPA2,SUB1,CLNS1A,GUF1,TMEM126B,FKBP3,BEX4,SLBP,DLX1,ENY2,TMEM161B,HIGD1A,PRPF8,ACTR3B,ANAPC10,MTMR6,SNX3,PPCS,MBIP,SCN3B,PACSIN1,PRNP,NUS1,EGR3,ZRANB2,MRPL28,NETO2,FANCF,CNOT7,TMEM17,PI4KA,AC…
92	ZNF804A	202	ARCHS4 Coexpression,387;Enrichr Queries,128;GTEx Coexpression,91	MCTP1,ATP1A3,FAIM2,HDAC9,RGS4,KIAA0513,PAK1,GNG3,CCND2,SCN3B,PACSIN1,EGR2,EGR3,KCNJ9,ATRNL1,GAD1,CACNA2D1,LYSMD2,LHFPL4,NETO2,KBTBD6,LRRC7,KCNQ2,MAPT,SCG2
93	ZIC2	202.3	ARCHS4 Coexpression,112;Enrichr Queries,121;GTEx Coexpression,374	GRAMD1B,DLX1,CDC123,HDAC2,ZWILCH,PRDX3,TCEAL8,KIAA0513,KCNT1,CCND2,HEY1,SUMO1,SNRPD1,EGR2,EGR3,SSB,GAD1,ADAM11,VRK1,PCDHA11,TOX3,VGF,MTF2,VWC2,POLR3F,EEF1E1,FKBP3,MAD2L1
94	ZNF587B	207	ARCHS4 Coexpression,246;GTEx Coexpression,168	BEX4,MOCS2,RNF11,CHIC1,SSB,MAST3,PAK1IP1,CCNC,EID1,PPP2CB,PSMA3,EIF3M,ABI2,RAB28,MEGF8,ZMYND11,EEF1E1,POLR3K,SKP1
95	TBR1	207.3	ARCHS4 Coexpression,450;Enrichr Queries,17;GTEx Coexpression,155	DLX1,KCNF1,EGR2,NRSN1,EGR3,WSB2,ATRNL1,GAD1,PCDH8,LHFPL4,FAIM2,SEZ6L2,RGS4,PAK1,GNG3,CCND2,CALB1,VGF,KCNQ2,PI4KA,MAPT,SCN3B,PACSIN1,YWHAH
96	EGR4	208	ARCHS4 Coexpression,235;Enrichr Queries,3;GTEx Coexpression,386	BEX4,DLX1,SEZ6L2,DDN,RGS4,KIAA0513,KCNT1,CCND2,TMEM14A,KCNF1,EGR2,EGR3,KCNJ9,GAD1,PCDH8,ADAM11,LHFPL4,SSTR1,PCDHA11,ADCYAP1,TMEM158,CCKBR,VGF,KCNQ2,CRH,RIMBP2,CBLN4,SCG2
97	ZFP69	210.5	ARCHS4 Coexpression,270;GTEx Coexpression,151	ACTR3,B3GALNT1,ENY2,SSB,TMEM50A,ZWILCH,NOL7,LRRC40,SGPP1,COMMD8,PDCD10,MTF2,ERH,AP3S1,DNAJC8,PAIP1,SLC25A46
98	GABPA	213	Literature ChIP-seq,80;ARCHS4 Coexpression,293;ENCODE ChIP-seq,1;Enrichr Queries,23;ReMap ChIP-seq,206;GTEx Coexpression,675	SRP19,PANK3,THUMPD1,BZW1,RGS4,ABHD10,SNRPD1,OGFOD1,PSMD2,CDC27,PMPCB,MAP3K7,TMEM14A,CACNA2D1,UBE2E1,VRK1,MED4,MRPS18C,DPM1,CLNS1A,SUB1,UNC50,GUF1,TBPL1,SLC27A4,PSMD10,SLBP,ENY2,PRPF8,ANAPC10,MTMR6,SNX3,MBIP,TSPAN3,DNAJC19,YARS,PRNP,NUS1,KCNF1,ZRANB2,CPSF6,MRPL28,IGF1,NETO2,RAD17,RNPS1,ACO2,TMEM9B,ARF4,PHTF2,PAK1IP1,MRPS10,EEA1,MRPL3,NUDCD1,RB1CC1,MRPS28,ACTR3,NUP133,MRPS25,LRRC40,RABGGTB,DCK,ZDHH…
99	CLOCK	213.4	Literature ChIP-seq,144;ARCHS4 Coexpression,348;Enrichr Queries,340;ReMap ChIP-seq,51;GTEx Coexpression,184	PANK3,MRPS10,ATP1A3,ZDHHC21,PDHB,EEA1,PGRMC1,KCNT1,CCND2,SUMO1,PPCS,OGFOD1,PSMD2,ZMIZ2,RB1CC1,CHCHD7,KPNA4,ABCF3,MAP4K3,PAIP1,SLC25A46,KCNF1,PRNP,CACNA2D1,MBD1,FRMD4A,PCDHA11,COQ10B,PSMC6,VGF,PRKRA,FEZ2,VWC2,VAMP1,MEGF8,LSM14B,POLR3K
100	DACH1	216.3	Literature ChIP-seq,71;ARCHS4 Coexpression,325;Enrichr Queries,253	BEX4,SLBP,MTCH1,HDAC2,PANK3,FASTKD3,NOL7,HDAC9,MRPL32,PTS,GNG3,PAK1,CCND2,HEY1,ZNF706,TMEM65,SNRPD1,PDCD10,RPL15,TMEM14A,ACP1,ABCF3,EGR2,CPSF6,CACNA2D1,FBXL17,RABGGTB,RAB11A,SGPP1,TOX3,LMBRD2,ABI2,POLR1A,PEX3,UNC50,MTF2,CCDC43,SSBP1,LSM14B,SCG2,ACTR10,TMEM9B
101	ZNF420	219.3	ARCHS4 Coexpression,171;Enrichr Queries,233;GTEx Coexpression,254	BEX4,PRNP,HDAC2,ACTR6,USP11,RFX3,IER3IP1,HDAC9,IMMP1L,CNOT7,CCND2,SUMO1,PRKRA,BRMS1L,ZMIZ2,MTF2,POLR3F,PMPCB,ZNF226,LSM14B,CD200,TRIM23,SLC25A46,SKP1
102	POU5F1B	219.5	ARCHS4 Coexpression,89;GTEx Coexpression,350	DNAJC19,PRNP,MOCS2,ENY2,SSB,NDUFB6,WRB,MRPL32,MRPS18C,TCEAL8,MRPL50,SUMO1,SNRPD1,BRMS1L,ERH,SSBP1,MEGF8,EEF1E1,FKBP3,SKP1,TRIM23
103	MYPOP	220.5	ARCHS4 Coexpression,343;GTEx Coexpression,98	WSB2,MAST3,KCNJ9,LYSMD2,FAIM2,ACTR3B,DDN,PAK1,GNG3,ZMIZ2,KCNQ2,STUB1,MAPT,SCN3B,LSM14B,PACSIN1
104	THAP5	220.7	ARCHS4 Coexpression,567;Enrichr Queries,31;GTEx Coexpression,64	PHTF2,ISCA1,SCOC,WRB,ZDHHC21,THUMPD1,EEA1,ABHD10,RB1CC1,ZMIZ2,TMEM68,TRIM23,SLC25A46,PRNP,VBP1,ACTR6,LRRC40,SGPP1,IMMP1L,ADCYAP1,MRPL50,KBTBD6,CNOT7,LMBRD2,POLR3F
105	MITF	222.8	Literature ChIP-seq,127;ARCHS4 Coexpression,294;Enrichr Queries,383;ReMap ChIP-seq,104;GTEx Coexpression,206	FAM49A,PHTF2,ARF4,MTCH1,ISCA1,MOCS2,PANK3,CHIC1,PAK1IP1,FAIM2,YEATS4,NFU1,PSMD8,EEA1,CCND2,HEY1,AUH,MED10,RB1CC1,GOLGA1,AP1S2,KPNA4,AP3S1,ENOPH1,SLC25A46,YWHAH,MRPS28,RAB2A,ACTR3,GABARAPL2,ATP6V1G1,WSB2,MRPS25,CACNA2D1,STX7,PRMT3,ADAM11,NDUFC2,FRMD4A,ZDHHC17,DCK,THOC7,DPM1,MRPS9,ZFYVE16,RCN2,VGF,PSMA1,PRKAR1A,POLR1A,SUB1,KCNQ2,PITPNM2,GUF1,ERH,CCDC43,DNAJC8,TMEM126B,MAPT,SLC27A4,HDAC2,WBP4,HDAC9,…
106	ZIC4	223	ARCHS4 Coexpression,113;Enrichr Queries,146;GTEx Coexpression,410	BEX4,GRAMD1B,DLX1,ATP1A3,FAIM2,SEZ6L2,RGS4,KIAA0513,KCNT1,EGR2,EGR3,KCNJ9,GAD1,UBE2E3,PCDH8,ADAM11,PCDHA11,ADCYAP1,RCN2,ABI2,KCNQ2,VWC2,POLR3F,MAPT,MEGF8
107	FEV	223.3	ARCHS4 Coexpression,202;Enrichr Queries,14;GTEx Coexpression,454	BEX4,DLX1,PRNP,GABARAPL2,ATP6V1G1,EGR2,EGR3,GAD1,PCDH8,ATP6AP2,SSTR1,SEZ6L2,RGS4,ADCYAP1,ABHD10,CCND2,CALB1,VGF,RIMBP2,SCG2,TMEM14A
108	ZHX1	226.5	ARCHS4 Coexpression,190;Enrichr Queries,317;ReMap ChIP-seq,275;GTEx Coexpression,124	SPAG16,PSMD10,PHTF2,RNF11,PANK3,EEA1,PPP2CB,GNG3,CCND2,TMEM65,RB1CC1,ENOPH1,TMEM14A,SLC25A46,RAB2A,PRNP,EGR3,ACTR6,MBD1,UBE2E1,RAB11A,LMBRD2,RAB14,GUF1,STUB1,ZMYND11,SCG2,CHMP5
109	ZNF32	229.3	ARCHS4 Coexpression,80;Enrichr Queries,596;GTEx Coexpression,12	BEX4,SPAG16,MTCH1,ISCA1,MOCS2,NDUFB5,WRB,WBP4,PRPF8,NFU1,CCND2,ZMIZ2,TCEAL1,TSPAN3,TMEM14A,PAIP1,CAP2,SKP1,MRPS28,DNAJC19,PRNP,GABARAPL2,ATP6V1G1,NDUFA5,VBP1,CACNA2D1,FBXL17,IMMP1L,EID1,PRKRA,BRMS1L,TMEM126A,CCDC43,STUB1,TMEM126B,FKBP3,ACTR10
110	ZNF569	233.7	ARCHS4 Coexpression,100;Enrichr Queries,406;GTEx Coexpression,195	GTF2A2,HDAC2,WRB,HDAC9,SPATA7,ZMIZ2,ZNF226,SPA17,PMS1,SKP1,SRPK2,B3GALNT1,PRNP,ACTR6,VBP1,UBE2E3,LRRC40,RPGRIP1L,RCN2,CNOT7,ABI2,MTF2,TBPL1,RAD17,FKBP3
111	LHX1	234.5	ARCHS4 Coexpression,381;Enrichr Queries,88	DLX1,EGR2,HDAC2,EGR3,GAD1,PCDH8,SEZ6L2,GNG3,CCND2,HEY1,VGF,CCKBR,MAPT,SCN3B
112	ZNF22	235.3	ARCHS4 Coexpression,5;Enrichr Queries,600;GTEx Coexpression,101	CDC123,PAK1IP1,ZFAND1,PDHB,MRPL32,TCEAL8,PRDX3,CCND2,NUDCD1,SUMO1,SNRPD1,ZMIZ2,RPL15,ACP1,TMEM14B,SKP1,DNAJC19,NUS1,PRNP,ATP6V1G1,SSB,VBP1,SLC30A5,VRK1,SGPP1,MRPS18C,SPCS2,UFM1,MRPL50,PSMA3,EIF3M,PSMA1,SUB1,MTF2,ECHDC1,PDCD2,SSBP1,LSM14B,EEF1E1,FKBP3,SLC27A4,MAD2L1
113	TEF	235.7	ARCHS4 Coexpression,101;Enrichr Queries,433;GTEx Coexpression,173	PRNP,MTCH1,EGR2,KCNJ9,ADAM11,LHFPL4,ATP1A3,FAIM2,DDN,KIAA0513,KCNT1,CCND2,TRAPPC6B,KCNQ2,C1D,PI4KA,MAPT,ACO2,MEGF8,PACSIN1
114	MEIS2	237.8	ARCHS4 Coexpression,375;Enrichr Queries,443;ReMap ChIP-seq,36;GTEx Coexpression,97	FAM49A,DCTN6,TMEM161B,CHIC1,C1QTNF4,RGS4,KIAA0513,CCND2,HEY1,EXOSC9,CDC27,ISOC1,TSPAN3,MAP4K3,ACTR3,PRNP,KCNF1,SLC32A1,GABRA5,GABRA4,LMO3,CACNA2D1,KIAA0232,EID1,LYRM1,TOX3,ADCYAP1,TMEM158,ABI2,LRRC7,C1D,PI4KA,RIMBP2,TBPL1,ZMYND11,SCG2
115	ZNF682	238	ARCHS4 Coexpression,206;Enrichr Queries,349;GTEx Coexpression,159	B3GALNT1,MTCH1,PRNP,HDAC2,RBM26,MRPS25,ACTR6,GAD1,ABHD10,CCND2,TMEM17,PPA2,SUMO1,TRAPPC6B,ZMIZ2,SUB1,MTF2,VWC2,MBIP,POLR3F,OCIAD1,FKBP3,CBR4,SKP1
116	MEIS3	238.3	ARCHS4 Coexpression,180;Enrichr Queries,310;GTEx Coexpression,225	DLX1,PRNP,EGR2,NRSN1,ATRNL1,KCNJ9,ATP1A3,FAIM2,IGF1,SEZ6L2,RGS4,GNG3,CCND2,ABI2,C1D,KCNQ2,MAPT,SCN3B,MEGF8,PACSIN1,YWHAH
117	ZNF12	238.7	ARCHS4 Coexpression,259;Enrichr Queries,168;GTEx Coexpression,289	PRNP,TMEM161B,ZRANB2,CPSF6,RBM26,PANK3,WDR75,MRPL28,ZDHHC21,ZFAND1,THUMPD1,EEA1,ZFYVE16,RB1CC1,MTF2,ZNF226,MAP3K7,MAP4K3
118	ZNF853	239	ARCHS4 Coexpression,243;GTEx Coexpression,235	GABARAPL2,MOCS2,RNF11,WSB2,NDUFA5,VBP1,KCNJ9,WRB,FBXL17,ATP1A3,FAIM2,DDN,PPP2CB,KCNQ2,MAPT,MEGF8,PACSIN1
119	DRGX	239	ARCHS4 Coexpression,324;Enrichr Queries,171;GTEx Coexpression,222	DLX1,PRNP,EGR2,EGR3,WSB2,SLC32A1,ATRNL1,GABRA4,PCDH8,ADAM11,ATP1A3,FAIM2,SEZ6L2,PTS,RGS4,ADCYAP1,GNG3,LMBRD2,VGF,RIMBP2,VAMP1,SCN3B,YWHAH
120	EN2	240	ARCHS4 Coexpression,238;Enrichr Queries,89;GTEx Coexpression,393	GRAMD1B,DLX1,EGR2,EGR3,GAD1,PCDH8,ADAM11,FRMD4A,NETO2,PCDHA11,KIAA0513,TOX3,GNG3,KCNT1,CCND2,RCN2,HEY1,VGF,ABI2,VWC2,POLR3F,MAPT
121	MSANTD1	240.5	ARCHS4 Coexpression,421;GTEx Coexpression,60	KCNF1,NRSN1,SLC32A1,GABRA5,GAD1,GABRA4,USP11,PCDH8,FAIM2,NETO2,RPGRIP1L,ACTR3B,ZDHHC17,SVIP,C1QTNF4,IMMP1L,ABI2,LRRC7,KCNQ2,PMS1
122	POU3F3	241.3	ARCHS4 Coexpression,365;Enrichr Queries,83;GTEx Coexpression,276	BEX4,DLX1,EGR2,EGR3,WSB2,KCNJ9,WRB,GAD1,PCDH8,FAIM2,PPP2CB,CCND2,RCN2,ABI2,HEY1,KCNQ2,MAPT,MEGF8,ENOPH1,SCG2
123	STAT3	242.3	Literature ChIP-seq,58;ARCHS4 Coexpression,640;ENCODE ChIP-seq,27;Enrichr Queries,261;ReMap ChIP-seq,208;GTEx Coexpression,260	MTCH1,PANK3,ZWILCH,FRMPD2,GPATCH2,FAIM2,YEATS4,BZW1,NFU1,PSMD8,ABHD10,CCND2,SNRPD1,CDC27,KPNA4,SPA17,TMEM14B,SKP1,RAB2A,CACNA2D1,UBE2E3,UBE2E1,WDR75,VRK1,FRMD4A,RPGRIP1L,MED4,MRPS18C,MED7,DPM1,PRKAR1A,CLNS1A,KCNQ2,FEZ2,TBPL1,TMEM126B,FKBP3,SLC27A4,BEX4,SLBP,ENY2,ACTR3B,DYNC2LI1,SNX3,PDCD10,TSPAN3,PRNP,B3GALNT1,ZRANB2,CPSF6,NETO2,HOPX,CD200,SPAG16,ARF4,GPI,MOCS2,MCTP1,MRPS10,HSPB3,MRPL3,SUMO1,MED1…
124	MTERF2	242.5	ARCHS4 Coexpression,40;GTEx Coexpression,445	ACTR3,BEX4,SPAG16,SCOC,ZRANB2,NDUFA5,MRPS25,GAD1,THUMPD1,HIGD1A,RANGAP1,CDC42,IMMP1L,CNOT7,PPA2,PDCD10,ZMIZ2,TMEM128,ZNF226,TSPAN3,TMEM14A,SCG2,CBR4,SKP1
125	PCGF2	243.5	ARCHS4 Coexpression,482;ReMap ChIP-seq,5	DLX1,MCTP1,CCNC,YEATS4,SEZ6L2,HDAC9,DDN,CCND2,HEY1,CHCHD7,FBXO3,AP3S1,RAB28,MAP3K7,SLC10A4,SLC32A1,ATRNL1,GAD1,LMO3,LYSMD2,HOPX,ADCYAP1,RBP4,VGF,LRRC7,UBE2S,ERH,MEGF8,LSM14B,CD200
126	ZNF485	244.7	ARCHS4 Coexpression,133;Enrichr Queries,246;GTEx Coexpression,355	DNAJC19,PRNP,NDUFB6,FASTKD3,PAK1IP1,PRMT3,MRPS10,HDAC9,MRPL3,EIF3M,CNOT7,NUDCD1,PPA2,POLR1A,OGFOD1,ZMIZ2,CLNS1A,TMEM128,RAD17,CCDC43,PDCD2,EEF1E1,MEGF8,POLR3K
127	ZNF614	245.5	ARCHS4 Coexpression,204;GTEx Coexpression,287	HDAC2,WBP4,LRRC40,CCNC,PDHB,BZW1,ANAPC10,MRPL50,PSMA3,CNOT7,PRKRA,ZMIZ2,POLR3F,SLC25A46,MAD2L1
128	ZIC3	249	Literature ChIP-seq,125;ARCHS4 Coexpression,191;Enrichr Queries,282;GTEx Coexpression,398	GRAMD1B,HDAC2,NRSN1,PDHB,TCEAL8,KIAA0513,KCNT1,HEY1,SUMO1,AP1S2,EGR2,SSB,WSB2,GAD1,CACNA2D1,PCDH8,ADAM11,VRK1,PCDHA11,TOX3,RCN2,MTF2,VWC2,POLR3F,PDCD2,FKBP3,MAD2L1
129	THAP10	251.7	ARCHS4 Coexpression,81;Enrichr Queries,673;GTEx Coexpression,1	BEX4,PSMD10,SCOC,MOCS2,HDAC2,NDUFB6,WRB,FAIM2,PRDX3,GNG3,TSPAN3,ENOPH1,TMEM14A,POLR2K,SKP1,TRIM23,PAIP1,PRNP,WSB2,VBP1,ACTR6,KCNJ9,LHFPL4,NETO2,EID1,KBTBD6,LMBRD2,TMEM158,RCN2,ABI2,TRAPPC6B,BRMS1L,OCIAD1,POLR3F,CYCS,TMEM126B,MAPT,MEGF8,EEF1E1,FKBP3,MAD2L1
130	NPAS4	253.3	ARCHS4 Coexpression,116;Enrichr Queries,7;GTEx Coexpression,637	BEX4,USP11,ATP1A3,FAIM2,SEZ6L2,DDN,RGS4,KIAA0513,KCNT1,CCND2,SCN3B,PACSIN1,KCNF1,EGR2,EGR3,GAD1,PCDH8,ADAM11,LHFPL4,ADCYAP1,VGF,SST,KCNQ2,CRH,RIMBP2,PI4KA,CBLN4,SCG2
131	NEUROD1	254.5	ARCHS4 Coexpression,406;Enrichr Queries,2;ReMap ChIP-seq,227;GTEx Coexpression,383	GRAMD1B,MAST3,ATP1A3,PSMD8,RGS4,KIAA0513,KCNT1,CCND2,CALB1,HEY1,SCN3B,TMEM14A,PRNP,EGR2,EGR3,CACNA2D1,GAD1,LMO3,PCDH8,ADAM11,MRPL28,PCDHA11,TOX3,ADCYAP1,TMEM17,VGF,SST,VWC2,POLR3F,RIMBP2,STUB1,MAPT,SCG2
132	SCRT2	255.3	ARCHS4 Coexpression,354;Enrichr Queries,24;GTEx Coexpression,388	GRAMD1B,EGR2,EGR3,SLC32A1,KCNJ9,GAD1,PCDH8,ADAM11,ATP1A3,SEZ6L2,KIAA0513,GNG3,KCNT1,CCND2,VGF,KCNQ2,VWC2,POLR3F,MAPT,SCN3B
133	NR2E1	255.3	ARCHS4 Coexpression,333;Enrichr Queries,93;GTEx Coexpression,340	KCNF1,DLX1,EGR2,NRSN1,EGR3,WSB2,GABRA4,GAD1,USP11,PCDH8,C1QTNF4,TOX3,CCND2,ABI2,HEY1,LRRC7,RPA3,TSPAN3,VIP
134	RBAK	256	ARCHS4 Coexpression,530;Enrichr Queries,69;GTEx Coexpression,169	PRNP,TMEM161B,PANK3,RBM26,ZRANB2,FASTKD3,WDR75,CCNC,ZDHHC21,GCC2,ZFAND1,THUMPD1,PRPF8,EEA1,ZFYVE16,CCND2,RB1CC1,TMEM68,MTF2,RAD17,MAP3K7,SLC25A46
135	SOX1	256.3	ARCHS4 Coexpression,499;Enrichr Queries,207;GTEx Coexpression,63	BEX4,DLX1,EGR2,NRSN1,WRB,GAD1,PCDH8,FAIM2,FRMD4A,ACTR3B,C1QTNF4,TOX3,GNG3,KBTBD6,CCND2,RCN2,ABI2,LRRC7,KCNQ2,MAPT,PACSIN1
136	GTF3A	256.7	ARCHS4 Coexpression,377;Enrichr Queries,324;GTEx Coexpression,69	SLBP,NDUFB6,NDUFB5,UBE2D2,NOL7,MRPS10,HSPB3,PDHB,NFU1,MRPL3,KPNA4,RPL15,MRPS28,DNAJC19,ACTR3,PRNP,MRPS9,TMEM126A,CYCS,CCDC43,ERH,PDCD2,ACO2,FKBP3,MAD2L1,CDC42SE2
137	ETV1	258.8	ARCHS4 Coexpression,285;Enrichr Queries,303;ReMap ChIP-seq,71;GTEx Coexpression,376	GRAMD1B,DLX1,ATP1A3,FAIM2,HIGD1A,HDAC9,RGS4,KIAA0513,KCNT1,CCND2,HEY1,PDCD10,TSPAN3,PRNP,KCNJ9,CACNA2D1,ADAM11,MRPL28,RANGAP1,PCDHA11,COQ10B,VGF,ABI2,PRKAR1A,KCNQ2,VWC2,POLR3F,TMEM126A,PI4KA,STUB1,MAPT,LSM14B
138	NKX22	259.5	ARCHS4 Coexpression,167;GTEx Coexpression,352	SPAG16,PSMD10,BEX4,SCOC,WSB2,WRB,SSTR1,SEZ6L2,SVIP,RGS4,ADCYAP1,ZFYVE16,TMEM17,RIMBP2,ENOPH1,TMEM14A,SCG2
139	INSM1	261	ARCHS4 Coexpression,411;Enrichr Queries,8;GTEx Coexpression,364	PRNP,EGR2,EGR3,USP11,GAD1,CACNA2D1,PCDH8,LHFPL4,SEZ6L2,KIAA0513,TOX3,ADCYAP1,ABHD10,GNG3,CCND2,HEY1,VGF,SST,RIMBP2,MAPT,SCG2,CD200
140	ZNF35	262	ARCHS4 Coexpression,20;Enrichr Queries,505;GTEx Coexpression,261	GTF2A2,CDC123,HDAC2,PAK1IP1,CCNC,BZW1,ANAPC10,PRDX3,TCEAL8,MRPL3,CCND2,NUDCD1,SUMO1,SNRPD1,TCEAL1,PRNP,EGR2,SSB,WDR75,LRRC40,NETO2,MED4,MED7,DPM1,MRPL50,PSMA3,EIF3M,POLR1A,CYCS,SSBP1,EEF1E1,MAD2L1
141	MTF2	262	Literature ChIP-seq,90;ARCHS4 Coexpression,104;GTEx Coexpression,592	RBM26,MCTP1,C1QTNF4,ABHD10,KCNT1,CCND2,SUMO1,SNRPD1,ZMIZ2,DLEU7,RAB2A,SLC32A1,CACNA2D1,UBE2E1,ADAM11,VRK1,SSTR1,PCDHA11,EID1,TOX3,PSMA3,RBP4,CCKBR,VGF,LRRC7,KCNQ2,MAPT,EEF1E1,ZMYND11,FKBP3,GRAMD1B,DLX1,HDAC2,ATP1A3,DDN,TCEAL8,EXOSC9,ISOC1,RPL15,SCN3B,CAP2,PACSIN1,SLC10A4,B3GALNT1,KCNF1,EGR2,CPSF6,SSB,EGR3,GABRA5,GAD1,GABRA4,PCDH8,LYSMD2,LHFPL4,NETO2,SGPP1,TMEM158,VWC2,PDCD2,SSBP1,CBLN4,CDC42SE2,M…
142	RFX6	262	ARCHS4 Coexpression,164;Enrichr Queries,63;GTEx Coexpression,559	PHTF2,EGR3,CACNA2D1,ATP6AP2,IGF1,SSTR1,IER3IP1,HIGD1A,FANCF,RGS4,PRDX3,TOX3,TMEM17,CCKBR,SST,RIMBP2,ACP1,SCG2,TMEM14A
143	ZNF518A	262	ARCHS4 Coexpression,547;Enrichr Queries,60;GTEx Coexpression,179	PRNP,ZRANB2,CPSF6,RBM26,MBD1,GPATCH2,RFX3,GCC2,ZDHHC21,PRPF8,EEA1,ZFYVE16,RB1CC1,MTF2,STUB1,ZNF226,PMS1,CBR4
144	ZBTB6	262.7	ARCHS4 Coexpression,268;Enrichr Queries,38;GTEx Coexpression,482	ACTR3,PRNP,NUS1,SCOC,PANK3,FASTKD3,UBE2E1,ZDHHC21,DCK,SGPP1,EEA1,CNOT7,LMBRD2,PRKAR1A,OGFOD1,RB1CC1,MTF2,GUF1,CCDC43,ERH,MAP4K3,SLC25A46,TRIM23
145	REST	263.5	Literature ChIP-seq,10;ARCHS4 Coexpression,331;ENCODE ChIP-seq,17;Enrichr Queries,973;ReMap ChIP-seq,107;GTEx Coexpression,143	MTCH1,PANK3,CHIC1,ZWILCH,UBE2D2,GPATCH2,FAIM2,CCNC,CCND2,SNRPD1,ZMIZ2,CHCHD7,MAP3K7,RAB2A,GABARAPL2,WSB2,STX7,UBE2E1,WDR75,MED4,MRPS18C,DPM1,ADCYAP1,EID1,ZFYVE16,PPA2,PRKAR1A,SUB1,CLNS1A,KCNQ2,ERH,SCG2,FKBP3,BEX4,SEZ6L2,ANAPC10,MTMR6,SNX3,DYNC2LI1,ZNF706,TMEM128,ISOC1,SCN3B,PACSIN1,SRPK2,PRNP,CNOT7,UBE2S,CYCS,TMEM9B,CDC42SE2,PHTF2,ARF4,RNF11,NRSN1,PAK1IP1,MRPS10,IER3IP1,MRPL32,EEA1,MRPL3,CALB1,AP…
146	ZFP62	264	ARCHS4 Coexpression,212;Enrichr Queries,191;GTEx Coexpression,389	PRNP,TMEM161B,HDAC2,ZRANB2,CPSF6,RBM26,MBD1,LRRC40,COQ10B,ZDHHC17,EEA1,MRPL50,CCND2,CNOT7,RB1CC1,MTF2,RPL15,ZNF226,CBR4
147	TAL2	264.3	ARCHS4 Coexpression,87;Enrichr Queries,307;GTEx Coexpression,399	PHTF2,HDAC2,HEY1,TMEM14B,CAP2,SKP1,MRPS28,PRNP,EGR2,EGR3,VBP1,CACNA2D1,UBE2E3,IGF1,HOPX,TOX3,IMMP1L,MRPL50,RCN2,CCKBR,RPA3,MTF2,GUF1,CCDC43,FKBP3
148	ZNF540	265.3	ARCHS4 Coexpression,413;Enrichr Queries,133;GTEx Coexpression,250	BEX4,FAM49A,PRNP,GABARAPL2,CHIC1,SLC32A1,ATRNL1,USP11,LMO3,GAD1,LHFPL4,SEZ6L2,KIAA0513,ABI2,KCNQ2,MAPT,ZNF226,SCN3B,SCG2
149	JUN	265.5	Literature ChIP-seq,45;ARCHS4 Coexpression,76;ENCODE ChIP-seq,51;Enrichr Queries,434;ReMap ChIP-seq,125;GTEx Coexpression,862	MTCH1,ISCA1,CCNC,CCND2,SNRPD1,ZMIZ2,CHCHD7,DLEU7,SKP1,WSB2,SLC30A5,UBE2E1,WDR75,RFX3,VRK1,RPGRIP1L,MED4,EID1,PPA2,SUB1,UNC50,FEZ2,GUF1,TMEM126A,SCG2,FKBP3,HIGD1A,ANAPC10,MTMR6,PRDX3,COMMD8,ZNF706,TMEM128,SLC10A4,PRNP,NUS1,KCNF1,EGR2,EGR3,CPSF6,MRPL28,UBE2S,PI4KA,TMEM9B,AARS,MOCS2,RNF11,PAK1IP1,FASTKD3,MRPS10,MRPL32,EEA1,MRPL3,HEY1,SUMO1,ACP1,ENOPH1,YWHAH,RANGAP1,ZDHHC17,PSMA3,LMBRD2,VGF,TRAPPC6B,…
150	VAX1	266	ARCHS4 Coexpression,494;Enrichr Queries,80;GTEx Coexpression,224	BEX4,KCNF1,DLX1,EGR2,HDAC2,EGR3,SLC32A1,GABRA4,GAD1,UBE2E3,USP11,PCDH8,ACTR3B,C1QTNF4,ADCYAP1,TMEM158,RCN2,ABI2,LRRC7,PRKRA
151	CSRNP2	268	ARCHS4 Coexpression,222;GTEx Coexpression,314	SRPK2,PANK3,USP11,CACNA2D1,ATP1A3,SEZ6L2,SPATA7,FAM133A,ABI2,PPCS,KCNQ2,TBPL1,MAPT,SCN3B,MEGF8,SKP1
152	SREBF2	270	Literature ChIP-seq,107;ARCHS4 Coexpression,281;ENCODE ChIP-seq,116;Enrichr Queries,812;ReMap ChIP-seq,134;GTEx Coexpression,170	GPI,GRAMD1B,MTCH1,ENY2,PANK3,WBP4,FAIM2,PRPF8,DDN,C1QTNF4,KIAA0513,GNG3,KCNT1,CCND2,NUDCD1,TMEM65,SNRPD1,ZMIZ2,RB1CC1,TMEM68,CHCHD7,PACSIN1,RAB2A,PRNP,KCNJ9,LHFPL4,MRPL28,RANGAP1,RAB11A,TMEM17,RPA3,KCNQ2,C1D,PI4KA,RNPS1,STUB1,ERH,MAPT,MEGF8,LSM14B,ZMYND11,SLC27A4,AARS
153	TLX3	272	ARCHS4 Coexpression,313;Enrichr Queries,79;GTEx Coexpression,424	GRAMD1B,DLX1,EGR2,EGR3,GAD1,PCDH8,ADAM11,SEZ6L2,PCDHA11,DYNC2LI1,KIAA0513,ADCYAP1,KCNT1,CCND2,VGF,UBE2S,KCNQ2,VWC2,POLR3F,MAPT,MEGF8
154	CEBPG	273.5	ARCHS4 Coexpression,201;Enrichr Queries,382;ReMap ChIP-seq,1;GTEx Coexpression,510	DLX1,SLBP,PANK3,MRPS35,THUMPD1,MRPL32,PSMD8,PPP2CA,CCND2,ZNF706,HEY1,OGFOD1,EXOSC9,AP1S2,KPNA4,MAP3K7,CAP2,YARS,PRNP,EGR2,WSB2,NUP133,LYSMD2,UBE2E1,VRK1,UCHL3,AIG1,DPM1,EID1,LYRM1,PSMA1,LRRC7,PEX3,SUB1,RPA3,GUF1,TMEM126A,TBPL1,CYCS,CCDC43,TMEM126B,DNAJC8,EEF1E1,AARS
155	ZNF770	274	ARCHS4 Coexpression,29;Enrichr Queries,384;GTEx Coexpression,409	HDAC2,PANK3,MRPS10,BZW1,EEA1,TCEAL8,MRPL3,NUDCD1,SUMO1,OGFOD1,RB1CC1,AP1S2,PRNP,CPSF6,SSB,NFYB,VBP1,MBD1,PRMT3,WDR75,LRRC40,UCHL3,EIF3M,CNOT7,RCN2,POLR1A,SUB1,GUF1,FKBP3,MAD2L1
156	NEUROG1	274.7	ARCHS4 Coexpression,583;Enrichr Queries,81;GTEx Coexpression,160	MRPS28,DNAJC19,DLX1,EGR2,EGR3,NDUFB6,NDUFB5,GAD1,PCDH8,ADAM11,MRPS10,ATP1A3,PDHB,SEZ6L2,MRPS18C,MRPS9,CCND2,PRKRA,KCNQ2,TMEM126A,CCDC43,ACO2,MAPT
157	BARHL1	275	ARCHS4 Coexpression,151;Enrichr Queries,153;GTEx Coexpression,521	GRAMD1B,EGR2,EGR3,SLC32A1,KCNJ9,GAD1,PCDH8,ADAM11,ATP1A3,FAIM2,SEZ6L2,KIAA0513,ADCYAP1,KCNT1,VGF,KCNQ2,VWC2,POLR3F,MAPT,MEGF8,PACSIN1
158	ELF1	279.4	Literature ChIP-seq,33;ARCHS4 Coexpression,977;ENCODE ChIP-seq,26;ReMap ChIP-seq,221;GTEx Coexpression,140	ARF4,SRP19,MTCH1,MOCS2,ZWILCH,FASTKD3,GCC2,BZW1,NUDCD1,SNRPD1,MED10,RB1CC1,AP1S2,AP3S1,MAP3K7,SKP1,SLC25A46,ACTR3,ACTR6,PRMT3,WDR75,ZDHHC13,MED4,RANGAP1,COQ10B,SIRT3,MRPS18C,DPM1,MRPL50,ZFYVE16,LMBRD2,VGF,SUB1,KCNQ2,UNC50,C1D,GUF1,ERH,MAPT,CHMP5,BEX4,PSMD10,DCTN6,SLBP,TMEM161B,CDC123,ENY2,GTF2A2,TM2D1,WRB,USP11,ZDHHC21,CDC42,SNX3,PPCS,EXOSC9,TMEM128,ZNF226,CBR4,POLR2K,EGR3,ZRANB2,MRPL28,FANCF,UFM…
159	ISL1	282	ARCHS4 Coexpression,92;Enrichr Queries,37;GTEx Coexpression,717	BEX4,SPAG16,DLX1,PHTF2,EGR2,SCOC,ATP6V1G1,GAD1,PCDH8,ATP6AP2,THUMPD1,SSTR1,IER3IP1,RGS4,TOX3,ADCYAP1,CCND2,TMEM17,CCKBR,HEY1,SST,RIMBP2,SCG2,TMEM14A
160	MYRF	283.5	ARCHS4 Coexpression,131;GTEx Coexpression,436	KCNJ9,ADAM11,ATP1A3,FAIM2,SSTR1,SEZ6L2,SVIP,DDN,TOX3,KIAA0513,ZFYVE16,KCNT1,CCKBR,KCNQ2,PI4KA,MEGF8,ENOPH1,PACSIN1
161	OLIG2	283.8	Literature ChIP-seq,41;ARCHS4 Coexpression,338;Enrichr Queries,48;GTEx Coexpression,708	FAM49A,ZCCHC12,PHTF2,MOCS2,NRSN1,UBE2D2,GPATCH2,FAIM2,BZW1,EEA1,CCND2,HEY1,AUH,CDC27,ENOPH1,DLEU7,SLC30A5,RFX3,WDR75,LRRC40,UCHL3,EID1,TOX3,VGF,PPA2,LRRC7,POLR1A,TRAPPC6B,KCNQ2,MAPT,TMEM126B,EEF1E1,BEX4,PSMD10,DLX1,HDAC2,WRB,WBP4,ZDHHC21,MAT2B,CDC42,PPP2CB,COMMD8,EXOSC9,TMEM68,TSPAN3,RAB28,SRPK2,KCNF1,EGR2,EGR3,KCNJ9,GAD1,PCDH8,TMEM17,SST,RIMBP2,CBLN4,CDC42SE2
162	TFCP2	287	ARCHS4 Coexpression,405;Enrichr Queries,333;GTEx Coexpression,123	PRNP,NUS1,SSB,RBM26,VBP1,NFYB,FASTKD3,PRMT3,WBP4,UBE2E1,WDR75,PRPF8,CNOT7,CCND2,OGFOD1,CHCHD7,MTF2,C1D,GUF1,CCDC43,POLR3K,SLC25A46
163	MYT1	288.7	ARCHS4 Coexpression,455;Enrichr Queries,27;GTEx Coexpression,384	GRAMD1B,GAD1,LMO3,PCDH8,ADAM11,RFX3,ATP1A3,SEZ6L2,PCDHA11,KIAA0513,TOX3,GNG3,KCNT1,KCNQ2,VWC2,POLR3F,RIMBP2,MAPT,SCN3B,SCG2
164	ZNF223	290.3	ARCHS4 Coexpression,176;Enrichr Queries,444;GTEx Coexpression,251	BEX4,GABARAPL2,TMEM161B,PANK3,RBM26,FASTKD3,WRB,USP11,WDR75,LRRC40,MAT2B,TMEM158,TMEM17,PPA2,ZMIZ2,TMEM68,OCIAD1,ZNF226,RPL15,LSM14B,TMEM14A,CBR4,SKP1
165	ZNF254	290.7	ARCHS4 Coexpression,122;Enrichr Queries,452;GTEx Coexpression,298	BEX4,PRNP,ENY2,HDAC2,ZRANB2,CPSF6,VBP1,MBD1,WRB,UBE2E3,LRRC40,HDAC9,PSMD8,CNOT7,RCN2,ABI2,PSMD2,RB1CC1,MTF2,MBIP,STUB1,ZNF226,CD200
166	BARHL2	292	ARCHS4 Coexpression,356;Enrichr Queries,142;GTEx Coexpression,378	GRAMD1B,DLX1,EGR2,EGR3,KCNJ9,GAD1,PCDH8,ADAM11,ATP1A3,SEZ6L2,PCDHA11,KIAA0513,ADCYAP1,GNG3,KCNT1,PRKRA,KCNQ2,VWC2,POLR3F,MAPT
167	ZBTB33	292.2	ARCHS4 Coexpression,302;ENCODE ChIP-seq,37;Enrichr Queries,115;ReMap ChIP-seq,241;GTEx Coexpression,766	SPAG16,ARF4,SRP19,PHTF2,PANK3,ZWILCH,PAK1IP1,UBE2D2,CCNC,IER3IP1,BZW1,EEA1,PSMD8,MRPL3,CCND2,NUDCD1,RB1CC1,CDC27,GOLGA1,AP1S2,SPA17,ENOPH1,MAP3K7,MRPS28,ACTR3,ATP6V1G1,NUP133,MRPS25,VBP1,ATP6AP2,WDR75,LRRC40,VRK1,RPGRIP1L,MED4,RABGGTB,MRPS18C,TRAPPC6B,PEX3,PRKAR1A,CLNS1A,UNC50,MTF2,ERH,CCDC43,EEF1E1,PSMD10,DLX1,CDC123,ENY2,NDUFB6,MRPS35,WBP4,NOL7,PRPF8,PPP1R2,GNG3,PGRMC1,PPCS,TMEM68,ZNF226,TSNAX,…
168	ZBTB18	292.5	ARCHS4 Coexpression,179;GTEx Coexpression,406	GRAMD1B,KCNJ9,ADAM11,ATP1A3,FAIM2,PCDHA11,KIAA0513,KCNT1,KCNQ2,VWC2,POLR3F,PI4KA,MAPT,PACSIN1
169	BSX	292.7	ARCHS4 Coexpression,662;Enrichr Queries,210;GTEx Coexpression,6	BEX4,PSMD10,ZCCHC12,DLX1,SRP19,SCOC,WRB,USP11,ATP1A3,MRPL32,PGRMC1,TMEM14A,B3GALNT1,ATP6V1G1,SLC32A1,ACTR6,GAD1,PCDH8,SSTR1,ADCYAP1,KBTBD6,TMEM17,RCN2,VGF,SST,PRKRA,CBLN4,SCG2,ACTR10,CD200
170	PDX1	294.2	Literature ChIP-seq,57;ARCHS4 Coexpression,226;Enrichr Queries,208;ReMap ChIP-seq,27;GTEx Coexpression,953	DCTN6,SLBP,PHTF2,SCOC,ENY2,NDUFB5,WBP4,GPATCH2,MRPS10,HIGD1A,SEZ6L2,MRPL32,TCEAL8,ABHD10,CCND2,ZNF706,PDCD10,EXOSC9,RPL15,YWHAH,MRPS28,GABARAPL2,EGR2,EGR3,GAD1,CACNA2D1,YIPF5,ATP6AP2,RFX3,MRPL28,SSTR1,FANCF,LYRM1,ADCYAP1,RBP4,TMEM17,VGF,SST,RPA3,RIMBP2,TBPL1,VAMP1,PDCD2,ERH,SCG2
171	ATMIN	294.7	ARCHS4 Coexpression,452;Enrichr Queries,187;GTEx Coexpression,245	SRPK2,SPAG16,PRNP,PANK3,WSB2,RPGRIP1L,RANGAP1,PRPF8,SPATA7,RCN2,PRKAR1A,AP1S2,TBPL1,RAD17,CYCS,TSPAN3,SPA17,LSM14B,ZMYND11,AARS
172	ESR1	296.3	Literature ChIP-seq,91;ARCHS4 Coexpression,564;ENCODE ChIP-seq,117;Enrichr Queries,178;ReMap ChIP-seq,136;GTEx Coexpression,692	PRNP,SCOC,ATP6V1G1,EGR2,ZRANB2,CPSF6,EGR3,KIAA0232,IGF1,HIGD1A,MED4,HDAC9,THOC7,LYRM1,CCND2,PDCD10,TCEAL1,ISOC1,PI4KA,STUB1,MAPT,ZMYND11,CAP2
173	POU4F1	296.7	ARCHS4 Coexpression,264;Enrichr Queries,33;GTEx Coexpression,593	PHTF2,DLX1,EGR2,HDAC2,EGR3,UBE2D2,GAD1,CACNA2D1,PCDH8,VRK1,NETO2,HDAC9,ADCYAP1,GNG3,CCND2,HEY1,ABI2,SNRPD1,PRKRA,MAPT,MEGF8,LSM14B
174	NPAS1	297.3	ARCHS4 Coexpression,357;Enrichr Queries,102;GTEx Coexpression,433	DLX1,EGR2,EGR3,GAD1,USP11,ATP1A3,MRPL28,RANGAP1,HOPX,RGS4,PSMD8,GNG3,CCND2,VGF,UBE2S,STUB1,PACSIN1,YWHAH
175	ZNF680	297.3	ARCHS4 Coexpression,680;Enrichr Queries,194;GTEx Coexpression,18	BEX4,SCOC,MOCS2,RNF11,WRB,EEA1,PPP2CB,ABHD10,RB1CC1,ZMIZ2,ENOPH1,CBR4,TRIM23,GABARAPL2,PRNP,WSB2,NDUFA5,VBP1,MBD1,FBXL17,NDUFC2,VRK1,LMBRD2,ABI2,MTF2,OCIAD1,TMEM126B,MAD2L1
176	RARB	297.5	Literature ChIP-seq,92;ARCHS4 Coexpression,711;Enrichr Queries,157;GTEx Coexpression,230	MTCH1,MOCS2,CHIC1,MAST3,MRPS10,HDAC9,BZW1,RGS4,PPP2CA,MRPL3,PPP1R2,ABHD10,CCND2,HEY1,ZMIZ2,PSMD2,TCEAL1,MBIP,PMS1,PACSIN1,MRPS28,KCNF1,PRNP,EGR2,GABRA5,LMO3,ZDHHC13,IGF1,NETO2,RANGAP1,SGPP1,EID1,LYRM1,ZFYVE16,LMBRD2,CCKBR,VGF,C1D,TBPL1,CCDC43,ZMYND11,POLR3K,AARS
177	HMG20A	298.7	ARCHS4 Coexpression,140;Enrichr Queries,711;GTEx Coexpression,45	PHTF2,MTCH1,HDAC2,RBM26,USP11,HSPB3,ABHD10,CCND2,MAP3K7,CBR4,SLC25A46,MRPS28,PRNP,CPSF6,NUP133,VBP1,MBD1,LRRC40,WDR75,IMMP1L,MRPL50,EIF3M,CNOT7,TRAPPC6B,CLNS1A,MTF2,GUF1,CCDC43,FKBP3
178	ZIC5	299	ARCHS4 Coexpression,311;Enrichr Queries,172;GTEx Coexpression,414	GRAMD1B,DLX1,EGR2,HDAC2,SSB,GAD1,PCDH8,ADAM11,PCDHA11,KIAA0513,TOX3,KCNT1,CCND2,VGF,SNRPD1,VWC2,POLR3F,ERH,SSBP1,FKBP3,MAD2L1
179	ZNF277	299	ARCHS4 Coexpression,339;Enrichr Queries,312;GTEx Coexpression,246	ACTR3,MTCH1,PRNP,ZFAND1,RANGAP1,BZW1,PRPF8,DPM1,EIF3M,PDCD10,RPA3,RB1CC1,ZMIZ2,AP1S2,PMPCB,PDCD2,AP3S1,RPL15,MAD2L1,SLC27A4
180	NEUROG3	299.3	ARCHS4 Coexpression,464;Enrichr Queries,97;GTEx Coexpression,337	GABARAPL2,KCNF1,EGR2,EGR3,GABRA5,GAD1,PCDH8,ATP1A3,SSTR1,PPP2CA,RGS4,TOX3,CCND2,VGF,SST,SUB1,SCN3B,CDC42SE2,YWHAH
181	LCORL	300.3	ARCHS4 Coexpression,203;Enrichr Queries,201;GTEx Coexpression,497	SPAG16,PRNP,PHTF2,HDAC2,NDUFA5,VBP1,FASTKD3,CACNA2D1,WRB,RFX3,ZDHHC21,HDAC9,EEA1,CNOT7,ZFYVE16,RCN2,ABI2,EXOSC9,TMEM68,MAD2L1
182	CREB1	300.5	Literature ChIP-seq,26;ARCHS4 Coexpression,429;ENCODE ChIP-seq,2;Enrichr Queries,742;ReMap ChIP-seq,265;GTEx Coexpression,339	ARF4,SRP19,MOCS2,ISCA1,FASTKD3,PAK1IP1,GCC2,PSMD8,CCND2,NUDCD1,SUMO1,SNRPD1,OGFOD1,GOLGA1,KPNA4,AP3S1,MAP3K7,SKP1,ACTR3,MRPS28,ACTR6,SLC30A5,PRMT3,ATP6AP2,STX7,NDUFC2,LRRC40,VRK1,RANGAP1,COQ10B,ZDHHC17,MRPS18C,DPM1,EID1,MRPL50,VGF,PPA2,PEX3,POLR1A,MTF2,UNC50,C1D,GUF1,TMEM126A,ERH,BEX4,PSMD10,HDAC2,TMEM161B,ENY2,NDUFB6,NDUFB5,WRB,WBP4,PRPF8,PTS,ANAPC10,SPATA7,CDC42,SNX3,DYNC2LI1,PPP2CA,TCEAL8,ZNF7…
183	ZNF670	301	ARCHS4 Coexpression,3;Enrichr Queries,599	SRP19,CDC123,GTF2A2,HDAC2,MRPS35,PAK1IP1,CCNC,HIGD1A,BZW1,PRDX3,MRPL3,SUMO1,PMPCB,RPL15,ACP1,SKP1,PAIP1,SSB,VBP1,PRMT3,NDUFC2,VRK1,UCHL3,MRPS18C,DPM1,MRPL50,PSMA3,SPCS2,EIF3M,PPA2,PSMA1,SUB1,MTF2,CYCS,SSBP1,EEF1E1,FKBP3,MAD2L1
184	ZNF423	303	ARCHS4 Coexpression,369;Enrichr Queries,366;GTEx Coexpression,174	ISCA1,EGR2,HDAC2,CACNA2D1,WBP4,FBXL17,FRMD4A,NFU1,CCND2,RCN2,HEY1,ABI2,BRMS1L,FEZ2,C1D,KCNQ2,MAPT,MEGF8,FKBP3,PAIP1,CAP2
185	CPEB1	307	ARCHS4 Coexpression,480;GTEx Coexpression,134	SRPK2,SPAG16,WRB,USP11,GPATCH2,FBXL17,LHFPL4,RPGRIP1L,SEZ6L2,SVIP,FAM133A,ZFYVE16,CNOT7,SST,TMEM68,RAB28,SKP1
186	NFE2L1	309.8	ARCHS4 Coexpression,746;Enrichr Queries,289;ReMap ChIP-seq,13;GTEx Coexpression,191	PHTF2,GPI,MTCH1,RBM26,FASTKD3,WBP4,HSPB3,IER3IP1,SPATA7,CCND2,KPNA4,MAP3K7,MAP4K3,PAIP1,CAP2,SKP1,SRPK2,PRNP,ACTR6,CACNA2D1,ATP6AP2,LHFPL4,MRPS9,PSMA3,ZFYVE16,CNOT7,RAB14,PRKRA,UBE2S,PRKAR1A,SUB1,C1D,CCDC43,ACO2,EEF1E1,MEGF8,LSM14B,ACTR10,AARS
187	ZNF17	310.3	ARCHS4 Coexpression,150;Enrichr Queries,702;GTEx Coexpression,79	DCTN6,PAK1IP1,WBP4,MAT2B,ANAPC10,EEA1,CCND2,OGFOD1,ZMIZ2,KPNA4,SMN1,ZNF226,MAP3K7,MAP4K3,SLC25A46,PRNP,NUP133,VBP1,PRMT3,LRRC40,VRK1,MED4,PPA2,PRKRA,UBE2S,SUB1,CCDC43,TMEM9B
188	ZNF181	310.7	ARCHS4 Coexpression,282;Enrichr Queries,584;GTEx Coexpression,66	SPAG16,WBP4,NFU1,RB1CC1,TCEAL1,KPNA4,ZNF226,PAIP1,CAP2,SLC25A46,TRIM23,DNAJC19,PRNP,NDUFA5,ACTR6,CACNA2D1,RANGAP1,IMMP1L,MRPS9,MRPL50,KBTBD6,CNOT7,PRKRA,TRAPPC6B,CCDC43,FKBP3
189	YY2	311.3	ARCHS4 Coexpression,330;Enrichr Queries,114;GTEx Coexpression,490	DLX1,PRNP,SSB,CACNA2D1,YIPF5,RFX3,NETO2,IER3IP1,HDAC9,ANAPC10,KIAA0513,CCND2,NUDCD1,HEY1,POLR1A,CDC27,PDCD2,CBR4,PAIP1,MAD2L1
190	ZUP1	311.7	ARCHS4 Coexpression,2;Enrichr Queries,139;GTEx Coexpression,794	SRP19,PAK1IP1,MRPS10,CCNC,YEATS4,IER3IP1,BZW1,CCND2,SUMO1,RB1CC1,ZMIZ2,AP3S1,TMEM14B,SKP1,ACTR3,ATP6V1G1,ACTR6,VBP1,LRRC40,VRK1,DCK,MRPS18C,DPM1,MRPL50,PSMA3,PPA2,PSMA1,SUB1,MTF2,TBPL1,EEF1E1,FKBP3,PSMD10,DCTN6,CDC123,HDAC2,HIGD1A,CDC42,PRDX3,TCEAL8,PDCD10,TMEM68,MBIP,PRNP,SSB,EIF3M,PSMC6,CNOT7,CYCS,SSBP1,MAD2L1
191	NR0B1	313	Literature ChIP-seq,116;ARCHS4 Coexpression,228;Enrichr Queries,231;GTEx Coexpression,677	PHTF2,ISCA1,TMEM161B,NRSN1,NDUFB6,PAK1IP1,ATP1A3,PDHB,PRDX3,RGS4,HEY1,PPCS,RB1CC1,AP1S2,ACP1,ABCF3,PRNP,KCNF1,EGR2,ATP6V1G1,WSB2,ACTR6,GAD1,ATP6AP2,PCDH8,SSTR1,SIRT3,ADCYAP1,LYRM1,UFM1,TMEM17,LMBRD2,PEX3,SST,UNC50,RIMBP2,STUB1,ACO2,SCG2
192	E2F1	313.2	Literature ChIP-seq,4;ARCHS4 Coexpression,628;ENCODE ChIP-seq,85;Enrichr Queries,334;ReMap ChIP-seq,177;GTEx Coexpression,651	VKORC1L1,CHIC1,ZWILCH,YEATS4,CCNC,THUMPD1,ZFAND1,PSMD8,ABHD10,CCND2,SNRPD1,PSMD2,CHCHD7,AP1S2,PMPCB,KPNA4,TMEM14A,TMEM14B,SKP1,SLC25A46,GABARAPL2,ATP6V1G1,WSB2,CACNA2D1,UBE2E3,SLC30A5,UBE2E1,WDR75,VRK1,MED7,DPM1,EID1,PPA2,PRKAR1A,SUB1,CLNS1A,TMEM126A,TMEM126B,FKBP3,SLC27A4,SLBP,TMEM161B,ENY2,PRPF8,SNX3,PRDX3,COMMD8,ZNF706,PDCD10,PPCS,TMEM128,ISOC1,MBIP,TSPAN3,YARS,PRNP,TMEM50A,MRPL28,NETO2,TMEM17…
193	MBD2	313.3	ARCHS4 Coexpression,919;Enrichr Queries,68;ReMap ChIP-seq,100;GTEx Coexpression,166	ARF4,MTCH1,MOCS2,HDAC2,WRB,FAIM2,DDN,CDC42,PSMD8,C1QTNF4,CCND2,ZMIZ2,AP1S2,ACTR3,SLC10A4,PRNP,EGR3,NDUFA5,PCDH8,SIRT3,ABI2,VGF,SUB1,KCNQ2,VWC2,STUB1,MAPT,MEGF8
194	ZBTB26	313.7	ARCHS4 Coexpression,364;Enrichr Queries,25;GTEx Coexpression,552	HDAC2,ZRANB2,CPSF6,PANK3,CHIC1,RBM26,MBD1,RFX3,LRRC40,ZDHHC21,THUMPD1,EEA1,ZFYVE16,LMBRD2,RAB14,MTF2,TMEM9B,PMS1
195	JUND	316.2	Literature ChIP-seq,117;ARCHS4 Coexpression,718;ENCODE ChIP-seq,25;Enrichr Queries,649;ReMap ChIP-seq,258;GTEx Coexpression,130	MTCH1,SRP19,UBE2D2,THUMPD1,NFU1,PSMD8,ABHD10,CCND2,SNRPD1,PSMD2,ZMIZ2,CDC27,GOLGA1,CHCHD7,PMPCB,TMEM14A,TMEM14B,SLC25A46,WSB2,SLC30A5,MED4,MRPS18C,DPM1,RBP4,ZFYVE16,PPA2,CLNS1A,UNC50,GUF1,SCG2,FKBP3,SLBP,DLX1,ACTR3B,ANAPC10,MTMR6,SPATA7,PRDX3,PDCD10,TMEM128,MBIP,SMN1,DNAJC19,PRNP,NUS1,EGR3,CPSF6,TMEM50A,IGF1,HOPX,CNOT7,PI4KA,CYCS,RAD17,RNPS1,ACO2,TMEM9B,CD200,AARS,RNF11,FASTKD3,MRPS10,MRPL3,ACP1,…
196	ZNF286A	317.7	ARCHS4 Coexpression,99;Enrichr Queries,255;GTEx Coexpression,599	HDAC2,CDC123,CHIC1,CPSF6,MBD1,WDR75,RFX3,LRRC40,VRK1,THUMPD1,PRDX3,PSMA3,CCND2,CNOT7,SUMO1,MTF2,POLR3F,MAP3K7,CBR4,SKP1,MAD2L1
197	PRDM13	318	ARCHS4 Coexpression,484;Enrichr Queries,54;GTEx Coexpression,416	DLX1,EGR2,EGR3,SLC32A1,ZWILCH,GAD1,PCDH8,VRK1,PSMD8,ADCYAP1,CCND2,VGF,HEY1,SNRPD1,UBE2S,RPA3,ERH,PDCD2,POLR3K,CDC42SE2,MAD2L1
198	LHX6	320	ARCHS4 Coexpression,47;Enrichr Queries,56;GTEx Coexpression,857	BEX4,VKORC1L1,DLX1,ZCCHC12,HDAC2,MCTP1,USP11,HDAC9,GNG3,CCND2,HEY1,SCN3B,EGR2,EGR3,SLC32A1,NDUFA5,GAD1,PCDH8,LRRC40,IGF1,EID1,KBTBD6,RCN2,ABI2,LRRC7,CD200
199	OTX2	320.5	ARCHS4 Coexpression,221;Enrichr Queries,562;ReMap ChIP-seq,77;GTEx Coexpression,422	SPAG16,GRAMD1B,HDAC2,MRPS10,DYNC2LI1,RGS4,KIAA0513,KCNT1,EXOSC9,RB1CC1,AP1S2,MAP4K3,TMEM14B,PAIP1,EGR2,GAD1,PCDH8,ADAM11,PCDHA11,THOC7,LYRM1,TOX3,RCN2,CCKBR,PEX3,MTF2,VWC2,POLR3F,TBPL1,EEF1E1,FKBP3,MAD2L1
200	SATB1	320.8	ARCHS4 Coexpression,606;Enrichr Queries,532;ReMap ChIP-seq,73;GTEx Coexpression,72	FAM49A,ISCA1,MOCS2,RBM26,NOL7,BZW1,HDAC9,RGS4,PPP1R2,CCND2,RB1CC1,PSMD2,POLR2K,TRIM23,CAP2,YWHAH,DNAJC19,SRPK2,KCNF1,PRNP,EGR2,WSB2,NDUFA5,GABRA5,CACNA2D1,FBXL17,ZDHHC13,KIAA0232,DCK,DPM1,LMBRD2,CRH,VAMP1,FKBP3,CDC42SE2
201	ARX	323	ARCHS4 Coexpression,95;Enrichr Queries,6;GTEx Coexpression,868	BEX4,DLX1,RGS4,CCND2,TCEAL1,AP1S2,TMEM14A,GABARAPL2,EGR2,EGR3,SLC32A1,ATRNL1,GAD1,LMO3,PCDH8,RPGRIP1L,HOPX,TOX3,IMMP1L,VGF,ABI2,SST,PITPNM2,RIMBP2,SCG2,CD200
202	FBXL19	323.5	ARCHS4 Coexpression,436;GTEx Coexpression,211	SRPK2,NRSN1,FAIM2,RANGAP1,ACTR3B,PRPF8,FAM133A,GNG3,ZMIZ2,KCNQ2,PI4KA,MEGF8,LSM14B,PACSIN1
203	ZEB2	328	ARCHS4 Coexpression,315;Enrichr Queries,57;ReMap ChIP-seq,65;GTEx Coexpression,875	DCTN6,FAM49A,MTCH1,MCTP1,MRPS10,HDAC9,PSMD8,EEA1,PPP2CB,KIAA0513,CCND2,PSMD2,ISOC1,RPL15,ENOPH1,ACTR3,PRNP,EGR2,STX7,FRMD4A,IGF1,LYRM1,ZFYVE16,CNOT7,VGF,RAB14,C1D,PI4KA,TBPL1,ERH
204	ZNF195	328	ARCHS4 Coexpression,174;Enrichr Queries,405;GTEx Coexpression,405	PRNP,HDAC2,SSB,KCNJ9,MBD1,NETO2,KIAA0513,PSMA3,KCNT1,KBTBD6,CNOT7,RCN2,SUMO1,MTF2,POLR3F,MAPT,EEF1E1,FKBP3,PMS1,SKP1
205	GTF2B	328.3	ARCHS4 Coexpression,67;ENCODE ChIP-seq,13;ReMap ChIP-seq,148;GTEx Coexpression,1085	SRP19,RNF11,MAST3,UBE2D2,MRPS10,THUMPD1,ZFAND1,MRPL32,PSMD8,MRPL3,SUMO1,MED10,CDC27,CHCHD7,KPNA4,MAP3K7,SKP1,RAB2A,ATP6V1G1,MRPS25,VBP1,UBE2E1,LRRC40,VRK1,MED4,RABGGTB,DCK,COQ10B,MED7,DPM1,EID1,MRPS9,MRPL50,PSMA3,PPA2,VGF,PSMA1,PEX3,SUB1,CLNS1A,MTF2,C1D,GUF1,TMEM126A,VAMP1,TBPL1,DNAJC8,EEF1E1,CHMP5,BEX4,PSMD10,DCTN6,SLBP,CDC123,ENY2,GTF2A2,NDUFB6,NDUFB5,WRB,HIGD1A,ACTR3B,PRPF8,ANAPC10,CDC42,DYNC2…
206	SIX6	329.3	ARCHS4 Coexpression,166;Enrichr Queries,217;GTEx Coexpression,605	BEX4,DLX1,ZCCHC12,EGR2,CDC123,HDAC2,ZRANB2,SLC32A1,WRB,LMO3,USP11,PCDH8,SEZ6L2,PRDX3,ADCYAP1,RCN2,VGF,PRKRA,RIMBP2,SCG2,FKBP3,MAD2L1
207	NHLH2	331.3	ARCHS4 Coexpression,196;Enrichr Queries,170;GTEx Coexpression,628	BEX4,EGR2,HDAC2,KCNJ9,GAD1,LMO3,CACNA2D1,UBE2E3,PCDH8,ADAM11,SEZ6L2,KIAA0513,ADCYAP1,TOX3,GNG3,RCN2,ABI2,VWC2,POLR3F,MAPT,SCG2
208	TBP	332.8	Literature ChIP-seq,152;ARCHS4 Coexpression,62;ENCODE ChIP-seq,12;ReMap ChIP-seq,281;GTEx Coexpression,1157	FAM49A,MTCH1,MOCS2,PANK3,ZWILCH,PAK1IP1,GPATCH2,MRPS10,YEATS4,THUMPD1,ZFAND1,PSMD8,RGS4,AUH,SUMO1,RB1CC1,ZMIZ2,CHCHD7,PMPCB,SLC25A46,SKP1,MRPS28,NUP133,UBE2E1,LRRC40,NDUFC2,RABGGTB,DCK,MRPS18C,MED7,MRPL50,PSMA3,VGF,PEX3,POLR1A,TRAPPC6B,UNC50,MTF2,TMEM126A,TBPL1,CCDC43,EEF1E1,CHMP5,PSMD10,SLBP,HDAC2,CDC123,WRB,MAT2B,HIGD1A,ANAPC10,SNX3,PRDX3,PPP1R2,GNG3,COMMD8,PGRMC1,EXOSC9,TMEM68,MBIP,SMN1,ABCF3,…
209	HOXC9	333.5	Literature ChIP-seq,23;ARCHS4 Coexpression,473;Enrichr Queries,625;GTEx Coexpression,213	PHTF2,SCOC,ZWILCH,GPATCH2,MRPS10,CCNC,THUMPD1,PSMD8,EEA1,NFU1,RGS4,MRPL3,CCND2,HEY1,SNRPD1,OGFOD1,MED10,CDC27,KPNA4,SPA17,MAP3K7,MRPS28,ATP6V1G1,ACTR6,SLC30A5,UBE2E1,NDUFC2,RFX3,MED4,COQ10B,MRPL50,PSMA3,POLR1A,CLNS1A,FEZ2,GUF1,TMEM126A,CCDC43,TMEM126B,EEF1E1,SCG2,DCTN6,DLX1,CDC123,GTF2A2,NDUFB5,WBP4,NOL7,MTMR6,RPL15,CAP2,TSNAX,DNAJC19,EGR2,LYSMD2,MRPL28,FANCF,PSMC6,DPY19L2,KBTBD6,RAB14,PRKRA,UBE2…
210	PURG	333.5	ARCHS4 Coexpression,345;GTEx Coexpression,322	BEX4,KCNJ9,ADAM11,LHFPL4,FAIM2,KIAA0513,TOX3,GNG3,KCNT1,RCN2,ABI2,KCNQ2,MAPT
211	ASCL1	335.3	ARCHS4 Coexpression,794;Enrichr Queries,11;ReMap ChIP-seq,248;GTEx Coexpression,288	BEX4,DLX1,NRSN1,USP11,SEZ6L2,PSMD8,ABHD10,PAK1,CCND2,HEY1,SCN3B,KCNF1,EGR2,EGR3,GAD1,LMO3,PCDH8,TOX3,ADCYAP1,RCN2,SST,RIMBP2,STUB1,MAPT,SCG2,POLR3K
212	CUX1	335.5	Literature ChIP-seq,25;ARCHS4 Coexpression,388;ENCODE ChIP-seq,38;Enrichr Queries,796;ReMap ChIP-seq,244;GTEx Coexpression,522	MTCH1,SCOC,UBE2D2,ZFAND1,BZW1,NFU1,PSMD8,ZMIZ2,OGFOD1,CDC27,GOLGA1,CHCHD7,PMPCB,SPA17,MAP3K7,TMEM14B,SKP1,TRIM23,GABARAPL2,RFX3,VRK1,FRMD4A,RPGRIP1L,MRPS18C,DPM1,EID1,PRKAR1A,SUB1,CLNS1A,UNC50,GUF1,FKBP3,SLBP,DLX1,TMEM161B,SEZ6L2,PRPF8,MTMR6,ANAPC10,PRDX3,PDCD10,TMEM128,TSPAN3,DNAJC19,PRNP,NUS1,B3GALNT1,EGR2,ZRANB2,IGF1,UBE2S,ECHDC1,RAD17,LSM14B,TMEM9B,ARF4,PHTF2,MRPS10,SUMO1,MED10,ENOPH1,MRPS28,…
213	BHLHA9	336	ARCHS4 Coexpression,577;GTEx Coexpression,95	NRSN1,WSB2,ATRNL1,USP11,ATP1A3,FAIM2,RGS4,PAK1,GNG3,KCNT1,PI4KA,MAPT,SCN3B,PACSIN1,YWHAH
214	TGIF2	337.8	ARCHS4 Coexpression,195;Enrichr Queries,370;ReMap ChIP-seq,123;GTEx Coexpression,663	RNF11,CDC123,NOL7,ZFAND1,PRPF8,PRDX3,CCND2,RPL15,RAB2A,PRNP,EGR2,EGR3,SSB,WSB2,FBXL17,WDR75,VRK1,KIAA0232,RANGAP1,FANCF,PSMA3,EIF3M,ABI2,MTF2,STUB1,MAPT,LSM14B,MAD2L1
215	FOXA2	338.7	Literature ChIP-seq,155;ARCHS4 Coexpression,389;ENCODE ChIP-seq,99;Enrichr Queries,361;ReMap ChIP-seq,124;GTEx Coexpression,904	SPAG16,PHTF2,MOCS2,NRSN1,RBM26,ZWILCH,UBE2D2,MRPS10,CCNC,YEATS4,GCC2,PSMD8,CCND2,AUH,SUMO1,NUDCD1,RB1CC1,CDC27,GOLGA1,TMEM14A,ACP1,TRIM23,ACTR3,MRPS28,ATP6V1G1,WSB2,NUP133,SLC30A5,UBE2E1,RFX3,NDUFC2,VRK1,FRMD4A,RANGAP1,THOC7,TOX3,IMMP1L,MRPL50,RBP4,PSMA3,CCKBR,PSMA1,CLNS1A,MTF2,CCDC43,MAPT,FKBP3,SCG2,GRAMD1B,CDC123,MRPS35,PDHB,PRDX3,TMEM128,PMS1,MAP4K3,PRNP,FBXL17,IGF1,AIG1,HOPX,RAB11A,SGPP1,PSMC…
216	ZNF404	339.3	ARCHS4 Coexpression,58;Enrichr Queries,909;GTEx Coexpression,51	BEX4,SPAG16,SCOC,CHIC1,WRB,USP11,SEZ6L2,ABHD10,GNG3,ZNF226,RAB28,SCN3B,TMEM14A,SKP1,B3GALNT1,EGR2,GAD1,UBE2E3,LRRC40,RPGRIP1L,EID1,ZFYVE16,KBTBD6,TMEM158,CNOT7,RCN2,ABI2,LRRC7,OCIAD1,TMEM126B,MEGF8,FKBP3
217	NKX12	339.5	ARCHS4 Coexpression,27;GTEx Coexpression,652	CDC123,ZWILCH,PAK1IP1,PDHB,BZW1,PPP2CA,PRDX3,TCEAL8,MRPL3,NUDCD1,SUMO1,SSB,SLC32A1,ZDHHC13,WDR75,VRK1,RAB11A,PSMA3,EIF3M,CYCS,SSBP1,EEF1E1,FKBP3,SLC27A4,MAD2L1
218	IKZF5	339.7	ARCHS4 Coexpression,291;Enrichr Queries,528;GTEx Coexpression,200	PRNP,ZRANB2,CPSF6,RBM26,NDUFA5,MBD1,MRPL28,GCC2,MAT2B,ZDHHC17,COQ10B,ZNF706,TMEM128,RB1CC1,MTF2,C1D,FBXO3,MEGF8,LSM14B,MAP3K7,CDC42SE2
219	THAP9	340.3	ARCHS4 Coexpression,210;Enrichr Queries,108;GTEx Coexpression,703	SPAG16,GTF2A2,HDAC2,NFYB,RFX3,VRK1,RPGRIP1L,SPATA7,ZFYVE16,PSMC6,SUMO1,RB1CC1,ZMIZ2,MTF2,TMEM68,RAD17,PMS1,CBR4,MAD2L1
220	ZNF184	340.7	ARCHS4 Coexpression,156;Enrichr Queries,813;GTEx Coexpression,53	SLBP,HDAC2,ZWILCH,HDAC9,MTMR6,RGS4,PAK1,CCND2,ZNF706,SCN3B,YWHAH,SRPK2,PRNP,EGR3,ATRNL1,PCDH8,RFX3,LRRC40,VRK1,RPGRIP1L,RANGAP1,LRRC7,PEX3,MTF2,PI4KA,TBPL1,LSM14B
221	ZBTB47	341	ARCHS4 Coexpression,349;Enrichr Queries,643;GTEx Coexpression,31	DCTN6,ISCA1,MOCS2,WBP4,FAIM2,DDN,PPP2CB,CCND2,KPNA4,PAIP1,CAP2,PACSIN1,DNAJC19,PRNP,NDUFA5,VBP1,KCNJ9,CACNA2D1,FBXL17,FRMD4A,KIAA0232,BRMS1L,FEZ2,C1D,ACO2,ZMYND11,MEGF8
222	ZNF576	341	ARCHS4 Coexpression,237;Enrichr Queries,709;GTEx Coexpression,77	GTF2A2,NDUFB6,PRPF8,KIAA0513,KCNT1,SNRPD1,RPL15,TRIM23,PRNP,KCNJ9,LYSMD2,LHFPL4,RANGAP1,MRPS18C,IMMP1L,KBTBD6,UBE2S,KCNQ2,POLR3F,RNPS1,STUB1,MAPT,SSBP1,EEF1E1,POLR3K
223	UNCX	341.3	ARCHS4 Coexpression,559;Enrichr Queries,86;GTEx Coexpression,379	GRAMD1B,DLX1,EGR2,EGR3,SLC32A1,GAD1,PCDH8,ADAM11,SEZ6L2,PCDHA11,KIAA0513,ADCYAP1,GNG3,KCNT1,PRKRA,VWC2,POLR3F,CRH
224	FOXM1	342.2	Literature ChIP-seq,95;ARCHS4 Coexpression,472;ENCODE ChIP-seq,63;Enrichr Queries,852;ReMap ChIP-seq,151;GTEx Coexpression,420	SPAG16,SRP19,MOCS2,PANK3,NRSN1,ZWILCH,GPATCH2,MRPS10,GCC2,THUMPD1,IER3IP1,BZW1,EEA1,SUMO1,SNRPD1,PSMD2,MAP3K7,DLEU7,SLC25A46,ATP6V1G1,MRPS25,ACTR6,PRMT3,ATP6AP2,UBE2E1,WDR75,ZDHHC13,VRK1,RPGRIP1L,MED4,RABGGTB,RANGAP1,ZDHHC17,EID1,TOX3,PSMA3,MRPS9,LMBRD2,TRAPPC6B,POLR1A,CLNS1A,UNC50,MTF2,C1D,FEZ2,GUF1,TMEM126A,VAMP1,DCTN6,SLBP,CDC123,HDAC2,MRPS35,NDUFB6,TM2D1,NOL7,PRPF8,MTMR6,CDC42,PPP2CA,PPP2CB,P…
225	PKNOX2	343.3	ARCHS4 Coexpression,816;Enrichr Queries,162;GTEx Coexpression,52	GRAMD1B,EGR2,EGR3,WSB2,ATRNL1,USP11,CACNA2D1,FBXL17,FAIM2,FRMD4A,IGF1,DDN,RGS4,GNG3,KCNT1,CCND2,KBTBD6,PI4KA,MAPT,SCN3B,MEGF8,PACSIN1,YWHAH
226	ZNF263	343.5	Literature ChIP-seq,161;ARCHS4 Coexpression,950;ENCODE ChIP-seq,90;Enrichr Queries,535;ReMap ChIP-seq,249;GTEx Coexpression,76	SPAG16,SRP19,PHTF2,MOCS2,MCTP1,ZWILCH,THUMPD1,SNRPD1,GOLGA1,PMPCB,YWHAH,MRPS28,RAB2A,ACTR3,WSB2,NUP133,VBP1,RANGAP1,UCHL3,ZFYVE16,VGF,PEX3,CLNS1A,UNC50,MAPT,FKBP3,SLC27A4,SLBP,ENY2,NDUFB6,NDUFB5,NOL7,ATP1A3,PDHB,HIGD1A,PRPF8,SPATA7,CDC42,TMEM128,PRNP,EGR2,NDUFA5,YIPF5,FBXL17,MRPL28,EIF3M,CNOT7,PRKRA,GLOD4,CYCS,STUB1,PDCD2,ACO2,SSBP1,MEGF8,LSM14B,AARS,CDC42SE2,MAD2L1
227	ZNF664	344	ARCHS4 Coexpression,457;Enrichr Queries,341;GTEx Coexpression,234	SPAG16,MTCH1,PRNP,SCOC,PANK3,WRB,MBD1,UBE2E1,SVIP,PRPF8,PPP2CB,ZFYVE16,ABI2,PRKAR1A,TSPAN3,ZMYND11,LSM14B,ENOPH1,AARS
228	CXXC5	345.5	ARCHS4 Coexpression,172;GTEx Coexpression,519	KCNJ9,ADAM11,ATP1A3,FAIM2,SEZ6L2,PCDHA11,KIAA0513,KCNT1,KCNQ2,POLR3F,STUB1,MAPT,MEGF8,LSM14B,PACSIN1
229	ZNF711	345.7	ARCHS4 Coexpression,207;Enrichr Queries,104;GTEx Coexpression,726	SRPK2,BEX4,PRNP,HDAC2,EGR3,PANK3,CPSF6,NUP133,VBP1,CACNA2D1,USP11,LRRC40,NETO2,RANGAP1,FAM133A,CCND2,RCN2,HEY1,ABI2,RAD17,CD200
230	TFAP2D	346	ARCHS4 Coexpression,644;Enrichr Queries,161;GTEx Coexpression,233	DLX1,RNF11,EGR2,WSB2,GABRA5,LMO3,GAD1,PCDH8,DDN,ADCYAP1,GNG3,LRRC7,KCNQ2,FEZ2,SCN3B,PACSIN1,YWHAH,PAIP1
231	BRF2	346	ARCHS4 Coexpression,509;ReMap ChIP-seq,37;GTEx Coexpression,492	PHTF2,NDUFB6,NOL7,YEATS4,SPATA7,PSMD8,SNRPD1,OGFOD1,KPNA4,AP3S1,RPL15,CAP2,PRNP,TMEM50A,RANGAP1,MRPS18C,ADCYAP1,RBP4,TMEM158,POLR1A,CLNS1A,CCDC43,PDCD2,ACO2,POLR3K,CHMP5
232	ATOH7	347	ARCHS4 Coexpression,771;Enrichr Queries,52;GTEx Coexpression,218	PRNP,KCNF1,EGR2,KCNJ9,PCDH8,ADAM11,LHFPL4,FAIM2,PCDHA11,KIAA0513,GNG3,TMEM158,CCND2,CALB1,KBTBD6,TRAPPC6B,SST,KCNQ2,MAPT,SCN3B,PACSIN1,YWHAH
233	SP4	347.6	ARCHS4 Coexpression,372;ENCODE ChIP-seq,48;Enrichr Queries,766;ReMap ChIP-seq,228;GTEx Coexpression,324	PHTF2,SRP19,MTCH1,UBE2D2,THUMPD1,ZFAND1,IER3IP1,PSMD8,CCND2,CDC27,GOLGA1,PMPCB,MAP3K7,ACP1,TRIM23,SLC25A46,SKP1,ATP6V1G1,NUP133,PRMT3,STX7,RFX3,LRRC40,SSTR1,ZDHHC17,DCK,VGF,TRAPPC6B,PEX3,SUB1,MTF2,VAMP1,CCDC43,TMEM126B,DNAJC8,EEF1E1,CHMP5,SLC27A4,ENY2,GTF2A2,HDAC2,WBP4,SNX3,PPP2CA,GNG3,COMMD8,PDCD10,RAB28,TSNAX,PRNP,EGR2,NDUFA5,NFYB,YIPF5,MRPL28,EIF3M,CNOT7,KBTBD6,POLR3F,STUB1,POLR3K,CDC42SE2
234	SOX2	347.8	Literature ChIP-seq,34;ARCHS4 Coexpression,652;Enrichr Queries,626;ReMap ChIP-seq,2;GTEx Coexpression,425	FAM49A,ISCA1,SCOC,PANK3,GPATCH2,FAIM2,YEATS4,NFU1,ABHD10,CCND2,SNRPD1,CDC27,GOLGA1,CHCHD7,MAP3K7,TRIM23,SLC25A46,RAB2A,GABARAPL2,ATP6V1G1,CACNA2D1,UBE2E3,LMO3,RFX3,VRK1,FRMD4A,MED4,DPM1,ADCYAP1,SUB1,KCNQ2,TBPL1,TMEM126B,SCG2,FKBP3,BEX4,ENY2,ANAPC10,SPATA7,PDCD10,MBIP,ISOC1,TSPAN3,SRPK2,PRNP,KCNF1,EGR3,CPSF6,ECHDC1,CYCS,ACO2,CD200,ARF4,PHTF2,MCTP1,RBM26,MRPL32,C1QTNF4,HEY1,AUH,ENOPH1,SLC32A1,LRRC4…
235	ZNF639	348.8	ARCHS4 Coexpression,1131;Enrichr Queries,18;ReMap ChIP-seq,130;GTEx Coexpression,116	SLBP,ENY2,ZWILCH,WBP4,MRPS10,ZFAND1,THUMPD1,ANAPC10,CDC42,KIAA0513,PDCD10,CDC27,TCEAL1,TMEM68,KPNA4,PAIP1,PRNP,NFYB,SLC30A5,PRMT3,VRK1,RABGGTB,SIRT3,EID1,PRKRA,SUB1,CYCS,STUB1,DNAJC8,ZMYND11,MAD2L1
236	GSX2	350	ARCHS4 Coexpression,129;Enrichr Queries,205;GTEx Coexpression,716	SPAG16,DCTN6,DLX1,EGR2,HDAC2,EGR3,GAD1,PCDH8,UBE2E1,SVIP,ACTR3B,EID1,TOX3,CCND2,RCN2,HEY1,PRKRA,CRH,TSPAN3,ENOPH1,DLEU7
237	TMF1	351.5	ARCHS4 Coexpression,165;GTEx Coexpression,538	ARF4,ZWILCH,GPATCH2,MRPL28,EEA1,PPP1R2,UFM1,UBE2S,RB1CC1,RAD17,STUB1,SPA17,SCG2,PMS1,CDC42SE2,CAP2
238	NRL	352.3	ARCHS4 Coexpression,878;Enrichr Queries,152;GTEx Coexpression,27	DLX1,ISCA1,NDUFB6,NDUFB5,FRMPD2,ATP1A3,PTS,CCND2,TMEM14B,MRPS28,DNAJC19,PRNP,EGR2,EGR3,NDUFA5,VBP1,GAD1,FBXL17,MRPL28,NDUFC2,MRPS18C,SIRT3,IMMP1L,MRPS9,PRKRA,CCDC43,FKBP3,POLR3K
239	BHLHE41	353.5	ARCHS4 Coexpression,633;GTEx Coexpression,74	BEX4,GABARAPL2,SCOC,EGR2,CHIC1,EGR3,VBP1,KCNJ9,WRB,FRMD4A,ZDHHC17,SVIP,PPP2CB,ZFYVE16,OCIAD1,ZMYND11,ENOPH1,SKP1
240	PBX3	353.6	ARCHS4 Coexpression,137;ENCODE ChIP-seq,68;Enrichr Queries,258;ReMap ChIP-seq,246;GTEx Coexpression,1059	SRP19,PHTF2,ZCCHC12,ISCA1,ZWILCH,PAK1IP1,UBE2D2,CCNC,BZW1,PSMD8,EEA1,ABHD10,CCND2,HEY1,CHCHD7,AP1S2,ENOPH1,ACTR3,VBP1,CACNA2D1,UBE2E3,STX7,ATP6AP2,ZDHHC13,RCN2,VGF,UNC50,MTF2,TMEM126B,MAPT,FKBP3,PSMD10,BEX4,GTF2A2,HDAC2,WRB,ATP1A3,PDHB,PRPF8,PRDX3,TCEAL8,KIAA0513,GNG3,TMEM65,TMEM68,MBIP,SCN3B,CAP2,YARS,PRNP,EGR2,EGR3,NFYB,MBD1,MRPL28,NETO2,KIAA0232,RAB11A,FANCF,UFM1,ABI2,UBE2S,BRMS1L,RAD17,CYCS,S…
241	NKX62	354.5	ARCHS4 Coexpression,153;GTEx Coexpression,556	SPAG16,KCNJ9,WRB,ATP1A3,FAIM2,SEZ6L2,SVIP,KIAA0513,GNG3,ZFYVE16,KCNT1,CALB1,KCNQ2,MAPT,ENOPH1,PACSIN1
242	ZNF428	355.3	ARCHS4 Coexpression,336;Enrichr Queries,611;GTEx Coexpression,119	BEX4,SRPK2,GABARAPL2,KCNF1,MTCH1,PRNP,NRSN1,WRB,USP11,FAIM2,SEZ6L2,ACTR3B,C1QTNF4,GNG3,ABI2,UBE2S,KCNQ2,MAPT,MEGF8,SCN3B,YWHAH
243	ZNF334	355.7	ARCHS4 Coexpression,213;Enrichr Queries,491;GTEx Coexpression,363	BEX4,SPAG16,EGR2,HDAC2,ZRANB2,CPSF6,RBM26,EGR3,USP11,RPGRIP1L,SEZ6L2,HIGD1A,PCDHA11,TOX3,DPY19L2,CCND2,RCN2,ABI2,MTF2,ZNF226,CBR4
244	TCF12	358.4	ARCHS4 Coexpression,301;ENCODE ChIP-seq,41;Enrichr Queries,531;ReMap ChIP-seq,245;GTEx Coexpression,674	SPAG16,ARF4,SRP19,PANK3,CCNC,THUMPD1,BZW1,EEA1,CCND2,OGFOD1,CHCHD7,ENOPH1,MAP3K7,ATP6V1G1,NUP133,ACTR6,UBE2E3,PRMT3,FRMD4A,MED4,DPM1,TOX3,RCN2,VGF,PRKAR1A,PEX3,CLNS1A,UNC50,MTF2,CCDC43,DNAJC8,ZMYND11,FKBP3,DLX1,CDC123,HDAC2,NOL7,CDC42,PPP2CB,TMEM65,ZNF226,TSPAN3,PRNP,SSB,NFYB,MRPL28,EIF3M,RAB14,ABI2,GLOD4,CYCS,STUB1,AARS
245	ZNF24	358.5	ARCHS4 Coexpression,576;Enrichr Queries,72;ReMap ChIP-seq,90;GTEx Coexpression,696	PANK3,MAST3,THUMPD1,BZW1,PSMD8,CDC42,PPP2CB,KIAA0513,HEY1,PDCD10,EXOSC9,RB1CC1,CDC27,ACTR3,PRNP,NUP133,MBD1,UBE2E1,LYRM1,UFM1,ZFYVE16,PRKAR1A,SUB1,MTF2,PI4KA,ZMYND11
246	ZSCAN26	358.5	ARCHS4 Coexpression,46;GTEx Coexpression,671	BEX4,SPAG16,GABARAPL2,HDAC2,CHIC1,ZRANB2,VBP1,ACTR6,WRB,GAD1,UBE2E3,USP11,LRRC40,ZDHHC17,EID1,GNG3,RCN2,MBIP,ZMYND11,ACTR10,CD200,SKP1,SLC27A4
247	ZFHX4	359.3	ARCHS4 Coexpression,231;Enrichr Queries,417;GTEx Coexpression,430	BEX4,HDAC2,SSB,NFYB,AADAT,CACNA2D1,UBE2E3,WBP4,RPGRIP1L,IGF1,HDAC9,TOX3,GNG3,CCND2,RCN2,ABI2,FEZ2,C1D,MAPT,SCN3B
248	ZNF177	360.3	ARCHS4 Coexpression,110;Enrichr Queries,391;GTEx Coexpression,580	BEX4,SPAG16,EGR2,HDAC2,EGR3,USP11,WRB,GAD1,UBE2E3,FRMD4A,ZDHHC17,GNG3,KBTBD6,RCN2,ABI2,HEY1,MTF2,ZNF226,RAB28,CD200,SKP1
249	ZNF358	361.3	ARCHS4 Coexpression,147;Enrichr Queries,668;GTEx Coexpression,269	DNAJC19,ACTR3,MTCH1,PRNP,MOCS2,NDUFA5,KCNJ9,ATP1A3,FAIM2,SEZ6L2,DDN,CDC42,EID1,ZMIZ2,C1D,KCNQ2,STUB1,MAPT,ACO2,ZMYND11,MEGF8,PACSIN1
250	EBF1	361.8	ARCHS4 Coexpression,225;ENCODE ChIP-seq,69;Enrichr Queries,252;ReMap ChIP-seq,273;GTEx Coexpression,990	VKORC1L1,SRP19,ISCA1,FASTKD3,THUMPD1,ZFAND1,IER3IP1,BZW1,PSMD8,MRPL3,ABHD10,CCND2,NUDCD1,CHCHD7,AP1S2,YWHAH,ATP6V1G1,MRPS25,ACTR6,SLC30A5,UBE2E3,CACNA2D1,STX7,LRRC40,FRMD4A,VRK1,MED4,RABGGTB,DCK,MRPL50,ZFYVE16,RCN2,PPA2,PEX3,CLNS1A,UNC50,MTF2,C1D,TMEM126A,VAMP1,TBPL1,MAPT,DNAJC8,FKBP3,HDAC2,MRPS35,WRB,NOL7,HDAC9,ANAPC10,MTMR6,SNX3,PRDX3,CDC42,GNG3,TMEM128,MBIP,TSPAN3,PMS1,YARS,PRNP,EGR2,EGR3,NDUF…
251	ZFP28	362	ARCHS4 Coexpression,200;Enrichr Queries,771;GTEx Coexpression,115	BEX4,CHIC1,WRB,USP11,HDAC9,DYNC2LI1,GNG3,CCND2,RAB28,SCN3B,SKP1,TRIM23,PRNP,SLC32A1,CACNA2D1,GAD1,FRMD4A,ZDHHC17,FAM133A,EID1,RCN2,KBTBD6,ABI2,RIMBP2,MAPT,ZMYND11
252	SOX8	363	ARCHS4 Coexpression,279;Enrichr Queries,120;GTEx Coexpression,690	DLX1,PRNP,KCNF1,EGR2,EGR3,KCNJ9,WRB,FAIM2,SVIP,ZFYVE16,TMEM158,CCND2,HEY1,VGF,KCNQ2,TSPAN3,MAPT,ENOPH1
253	ARNT	363.4	Literature ChIP-seq,102;ARCHS4 Coexpression,223;Enrichr Queries,975;ReMap ChIP-seq,122;GTEx Coexpression,395	BEX4,SPAG16,PHTF2,SCOC,TMEM161B,NRSN1,NDUFB6,NOL7,GPATCH2,FAIM2,SEZ6L2,DDN,PPP1R2,KIAA0513,PAK1,CCND2,ZNF706,HEY1,SNRPD1,ENOPH1,MAP3K7,MAP4K3,SRPK2,MRPS28,PRNP,KCNF1,EGR3,WSB2,NDUFC2,FRMD4A,SSTR1,SGPP1,MRPS9,VGF,PRKAR1A,PITPNM2,OCIAD1,CYCS,SSBP1,LSM14B,ZMYND11,EEF1E1,FKBP3
254	CUX2	364.3	ARCHS4 Coexpression,162;Enrichr Queries,61;GTEx Coexpression,870	EGR2,EGR3,AADAT,KCNJ9,CACNA2D1,PCDH8,ATP1A3,FAIM2,IGF1,SEZ6L2,HDAC9,DDN,RGS4,TOX3,KCNT1,ABI2,KCNQ2,RIMBP2,MAPT,SCN3B,PACSIN1
255	RELA	364.8	Literature ChIP-seq,158;ARCHS4 Coexpression,875;ENCODE ChIP-seq,50;Enrichr Queries,808;ReMap ChIP-seq,231;GTEx Coexpression,67	ARF4,MTCH1,SCOC,PANK3,ZWILCH,PAK1IP1,FAIM2,MRPL32,PSMD8,MRPL3,ABHD10,CCND2,NUDCD1,SNRPD1,OGFOD1,ZMIZ2,RB1CC1,CHCHD7,AP3S1,TMEM14A,YWHAH,MRPS28,ACTR3,ATP6V1G1,WSB2,WDR75,VRK1,FRMD4A,RANGAP1,MED4,RABGGTB,COQ10B,SIRT3,MRPS9,VGF,TRAPPC6B,SUB1,KCNQ2,MTF2,VAMP1,MAPT,BEX4,DCTN6,ENY2,HDAC2,TM2D1,NDUFB5,WRB,NOL7,ATP1A3,PRPF8,ANAPC10,PTS,SNX3,PRDX3,PPP2CB,GNG3,ZNF706,PPCS,TMEM128,TMEM68,ABCF3,PMS1,TSNAX,YA…
256	DR1	365	ARCHS4 Coexpression,278;Enrichr Queries,10;GTEx Coexpression,807	ACTR3,SLBP,ARF4,PRNP,HDAC2,RNF11,ZRANB2,ZWILCH,GPATCH2,FBXL17,CCNC,THUMPD1,BZW1,DCK,CDC42,RCN2,CNOT7,PRKAR1A,SUB1,MTF2,CYCS,KPNA4,CDC42SE2
257	YY1	365.8	Literature ChIP-seq,17;ARCHS4 Coexpression,658;ENCODE ChIP-seq,20;Enrichr Queries,337;ReMap ChIP-seq,266;GTEx Coexpression,897	ARF4,RBM26,MRPS10,THUMPD1,MRPL32,PSMD8,MRPL3,ABHD10,CCND2,AUH,FBXO3,PMPCB,ACP1,ACTR3,MRPS28,ATP6V1G1,NUP133,VBP1,WDR75,RFX3,RPGRIP1L,MED4,RANGAP1,ZDHHC17,MRPS18C,IMMP1L,MRPS9,MRPL50,PPA2,PRKAR1A,POLR1A,TRAPPC6B,SUB1,MTF2,TMEM126A,VAMP1,CCDC43,ERH,TMEM126B,DNAJC8,ZMYND11,EEF1E1,FKBP3,PSMD10,GRAMD1B,HDAC2,MRPS35,NDUFB5,TM2D1,USP11,WRB,PDHB,ACTR3B,PRPF8,PRDX3,GNG3,PGRMC1,PPCS,EXOSC9,TMEM128,MBIP,TSP…
258	ZNF730	367	ARCHS4 Coexpression,344;GTEx Coexpression,390	MRPS28,HDAC2,SUMO1,ZWILCH,UBE2S,MTF2,RAD17,VRK1,SPA17,FKBP3,PMS1,MAD2L1
259	ZNF565	367.3	ARCHS4 Coexpression,350;Enrichr Queries,440;GTEx Coexpression,312	YARS,PSMD10,PRNP,EGR2,EGR3,WRB,WBP4,FRMD4A,ANAPC10,MED7,IMMP1L,PRKRA,OGFOD1,ZMIZ2,CCDC43,PMS1,CD200,PAIP1,SKP1
260	TP53	371	Literature ChIP-seq,77;ARCHS4 Coexpression,493;Enrichr Queries,387;ReMap ChIP-seq,159;GTEx Coexpression,739	FAM49A,MOCS2,HDAC2,FASTKD3,FRMPD2,HSPB3,PRPF8,HDAC9,CDC42,KIAA0513,CCND2,ZMIZ2,TMEM68,ACTR3,MRPS28,PRNP,UBE2E3,MED4,RANGAP1,AIG1,SGPP1,EID1,EIF3M,VGF,POLR1A,LRRC7,VWC2,OCIAD1,STUB1,ERH,DNAJC8,MAPT,CD200,SLC27A4
261	NKX21	372	ARCHS4 Coexpression,78;GTEx Coexpression,666	STX12,MTCH1,ZCCHC12,DLX1,HDAC2,SLC32A1,MRPS25,GAD1,LMO3,USP11,LRRC40,HDAC9,HOPX,EID1,RCN2,PRKAR1A,ZMIZ2,MBIP,TSPAN3
262	HIF1A	372.2	Literature ChIP-seq,88;ARCHS4 Coexpression,714;Enrichr Queries,304;ReMap ChIP-seq,191;GTEx Coexpression,564	ACTR3,ARF4,GRAMD1B,MTCH1,PRNP,GPI,SSB,WSB2,TMEM50A,YIPF5,UBE2E1,MRPL28,VRK1,COQ10B,BZW1,KIAA0513,CCND2,VGF,HEY1,PRKAR1A,GOLGA1,C1D,ZMYND11
263	E2F5	373	ARCHS4 Coexpression,923;Enrichr Queries,163;ReMap ChIP-seq,33;GTEx Coexpression,373	FAM49A,SRP19,TMEM161B,RBM26,CCND2,HEY1,SUMO1,PDCD10,EXOSC9,PRNP,EGR2,ZRANB2,CPSF6,MRPS25,PRMT3,WDR75,VRK1,RPGRIP1L,NETO2,RANGAP1,PSMA1,VGF,UBE2S,PEX3,MTF2,C1D,MAPT,SCG2,CD200,MAD2L1
264	FOS	374.2	ARCHS4 Coexpression,659;ENCODE ChIP-seq,6;Enrichr Queries,501;ReMap ChIP-seq,105;GTEx Coexpression,600	MTCH1,SRP19,ZWILCH,UBE2D2,CCNC,GCC2,THUMPD1,NFU1,PSMD8,ABHD10,CCND2,SNRPD1,CDC27,GOLGA1,CHCHD7,AP1S2,PMPCB,KPNA4,SPA17,SKP1,ATP6V1G1,SLC30A5,UBE2E1,RFX3,VRK1,MRPS18C,MED7,EID1,PPA2,SUB1,CLNS1A,UNC50,GUF1,TMEM126A,ERH,TMEM126B,FKBP3,SLC27A4,DLX1,TMEM161B,ENY2,HIGD1A,ANAPC10,SPATA7,SNX3,DYNC2LI1,COMMD8,PPCS,TMEM128,MBIP,TSPAN3,DNAJC19,PRNP,EGR2,EGR3,ZRANB2,CPSF6,MRPL28,HOPX,CNOT7,ECHDC1,PI4KA,ACO2,…
265	ZZZ3	376.2	ARCHS4 Coexpression,850;ENCODE ChIP-seq,108;Enrichr Queries,132;ReMap ChIP-seq,72;GTEx Coexpression,719	PRNP,PANK3,ZRANB2,CPSF6,RBM26,SLC30A5,MBD1,WDR75,MRPS10,RFX3,EEA1,RB1CC1,ZMIZ2,SSBP1,ZMYND11,MAP3K7,FKBP3
266	ZNF30	376.3	ARCHS4 Coexpression,59;Enrichr Queries,553;GTEx Coexpression,517	BEX4,GRAMD1B,SCOC,ENY2,HDAC2,USP11,PRDX3,KIAA0513,KCNT1,CCND2,SUMO1,ZNF226,CBR4,SKP1,PRNP,B3GALNT1,VBP1,ADAM11,NETO2,KBTBD6,PSMC6,CNOT7,LRRC7,MTF2,VWC2,POLR3F,CD200
267	NACC2	376.5	ARCHS4 Coexpression,214;GTEx Coexpression,539	KCNJ9,WRB,ATP1A3,FAIM2,DDN,PPP2CB,KIAA0513,ABI2,KCNQ2,PI4KA,ZMYND11,MEGF8,ENOPH1,PACSIN1
268	ZNF280C	377	ARCHS4 Coexpression,286;Enrichr Queries,507;GTEx Coexpression,338	PRNP,HDAC2,CHIC1,ZWILCH,VRK1,PRPF8,EEA1,CCND2,RCN2,NUDCD1,EXOSC9,MTF2,MBIP,RAD17,PMS1,MAD2L1,PAIP1
269	ZNF33A	377	ARCHS4 Coexpression,342;Enrichr Queries,103;GTEx Coexpression,686	PRNP,HDAC2,ZRANB2,RBM26,MBD1,GCC2,ZFAND1,RANGAP1,EEA1,UBE2S,RB1CC1,PSMD2,MTF2,ZMYND11,CD200,SLC27A4
270	TCF4	378.8	Literature ChIP-seq,87;ARCHS4 Coexpression,358;Enrichr Queries,292;ReMap ChIP-seq,88;GTEx Coexpression,1069	SPAG16,MTCH1,GPI,PHTF2,MOCS2,MCTP1,GPATCH2,HSPB3,MRPL3,CCND2,HEY1,AUH,NUDCD1,ZMIZ2,CDC27,KPNA4,SPA17,SKP1,SLC25A46,ACTR3,MRPS28,WSB2,MRPS25,CACNA2D1,SLC30A5,UBE2E3,PRMT3,STX7,FRMD4A,VRK1,RPGRIP1L,UCHL3,ZDHHC17,COQ10B,IMMP1L,RBP4,PSMA1,LRRC7,SUB1,C1D,PITPNM2,CRH,VAMP1,CHMP5,BEX4,DCTN6,CDC123,TM2D1,WBP4,NOL7,HIGD1A,HDAC9,ACTR3B,PPCS,DNAJC19,PRNP,EGR3,ATRNL1,GAD1,GABRA4,YIPF5,FBXL17,MRPL28,IGF1,NETO…
271	ZSCAN1	379.7	ARCHS4 Coexpression,161;Enrichr Queries,849;GTEx Coexpression,129	BEX4,MTCH1,DLX1,GABARAPL2,NRSN1,EGR3,USP11,WRB,PCDH8,LHFPL4,SEZ6L2,ADCYAP1,EID1,IMMP1L,ABHD10,GNG3,ABI2,KCNQ2,RIMBP2,TSPAN3,SCN3B,SCG2
272	IKZF4	379.7	ARCHS4 Coexpression,327;Enrichr Queries,305;GTEx Coexpression,507	BEX4,PRNP,EGR2,HDAC2,CACNA2D1,WBP4,IGF1,CDC42,TOX3,GNG3,CCND2,ABI2,PRKRA,C1D,SCN3B,MAP4K3,CD200,PAIP1
273	EGR1	379.8	Literature ChIP-seq,86;ARCHS4 Coexpression,454;ENCODE ChIP-seq,53;Enrichr Queries,687;ReMap ChIP-seq,153;GTEx Coexpression,846	VKORC1L1,MTCH1,SCOC,PANK3,UBE2D2,CCNC,FAIM2,THUMPD1,BZW1,PSMD8,CCND2,SNRPD1,ZMIZ2,CDC27,CHCHD7,SPA17,TMEM14B,SKP1,RAB2A,GABARAPL2,ATP6V1G1,WSB2,CACNA2D1,UBE2E3,UBE2E1,ADAM11,RFX3,WDR75,FRMD4A,MED4,THOC7,MRPS18C,ADCYAP1,PRKAR1A,CLNS1A,SUB1,FEZ2,UNC50,KCNQ2,GUF1,TMEM126A,TMEM126B,SCG2,SLC27A4,BEX4,DLX1,TMEM161B,ANAPC10,SPATA7,DYNC2LI1,ZNF706,PDCD10,PPCS,ISOC1,SCN3B,PACSIN1,SRPK2,PRNP,NUS1,KCNF1,EGR…
274	E2F4	381.2	Literature ChIP-seq,28;ARCHS4 Coexpression,946;ENCODE ChIP-seq,23;Enrichr Queries,1062;ReMap ChIP-seq,173;GTEx Coexpression,55	SRP19,SCOC,ISCA1,ZWILCH,UBE2D2,YEATS4,THUMPD1,PSMD8,ABHD10,CCND2,CDC27,GOLGA1,SPA17,TMEM14A,MAP3K7,TRIM23,RAB2A,GABARAPL2,SLC30A5,VRK1,RPGRIP1L,MED4,EID1,ADCYAP1,GUF1,ERH,FKBP3,BEX4,PSMD10,SLBP,DLX1,TMEM161B,HIGD1A,PRPF8,SNX3,DYNC2LI1,PPCS,TSPAN3,YARS,PRNP,CPSF6,ZRANB2,MRPL28,NETO2,UBE2S,ECHDC1,RNPS1,SPAG16,MOCS2,RNF11,MAST3,FASTKD3,MRPS10,HEY1,SUMO1,ENOPH1,ACP1,MRPS28,VBP1,PRMT3,ZDHHC13,RABGGTB,…
275	ZNF512	381.3	ARCHS4 Coexpression,181;Enrichr Queries,477;GTEx Coexpression,486	BEX4,PRNP,DLX1,HDAC2,ZRANB2,CPSF6,MBD1,GAD1,UBE2E3,USP11,UCHL3,ZDHHC17,GNG3,RCN2,ABI2,TCEAL1,ECHDC1,ZNF226,CD200
276	TCF24	384	ARCHS4 Coexpression,441;Enrichr Queries,463;GTEx Coexpression,248	PRNP,EGR2,EGR3,NDUFB6,NDUFB5,TM2D1,ATP1A3,HSPB3,PDHB,MRPS9,TMEM65,ZMIZ2,TMEM68,TMEM126A,CYCS,ACO2,MAPT,LSM14B,SCG2
277	KCMF1	385	ARCHS4 Coexpression,488;Enrichr Queries,126;GTEx Coexpression,541	RAB2A,ACTR3,PHTF2,ARF4,PRNP,RNF11,UBE2E1,BZW1,PPP2CA,PRKRA,UBE2S,SUB1,CYCS,KPNA4,CCDC43,LSM14B,CAP2
278	ZFHX2	385	ARCHS4 Coexpression,386;Enrichr Queries,44;GTEx Coexpression,725	SRPK2,PRNP,EGR2,EGR3,RFX3,FRMD4A,SEZ6L2,SPATA7,GNG3,CCND2,VGF,ABI2,PITPNM2,C1D,TBPL1,MAPT,SPA17,SCN3B
279	ZNF140	386.3	ARCHS4 Coexpression,144;Enrichr Queries,471;GTEx Coexpression,544	PRNP,ATP6V1G1,HDAC2,ZRANB2,CPSF6,RBM26,VBP1,ZFAND1,NETO2,RANGAP1,PSMA3,CCND2,SUMO1,ZMIZ2,MTF2,ZNF226,LSM14B,ACTR10,SKP1,SLC27A4
280	ZNF74	388	ARCHS4 Coexpression,135;Enrichr Queries,734;GTEx Coexpression,295	BEX4,ACTR3,PRNP,DLX1,HDAC2,USP11,LYSMD2,LHFPL4,RPGRIP1L,SEZ6L2,RANGAP1,KIAA0513,TOX3,KCNT1,KBTBD6,CCND2,RCN2,ABI2,KCNQ2,MTF2,PI4KA,MAPT,CD200
281	MYCN	389.2	Literature ChIP-seq,18;ARCHS4 Coexpression,329;Enrichr Queries,615;ReMap ChIP-seq,220;GTEx Coexpression,764	SRP19,ISCA1,MOCS2,PANK3,ZWILCH,UBE2D2,CCNC,BZW1,MRPL32,RGS4,ABHD10,CCND2,HEY1,GOLGA1,ENOPH1,TRIM23,NUP133,UBE2E3,LRRC40,UCHL3,RABGGTB,EID1,MRPS9,ZFYVE16,VGF,CLNS1A,MTF2,ERH,MAPT,FKBP3,CHMP5,SLBP,DLX1,STX12,HDAC2,CDC123,NDUFB5,WRB,NOL7,ZDHHC21,PDHB,MAT2B,ANAPC10,PPP2CB,TMEM65,PPCS,ABCF3,CBR4,MAP4K3,SLC10A4,YARS,EGR2,CPSF6,GABRA5,ATRNL1,MBD1,MRPL28,IGF1,AIG1,SVIP,UBE2S,GLOD4,ECHDC1,OCIAD1,RAD17,STU…
282	DZIP1	389.3	ARCHS4 Coexpression,600;Enrichr Queries,478;GTEx Coexpression,90	BEX4,SRPK2,PRNP,NRSN1,WRB,USP11,CACNA2D1,FAIM2,FRMD4A,RPGRIP1L,FAM133A,RCN2,CCND2,ABI2,KCNQ2,C1D,MAPT,MEGF8,PACSIN1
283	KLF14	389.5	ARCHS4 Coexpression,603;Enrichr Queries,176	DLX1,GRAMD1B,EGR2,EGR3,VGF,UBE2S,PCDH8,IGF1,RABGGTB,HDAC9,PAIP1
284	SAFB	391	ARCHS4 Coexpression,586;GTEx Coexpression,196	RAB2A,DCTN6,MOCS2,RNF11,AIG1,HIGD1A,RANGAP1,COQ10B,PRPF8,EID1,LSM14B,ACTR10,AARS
285	DMTF1	392.3	ARCHS4 Coexpression,380;Enrichr Queries,451;GTEx Coexpression,346	PRNP,EGR2,ZRANB2,CPSF6,RBM26,MRPS35,MBD1,MRPS10,ZDHHC21,ZDHHC17,MRPS18C,PSMD8,CCND2,ABI2,MTF2,STUB1,ZNF226
286	MEF2A	393.5	Literature ChIP-seq,53;ARCHS4 Coexpression,722;ENCODE ChIP-seq,83;Enrichr Queries,767;ReMap ChIP-seq,119;GTEx Coexpression,617	PHTF2,ARF4,PANK3,MAST3,PAK1IP1,MRPS10,CCNC,EEA1,CCND2,SNRPD1,KPNA4,YWHAH,ACTR3,RAB2A,GABARAPL2,WSB2,MRPS25,CACNA2D1,WDR75,MED4,MRPS18C,SIRT3,PEX3,SUB1,C1D,MTF2,UNC50,SLBP,CDC123,WBP4,HDAC9,DDN,PPP1R2,TMEM128,RPL15,PACSIN1,YARS,SRPK2,PRNP,EGR2,FBXL17,MRPL28,IGF1,KIAA0232,HOPX,SPCS2,PRKRA,SSBP1,LSM14B,AARS
287	TET1	394.7	Literature ChIP-seq,108;ARCHS4 Coexpression,305;GTEx Coexpression,771	GRAMD1B,STX12,DLX1,HDAC2,ENY2,WRB,ZDHHC21,ACTR3B,ANAPC10,DDN,PPP2CB,KCNT1,NUDCD1,PPCS,MAP3K7,PAIP1,RAB2A,YARS,CPSF6,SSB,EGR3,ATRNL1,MBD1,ADAM11,WDR75,LHFPL4,NDUFC2,ZDHHC17,MRPS18C,SIRT3,RCN2,ABI2,BRMS1L,MTF2,KCNQ2,RIMBP2,PI4KA,POLR3F,FKBP3,TMEM9B,MAD2L1
288	SREBF1	394.8	Literature ChIP-seq,62;ARCHS4 Coexpression,837;ENCODE ChIP-seq,84;Enrichr Queries,779;ReMap ChIP-seq,166;GTEx Coexpression,441	MTCH1,PANK3,GPATCH2,HSPB3,BZW1,CCND2,AUH,NUDCD1,HEY1,PSMD2,ZMIZ2,ACP1,MRPS28,STX7,VRK1,RPGRIP1L,UCHL3,RANGAP1,DPM1,LMBRD2,PEX3,POLR1A,CLNS1A,C1D,ERH,DNAJC8,FKBP3,SLC27A4,PSMD10,SLBP,ENY2,HDAC2,MRPS35,NOL7,SEZ6L2,PRDX3,SNX3,PGRMC1,RPL15,RAB28,ABCF3,PRNP,NDUFA5,LYRM1,EIF3M,KBTBD6,TMEM158,TMEM17,UBE2S,SST,PI4KA,STUB1,LSM14B,TMEM9B,AARS
289	ZNF845	395	ARCHS4 Coexpression,417;Enrichr Queries,243;GTEx Coexpression,525	ACTR3,SLC30A5,MBD1,YIPF5,GCC2,CCNC,VRK1,HDAC9,CDC42,EEA1,EIF3M,PDCD10,RB1CC1,ZMIZ2,ZNF226,MEGF8,MAD2L1
290	HEY1	395.7	ARCHS4 Coexpression,679;Enrichr Queries,415;GTEx Coexpression,93	BEX4,GABARAPL2,KCNF1,PRNP,EGR2,NRSN1,MCTP1,EGR3,SLC32A1,GABRA4,FAIM2,ACTR3B,C1QTNF4,RGS4,CCND2,RCN2,ABI2,LRRC7,OCIAD1,TSPAN3
291	TCF7L2	395.8	Literature ChIP-seq,111;ARCHS4 Coexpression,209;ENCODE ChIP-seq,39;Enrichr Queries,958;ReMap ChIP-seq,198;GTEx Coexpression,860	GPI,ARF4,SRP19,ZWILCH,GPATCH2,CCNC,YEATS4,THUMPD1,MRPL3,ABHD10,CCND2,HEY1,SUMO1,RB1CC1,CDC27,KPNA4,TMEM14B,TRIM23,MRPS28,NUP133,VBP1,UBE2E3,CACNA2D1,PRMT3,ZDHHC13,VRK1,RPGRIP1L,MRPS18C,RCN2,VGF,PPA2,PEX3,CLNS1A,C1D,UNC50,MTF2,GUF1,TBPL1,TMEM126B,FKBP3,SLC27A4,PSMD10,DLX1,CDC123,HDAC2,ENY2,NDUFB6,WRB,WBP4,PDHB,HIGD1A,PRPF8,MTMR6,PRDX3,TCEAL8,DYNC2LI1,PGRMC1,PDCD10,MAP4K3,POLR2K,CBR4,DNAJC19,SRPK2,…
292	ZNF888	396	GTEx Coexpression,396	TMEM161B,EIF3M,PPCS,SLC30A5,YIPF5,PDCD2,FANCF
293	SOX6	396.5	ARCHS4 Coexpression,451;Enrichr Queries,495;ReMap ChIP-seq,75;GTEx Coexpression,565	DCTN6,DLX1,MRPS10,THUMPD1,HDAC9,KIAA0513,CCND2,RPL15,TSPAN3,CAP2,ACTR3,PRNP,GABARAPL2,CACNA2D1,GAD1,FBXL17,FRMD4A,LYRM1,MRPS9,PSMA1,ABI2,PI4KA,TBPL1,STUB1,DNAJC8,FKBP3
294	PHF20	397	ARCHS4 Coexpression,337;Enrichr Queries,555;GTEx Coexpression,299	SRPK2,PHTF2,PRNP,SRP19,MTCH1,WBP4,PPP1R2,ABI2,SUMO1,PRKRA,OGFOD1,MTF2,KPNA4,CCDC43,ZMYND11,EEF1E1,CAP2,SKP1,SLC27A4
295	ATF4	397	ARCHS4 Coexpression,379;Enrichr Queries,293;ReMap ChIP-seq,23;GTEx Coexpression,893	ARF4,MTCH1,ISCA1,MRPS35,WBP4,ATP1A3,ZFAND1,PRPF8,PRDX3,RPL15,PAIP1,YARS,ACTR3,GABARAPL2,PRNP,EGR2,WSB2,UBE2E1,KIAA0232,AIG1,RANGAP1,SIRT3,LYRM1,SST,SUB1,DNAJC8,EEF1E1,LSM14B,AARS
296	ZNF721	399	ARCHS4 Coexpression,341;Enrichr Queries,641;GTEx Coexpression,215	PRNP,HDAC2,KCNJ9,ADAM11,LHFPL4,CCNC,ZDHHC17,KIAA0513,KCNT1,TRAPPC6B,RB1CC1,TMEM128,KCNQ2,MTF2,POLR3F,MAPT,RPL15,CBR4,SKP1
297	TIGD6	399.7	ARCHS4 Coexpression,170;Enrichr Queries,325;GTEx Coexpression,704	MRPS28,PRNP,GTF2A2,NDUFB6,FASTKD3,SLC30A5,YIPF5,FBXL17,FRMD4A,FANCF,MRPL3,IMMP1L,HEY1,PEX3,ZMIZ2,CDC27,GOLGA1,PI4KA,TMEM14A,POLR2K
298	HMX1	400.7	ARCHS4 Coexpression,579;Enrichr Queries,77;GTEx Coexpression,546	BEX4,PSMD10,DLX1,EGR2,EGR3,GABRA5,WRB,GAD1,PCDH8,RANGAP1,PPP2CB,VGF,HEY1,PRKRA,UBE2S,STUB1,ENOPH1
299	RXRG	400.7	ARCHS4 Coexpression,814;Enrichr Queries,179;GTEx Coexpression,209	MRPS28,DNAJC19,PRNP,ISCA1,EGR2,EGR3,VBP1,CACNA2D1,FBXL17,IGF1,HSPB3,RGS4,IMMP1L,CCND2,HEY1,CCDC43,FKBP3,CAP2
300	ZNF518B	401	ARCHS4 Coexpression,250;Enrichr Queries,506;GTEx Coexpression,447	PRNP,MBD1,WBP4,NETO2,THUMPD1,KIAA0232,HDAC9,MED7,CNOT7,CCND2,POLR1A,RB1CC1,KPNA4,STUB1,PMS1,CBR4,SKP1
301	NR2F1	401.5	ARCHS4 Coexpression,359;Enrichr Queries,424;ReMap ChIP-seq,247;GTEx Coexpression,576	PRNP,EGR2,USP11,MRPL28,FRMD4A,SEZ6L2,ZDHHC17,RGS4,KCNT1,CCND2,ABI2,HEY1,KCNQ2,RNPS1,STUB1,MAPT,MEGF8
302	MNX1	402.3	Literature ChIP-seq,101;ARCHS4 Coexpression,477;Enrichr Queries,87;GTEx Coexpression,944	DLX1,GPATCH2,PRPF8,MTMR6,PRDX3,PPP1R2,CCND2,ZNF706,AUH,SUMO1,PAIP1,PRNP,NUS1,EGR2,EGR3,GAD1,CACNA2D1,PCDH8,STX7,WDR75,IGF1,RANGAP1,AIG1,ZDHHC17,COQ10B,FANCF,MED7,ADCYAP1,MRPS9,PSMA3,UFM1,VGF,UBE2S,TRAPPC6B,PEX3,RIMBP2,PDCD2,ZMYND11,SCG2,CD200
303	ZSCAN18	402.3	ARCHS4 Coexpression,177;Enrichr Queries,854;GTEx Coexpression,176	BEX4,PRNP,CHIC1,KCNJ9,USP11,ATP1A3,FAIM2,SEZ6L2,HOPX,EID1,CCND2,ABI2,KCNQ2,RAB28,MAPT,MEGF8,ZMYND11,SCN3B,CD200,SKP1,PACSIN1
304	ZNF536	404.3	ARCHS4 Coexpression,138;Enrichr Queries,486;GTEx Coexpression,589	BEX4,EGR3,SLC32A1,KCNJ9,ATRNL1,WRB,GAD1,USP11,PCDH8,ATP1A3,SVIP,HDAC9,GNG3,ZFYVE16,KBTBD6,RCN2,ABI2,KCNQ2,MAPT,SCN3B,ENOPH1
305	RBPJ	404.4	Literature ChIP-seq,105;ARCHS4 Coexpression,247;Enrichr Queries,1045;ReMap ChIP-seq,174;GTEx Coexpression,451	MTCH1,PRNP,HDAC2,SSB,NDUFA5,NFYB,STX7,FRMPD2,NDUFC2,PTS,SIRT3,GNG3,CCND2,HEY1,SUMO1,ABI2,SUB1,MTF2,VAMP1,STUB1,ACO2,DNAJC8,ABCF3,SLC27A4
306	MBNL2	405.7	ARCHS4 Coexpression,114;Enrichr Queries,951;GTEx Coexpression,152	DCTN6,MTCH1,MOCS2,RNF11,CHIC1,FAIM2,RGS4,KIAA0513,CCND2,KCNT1,TRIM23,PACSIN1,YWHAH,PRNP,NFYB,ATRNL1,KCNJ9,GABRA4,ZDHHC17,EID1,ZFYVE16,LMBRD2,PRKAR1A,TMEM126B,ZMYND11
307	THAP11	406.8	Literature ChIP-seq,27;ARCHS4 Coexpression,548;Enrichr Queries,874;ReMap ChIP-seq,12;GTEx Coexpression,573	PSMD10,PHTF2,MTCH1,SLBP,ENY2,PANK3,USP11,PRPF8,MRPL32,ANAPC10,MTMR6,SNX3,DYNC2LI1,PGRMC1,NUDCD1,PDCD10,KPNA4,ZNF226,RPL15,ABCF3,TRIM23,PRNP,NUP133,MRPS25,MRPL28,VRK1,RPGRIP1L,RANGAP1,MED4,MRPS18C,MRPL50,SPCS2,KBTBD6,LMBRD2,PRKRA,POLR1A,TBPL1,STUB1,AARS
308	DBX1	408	ARCHS4 Coexpression,276;Enrichr Queries,226;GTEx Coexpression,722	DLX1,HDAC2,MBD1,GAD1,UBE2E3,USP11,PCDH8,RFX3,RPGRIP1L,PCDHA11,TOX3,ADCYAP1,CCND2,RCN2,PRKRA,RIMBP2,RAD17
309	AKAP8	410	ARCHS4 Coexpression,1009;Enrichr Queries,136;GTEx Coexpression,85	BEX4,PSMD10,GABARAPL2,B3GALNT1,PRNP,SCOC,RNF11,HDAC2,NRSN1,CPSF6,WSB2,WRB,MBD1,FAIM2,PGRMC1,KBTBD6,ABI2,MTF2,CYCS,RNPS1,ENOPH1,TMEM14A,AARS
310	ZNF385B	410.7	ARCHS4 Coexpression,169;Enrichr Queries,791;GTEx Coexpression,272	NDUFA5,ATRNL1,KCNJ9,CACNA2D1,GABRA4,LMO3,ADAM11,ATP1A3,FRMD4A,FAIM2,HDAC9,DDN,KIAA0513,KCNT1,VWC2,MAPT,ACO2,FKBP3,PACSIN1
311	LHX5	410.7	ARCHS4 Coexpression,833;Enrichr Queries,92;GTEx Coexpression,307	ZCCHC12,DLX1,EGR2,SLC32A1,GAD1,UBE2E3,PCDH8,ADAM11,LHFPL4,ATP1A3,SEZ6L2,KIAA0513,ADCYAP1,GNG3,CCKBR,VGF,PRKRA,VWC2
312	MNT	412.3	ARCHS4 Coexpression,636;Enrichr Queries,530;ReMap ChIP-seq,179;GTEx Coexpression,304	MRPS28,SLBP,PRNP,EGR2,EGR3,NDUFB5,MRPL28,HIGD1A,PRDX3,IMMP1L,KIAA0513,MRPL50,PSMA3,CCND2,VGF,CLNS1A,ZMIZ2,C1D,STUB1,LSM14B,CBR4,TMEM14B,SLC25A46
313	DEAF1	413	ARCHS4 Coexpression,97;Enrichr Queries,1184;ReMap ChIP-seq,116;GTEx Coexpression,255	BEX4,NRSN1,ATP1A3,FAIM2,SEZ6L2,DDN,KIAA0513,GNG3,KCNT1,OGFOD1,TMEM68,ZNF226,PACSIN1,PRNP,EGR2,WSB2,KCNJ9,MRPS25,ADAM11,RPGRIP1L,LMBRD2,BRMS1L,KCNQ2,PI4KA,MAPT,SSBP1,MEGF8,SLC27A4
314	HBP1	413.8	ARCHS4 Coexpression,481;Enrichr Queries,677;ReMap ChIP-seq,170;GTEx Coexpression,327	BEX4,GABARAPL2,SLBP,ARF4,MTCH1,PRNP,USP11,MRPL28,FAIM2,MAT2B,RANGAP1,COQ10B,PRPF8,TOX3,ABI2,UBE2S,RB1CC1,STUB1,TMEM126B,MEGF8,LSM14B,TMEM14A,AARS,CDC42SE2
315	E2F7	413.8	Literature ChIP-seq,130;ARCHS4 Coexpression,360;Enrichr Queries,685;ReMap ChIP-seq,115;GTEx Coexpression,779	YARS,ARF4,MTCH1,SLBP,ZWILCH,VRK1,NETO2,RANGAP1,PRPF8,PSMD8,DPM1,LYRM1,VGF,SNRPD1,UBE2S,RPA3,PSMD2,STUB1,ERH,ENOPH1,MAD2L1
316	FOXK1	416	ARCHS4 Coexpression,117;Enrichr Queries,859;ReMap ChIP-seq,30;GTEx Coexpression,658	BEX4,PANK3,NDUFB6,NDUFB5,PRPF8,PSMD8,PRDX3,CCND2,AUH,SUMO1,PPCS,OGFOD1,EXOSC9,ZMIZ2,RPL15,ZNF226,POLR2K,TSNAX,ATP6V1G1,LRRC40,FRMD4A,RPGRIP1L,RANGAP1,MRPS18C,DPM1,PSMA3,PEX3,POLR1A,CLNS1A,PITPNM2,C1D,ECHDC1,RIMBP2,RNPS1,ACO2,SSBP1,EEF1E1,MEGF8
317	ZIK1	416.3	ARCHS4 Coexpression,287;Enrichr Queries,173;GTEx Coexpression,789	BEX4,EGR2,HDAC2,VRK1,NETO2,CNOT7,CCND2,SUMO1,EXOSC9,MTF2,VWC2,POLR3F,FKBP3,CD200,MAD2L1
318	RUNX1	416.4	Literature ChIP-seq,51;ARCHS4 Coexpression,602;Enrichr Queries,632;ReMap ChIP-seq,282;GTEx Coexpression,515	SCOC,UBE2D2,FRMPD2,CCNC,FAIM2,BZW1,NFU1,ABHD10,CCND2,KPNA4,SPA17,SKP1,SLC25A46,UBE2E1,WDR75,VRK1,FRMD4A,MRPS18C,MED7,PPA2,PRKAR1A,SUB1,KCNQ2,UNC50,TBPL1,ERH,FKBP3,SLC27A4,BEX4,SLBP,ENY2,HIGD1A,SEZ6L2,DYNC2LI1,ZNF706,PDCD10,PPCS,SRPK2,PRNP,KCNF1,EGR2,EGR3,IGF1,UBE2S,PI4KA,RNPS1,LSM14B,AARS,MOCS2,EEA1,NUDCD1,HEY1,MED10,YWHAH,ACTR3,NUP133,ACTR6,PRMT3,ATP6AP2,ZDHHC13,NDUFC2,RABGGTB,RANGAP1,PSMA3,RCN2…
319	MXI1	416.6	ARCHS4 Coexpression,307;ENCODE ChIP-seq,43;Enrichr Queries,950;ReMap ChIP-seq,233;GTEx Coexpression,550	FAM49A,MTCH1,SRP19,MOCS2,RNF11,FASTKD3,GPATCH2,MRPS10,CCNC,FAIM2,IER3IP1,BZW1,CCND2,OGFOD1,PSMD2,GOLGA1,AP1S2,MAP3K7,MRPS28,GABARAPL2,MRPS25,ACTR6,STX7,RFX3,COQ10B,EID1,IMMP1L,ZFYVE16,VGF,POLR1A,PEX3,CLNS1A,ERH,CCDC43,DNAJC8,MAPT,ZMYND11,SCG2,SLBP,GRAMD1B,STX12,NDUFB6,NOL7,HDAC9,ACTR3B,SPATA7,PPP2CB,KIAA0513,PGRMC1,TMEM65,TMEM128,TCEAL1,PMS1,DNAJC19,YARS,PRNP,NFYB,TMEM50A,KCNJ9,MRPL28,UFM1,PSMC6,…
320	ZNF484	416.7	ARCHS4 Coexpression,242;Enrichr Queries,492;GTEx Coexpression,516	HDAC2,MCTP1,PANK3,VBP1,LRRC40,RFX3,GCC2,ZDHHC21,ZDHHC17,HDAC9,ZFYVE16,KBTBD6,ZMIZ2,RB1CC1,CDC27,POLR3F,MAP3K7,CBR4
321	TCF3	418.5	Literature ChIP-seq,139;ARCHS4 Coexpression,497;ENCODE ChIP-seq,72;Enrichr Queries,992;ReMap ChIP-seq,152;GTEx Coexpression,659	MTCH1,PHTF2,RNF11,ZWILCH,MAST3,ZFAND1,PSMD8,EEA1,CCND2,HEY1,MED10,ZMIZ2,GOLGA1,CHCHD7,KPNA4,AP3S1,WSB2,CACNA2D1,UBE2E3,PRMT3,WDR75,ZDHHC13,VRK1,RPGRIP1L,MED4,RABGGTB,RANGAP1,DPM1,VGF,PPA2,SUB1,KCNQ2,VAMP1,CCDC43,DNAJC8,SLBP,HDAC2,GTF2A2,MRPS35,NDUFB6,NOL7,HIGD1A,PRPF8,ANAPC10,DDN,CDC42,TMEM65,TMEM128,POLR2K,PRNP,CPSF6,MBD1,GAD1,LYSMD2,MRPL28,SGPP1,UBE2S,GLOD4,PI4KA,RAD17,STUB1,MEGF8,LSM14B,TMEM9B…
322	ZFP90	418.7	ARCHS4 Coexpression,351;Enrichr Queries,800;GTEx Coexpression,105	BEX4,PSMD10,PRNP,SCOC,EGR2,HDAC2,CHIC1,WRB,USP11,UBE2E3,AIG1,ZDHHC17,SVIP,GNG3,ZFYVE16,KBTBD6,CCND2,RCN2,ABI2,RAB28,ENOPH1
323	PAX3	418.7	ARCHS4 Coexpression,267;Enrichr Queries,664;GTEx Coexpression,325	PHTF2,DLX1,EGR2,HDAC2,GAD1,UBE2E3,PCDH8,RFX3,EEA1,TOX3,CCND2,RCN2,HEY1,ABI2,PRKRA,OGFOD1,CCDC43,MAP4K3,CAP2,SLC25A46
324	ADNP	418.8	ARCHS4 Coexpression,551;Enrichr Queries,788;ReMap ChIP-seq,113;GTEx Coexpression,223	FAM49A,PRNP,HDAC2,CPSF6,RBM26,MAST3,MBD1,GPATCH2,WDR75,THUMPD1,KIAA0232,PRPF8,PSMA3,CNOT7,PRKAR1A,EXOSC9,RAD17,DNAJC8,POLR3K,PMS1,CBR4,SLC27A4,PACSIN1
325	SALL3	420.3	ARCHS4 Coexpression,295;Enrichr Queries,400;GTEx Coexpression,566	BEX4,HDAC2,SSB,WRB,GAD1,PCDH8,PPP2CB,TOX3,CCND2,ABI2,KCNQ2,ENOPH1,FKBP3,MAD2L1
326	CGGBP1	420.5	ARCHS4 Coexpression,415;GTEx Coexpression,426	NUS1,RNF11,PRKAR1A,STX7,MRPL28,ZFAND1,MAT2B,MAP3K7,DCK,SLC27A4
327	JAZF1	420.7	ARCHS4 Coexpression,561;Enrichr Queries,270;GTEx Coexpression,431	FAM49A,PRNP,EGR2,RNF11,CHIC1,MAST3,FRMD4A,COQ10B,HDAC9,MTMR6,EID1,KIAA0513,CCND2,TCEAL1,TMEM9B
328	FOSL1	421.2	ARCHS4 Coexpression,565;ENCODE ChIP-seq,106;Enrichr Queries,731;ReMap ChIP-seq,109;GTEx Coexpression,595	YARS,ACTR3,PRNP,EGR2,SCOC,EGR3,YIPF5,MRPS10,RANGAP1,BZW1,KIAA0513,LYRM1,TMEM158,NUDCD1,VGF,SNRPD1,UBE2S,SUB1,PSMD2,TBPL1,EEF1E1,TMEM14A,CAP2
329	ZNF391	421.3	ARCHS4 Coexpression,303;Enrichr Queries,659;GTEx Coexpression,302	BEX4,PSMD10,PRNP,SLBP,HDAC2,RFX3,MRPS10,RPGRIP1L,ZDHHC17,HDAC9,DYNC2LI1,TCEAL8,RCN2,CCND2,ABI2,MEGF8,PMS1
330	MYSM1	421.3	ARCHS4 Coexpression,575;Enrichr Queries,43;GTEx Coexpression,646	TMEM161B,ZRANB2,CPSF6,RBM26,PANK3,MBD1,MRPL28,GCC2,ZDHHC21,ZDHHC17,EEA1,ZFYVE16,RB1CC1,MTF2
331	ZC3H8	421.5	ARCHS4 Coexpression,1175;Enrichr Queries,174;ReMap ChIP-seq,288;GTEx Coexpression,49	PAK1IP1,SEZ6L2,KIAA0513,KCNT1,TMEM68,SLC25A46,YARS,PRNP,LHFPL4,WDR75,VRK1,NETO2,DPM1,IMMP1L,CNOT7,LMBRD2,TRAPPC6B,UBE2S,GUF1,POLR3F,RNPS1,CCDC43,MAPT,LSM14B,FKBP3,MAD2L1
332	ZNF182	422.3	ARCHS4 Coexpression,462;Enrichr Queries,125;GTEx Coexpression,680	ACTR3,ZRANB2,CPSF6,RBM26,CHIC1,MBD1,RFX3,KIAA0232,EEA1,RB1CC1,MTF2,ZNF226,DNAJC8,SCN3B,CDC42SE2
333	GATAD2A	422.7	ARCHS4 Coexpression,585;Enrichr Queries,519;GTEx Coexpression,164	DNAJC19,SLBP,PRNP,MOCS2,HDAC2,CHIC1,NDUFA5,RANGAP1,ZDHHC17,PRPF8,EID1,POLR1A,OCIAD1,RNPS1,TMEM126B,ZMYND11,LSM14B,TRIM23
334	ZNF25	423.7	ARCHS4 Coexpression,79;Enrichr Queries,1172;GTEx Coexpression,20	BEX4,ISCA1,RNF11,CHIC1,USP11,ATP1A3,FAIM2,RGS4,KIAA0513,GNG3,KCNT1,SCN3B,SKP1,TRIM23,YWHAH,PRNP,ACTR6,ATRNL1,KCNJ9,CACNA2D1,GAD1,GABRA4,FBXL17,LHFPL4,ZDHHC17,EID1,LMBRD2,ABI2,TRAPPC6B,BRMS1L,POLR3F,MAPT
335	ZNF23	424.3	ARCHS4 Coexpression,262;Enrichr Queries,681;GTEx Coexpression,330	SPAG16,PRNP,GABARAPL2,SRP19,EGR2,ZRANB2,RBM26,USP11,RPGRIP1L,THUMPD1,KIAA0232,SEZ6L2,COQ10B,ABHD10,UFM1,CCND2,HEY1,RIMBP2,ZNF226,PMS1
336	RFX4	424.7	ARCHS4 Coexpression,224;Enrichr Queries,100;GTEx Coexpression,950	SRPK2,SPAG16,EGR2,GAD1,LMO3,WRB,PCDH8,RFX3,HOPX,TOX3,CCND2,RCN2,HEY1,ABI2,TBPL1,TSPAN3,SPA17
337	ZNF510	425.3	ARCHS4 Coexpression,626;Enrichr Queries,567;GTEx Coexpression,83	CHIC1,PANK3,NRSN1,CACNA2D1,LHFPL4,RFX3,ZDHHC17,PCDHA11,HDAC9,PRPF8,EEA1,KIAA0513,KCNT1,KBTBD6,CNOT7,LMBRD2,TRAPPC6B,POLR3F,MAPT,TRIM23,SLC25A46
338	ZNF830	427.7	ARCHS4 Coexpression,14;Enrichr Queries,70;GTEx Coexpression,1199	ENY2,GTF2A2,NDUFB6,FASTKD3,PAK1IP1,NOL7,MAT2B,MRPL32,SUMO1,SNRPD1,ZMIZ2,MED10,PMPCB,RPL15,TMEM14B,MRPS28,DNAJC19,PRNP,ATP6V1G1,ZRANB2,SSB,UBE2E1,VRK1,MRPS18C,PSMA3,SPCS2,PSMC6,DNAJC8,SSBP1,EEF1E1,MEGF8,MAD2L1
339	PROX1	428.5	ARCHS4 Coexpression,376;Enrichr Queries,267;ReMap ChIP-seq,117;GTEx Coexpression,954	ACTR3,PRNP,EGR2,PCDH8,MRPS10,FAIM2,SSTR1,IGF1,AIG1,HDAC9,EEA1,PPP1R2,LYRM1,RBP4,PSMA3,PSMC6,CCND2,VGF,PRKAR1A,VIP,SCG2,CBR4
340	ESR2	429.2	Literature ChIP-seq,149;ARCHS4 Coexpression,1047;Enrichr Queries,183;ReMap ChIP-seq,74;GTEx Coexpression,693	SLBP,SCOC,ISCA1,WBP4,FRMPD2,MRPS10,SEZ6L2,HDAC9,SPATA7,GNG3,CCND2,HEY1,ACP1,ABCF3,CAP2,PACSIN1,PRNP,EGR2,EGR3,IGF1,EIF3M,ZFYVE16,PEX3,ACO2,MAPT
341	BHLHE40	429.5	ARCHS4 Coexpression,319;ENCODE ChIP-seq,24;ReMap ChIP-seq,205;GTEx Coexpression,1170	MTCH1,CHIC1,MAST3,PAK1IP1,GPATCH2,BZW1,PSMD8,EEA1,HEY1,SNRPD1,ZMIZ2,GOLGA1,AP3S1,ENOPH1,TMEM14B,SLC25A46,PRMT3,UBE2E1,RFX3,ZDHHC13,NDUFC2,UCHL3,COQ10B,DCK,MRPS18C,DPM1,RBP4,RCN2,VGF,POLR1A,PEX3,SUB1,C1D,GUF1,TMEM126A,CCDC43,DNAJC8,FKBP3,SLBP,STX12,HDAC2,NDUFB6,MAT2B,DDN,TCEAL8,KIAA0513,COMMD8,ZNF706,PPCS,TCEAL1,RAB28,KCNF1,MBD1,YIPF5,MRPL28,AIG1,LYRM1,KBTBD6,DPY19L2,RAB14,UBE2S,GLOD4,PI4KA,RAD17,…
342	SIM1	429.7	ARCHS4 Coexpression,197;Enrichr Queries,242;GTEx Coexpression,850	PHTF2,EGR2,SSB,GAD1,CACNA2D1,YIPF5,PCDH8,ATP6AP2,IGF1,SSTR1,HDAC9,EEA1,RGS4,ADCYAP1,TMEM17,RIMBP2,TMEM14A,SCG2
343	MECP2	429.7	ARCHS4 Coexpression,53;Enrichr Queries,825;GTEx Coexpression,411	CDC123,CHIC1,ATP1A3,FAIM2,PRPF8,PRDX3,MRPL3,KIAA0513,CCND2,SUMO1,ZMIZ2,PRNP,UCHL3,ZDHHC17,RAB11A,PSMA3,PPA2,PSMA1,C1D,PITPNM2,PI4KA,MAPT,SSBP1,ZMYND11,EEF1E1,MEGF8
344	SOX3	431	ARCHS4 Coexpression,1024;Enrichr Queries,175;GTEx Coexpression,94	BEX4,SPAG16,PSMD10,GABARAPL2,SCOC,EGR2,HDAC2,NRSN1,EGR3,WRB,USP11,PCDH8,FAM133A,TOX3,KBTBD6,ABI2,HEY1,VGF,AP1S2,ENOPH1,SCG2
345	ZEB1	431.2	ARCHS4 Coexpression,500;ENCODE ChIP-seq,92;Enrichr Queries,445;ReMap ChIP-seq,276;GTEx Coexpression,843	SLBP,MAST3,UBE2D2,GCC2,ZDHHC21,ZFAND1,HSPB3,HDAC9,PAK1,CCND2,PRNP,EGR2,NUP133,NFYB,CACNA2D1,MRPL28,LRRC40,FRMD4A,AIG1,ABI2,PRKRA,POLR1A,PEX3,C1D,MTF2,TMEM126A,PI4KA,CYCS,STUB1,DNAJC8,ZMYND11
346	SIX2	431.5	ARCHS4 Coexpression,712;Enrichr Queries,669;ReMap ChIP-seq,59;GTEx Coexpression,286	PHTF2,GRAMD1B,MTCH1,DLX1,FAIM2,RGS4,ABHD10,HEY1,OGFOD1,KPNA4,TSPAN3,MAP4K3,PAIP1,CAP2,SKP1,EGR2,NFYB,CACNA2D1,GAD1,RFX3,EID1,EIF3M,PRKRA,RIMBP2,CCDC43,MEGF8,LSM14B
347	ZNF678	431.7	ARCHS4 Coexpression,148;Enrichr Queries,836;GTEx Coexpression,311	TMEM161B,HDAC2,ZRANB2,CPSF6,PANK3,NUP133,VBP1,WDR75,MRPL28,LRRC40,ZDHHC21,VRK1,ZFAND1,HDAC9,EEA1,UFM1,RCN2,ABI2,MTF2,MAP3K7,MAD2L1
348	ZBTB4	432.3	ARCHS4 Coexpression,211;Enrichr Queries,455;GTEx Coexpression,631	MTCH1,PRNP,CHIC1,KCNJ9,ATP1A3,FRMD4A,FAIM2,UCHL3,ZDHHC17,DDN,EID1,KIAA0513,CCND2,ZMIZ2,C1D,PI4KA,ZMYND11,MEGF8,PACSIN1
349	OLIG1	432.7	ARCHS4 Coexpression,416;Enrichr Queries,19;GTEx Coexpression,863	PRNP,KCNF1,EGR2,EGR3,WRB,GAD1,PCDH8,FAIM2,HOPX,PPP2CB,CCND2,HEY1,VGF,KCNQ2,MAPT,TSPAN3,ENOPH1,SCG2
350	FOXB2	434.3	ARCHS4 Coexpression,955;Enrichr Queries,343;GTEx Coexpression,5	BEX4,PSMD10,ZCCHC12,DLX1,SCOC,NRSN1,WRB,USP11,ATP1A3,FAIM2,SEZ6L2,GABARAPL2,B3GALNT1,EGR3,GAD1,PCDH8,RANGAP1,ADCYAP1,KBTBD6,TMEM17,VGF,SST,PRKRA,PITPNM2,CRH,CBLN4,SCG2,CD200
351	ZBTB7A	434.6	ARCHS4 Coexpression,284;ENCODE ChIP-seq,74;Enrichr Queries,768;ReMap ChIP-seq,217;GTEx Coexpression,830	MTCH1,ISCA1,FASTKD3,CCNC,FAIM2,BZW1,NFU1,CCND2,PSMD2,ZMIZ2,FBXO3,AP3S1,SLC25A46,ACTR3,GABARAPL2,NUP133,IMMP1L,RBP4,VGF,PRKAR1A,KCNQ2,C1D,MTF2,GUF1,TBPL1,CCDC43,SLC27A4,DCTN6,SLBP,WBP4,PDHB,SEZ6L2,DDN,SNX3,CDC42,KIAA0513,PPP2CB,GNG3,MBIP,PMS1,MAP4K3,PACSIN1,PAIP1,CAP2,SRPK2,PRNP,NUS1,KCNJ9,MRPL28,KIAA0232,CNOT7,ABI2,PRKRA,BRMS1L,PI4KA,STUB1,MEGF8,CDC42SE2,AARS
352	BACH1	435	Literature ChIP-seq,104;ARCHS4 Coexpression,1165;ENCODE ChIP-seq,76;Enrichr Queries,671;ReMap ChIP-seq,150;GTEx Coexpression,444	SPAG16,MTCH1,PHTF2,MOCS2,PANK3,ZWILCH,GCC2,HSPB3,CCND2,CALB1,PSMD2,RB1CC1,GOLGA1,ENOPH1,TMEM14A,TMEM14B,YWHAH,ACTR3,NUP133,MRPS25,CACNA2D1,SLC30A5,UBE2E1,ADAM11,LRRC40,RFX3,ZDHHC13,FRMD4A,MED4,UCHL3,RABGGTB,PSMA3,LMBRD2,VGF,PPA2,PRKAR1A,MTF2,GUF1,CRH,TMEM126B,MAPT,DNAJC8,SCG2,BEX4,SLBP,CDC123,ENY2,NDUFB6,TM2D1,USP11,PDHB,SEZ6L2,PRPF8,HDAC9,ANAPC10,MTMR6,SNX3,CDC42,KIAA0513,RPL15,ABCF3,SRPK2,SLC10…
353	ZNF547	436.3	ARCHS4 Coexpression,362;Enrichr Queries,545;GTEx Coexpression,402	GRAMD1B,PRNP,ATP6V1G1,NDUFB6,ADAM11,RFX3,KIAA0513,IMMP1L,KCNT1,KBTBD6,HEY1,SNRPD1,VWC2,POLR3F,ZNF226,SMN1,SCG2,TMEM14B
354	EN1	436.3	ARCHS4 Coexpression,274;Enrichr Queries,219;GTEx Coexpression,816	DLX1,EGR2,EGR3,PCDH8,FRMD4A,IGF1,SEZ6L2,EEA1,TOX3,GNG3,CCND2,HEY1,ABI2,OGFOD1,GUF1,CCDC43,MAPT,SCN3B
355	NKX25	436.5	ARCHS4 Coexpression,435;GTEx Coexpression,438	GPI,NDUFB6,NDUFB5,TMEM126A,ADAM11,CYCS,ACO2,HSPB3,MEGF8
356	MYBL2	438.7	Literature ChIP-seq,93;ARCHS4 Coexpression,649;ENCODE ChIP-seq,55;Enrichr Queries,814;ReMap ChIP-seq,87;GTEx Coexpression,934	SPAG16,RNF11,ZWILCH,UBE2D2,FASTKD3,MRPS10,YEATS4,MRPL3,ABHD10,SNRPD1,ZMIZ2,GOLGA1,PMPCB,SPA17,ENOPH1,TRIM23,ACTR3,ATP6V1G1,WSB2,SLC32A1,MRPS25,SLC30A5,LRRC40,VRK1,RANGAP1,MED4,DCK,MED7,TOX3,PSMA3,LMBRD2,VGF,PPA2,TRAPPC6B,POLR1A,SUB1,CLNS1A,C1D,MTF2,TMEM126A,VAMP1,CCDC43,MAPT,TMEM126B,EEF1E1,FKBP3,CHMP5,STX12,TMEM161B,CDC123,ENY2,GTF2A2,HDAC2,NDUFB6,MAT2B,SEZ6L2,PRPF8,ANAPC10,PTS,SNX3,CDC42,PPP2CB…
357	POU6F2	438.7	ARCHS4 Coexpression,614;Enrichr Queries,548;GTEx Coexpression,154	SPAG16,RNF11,NRSN1,WSB2,ATRNL1,CACNA2D1,UBE2E1,FAIM2,FRMD4A,HDAC9,RGS4,GNG3,PI4KA,RIMBP2,LSM14B,TMEM14A,SCG2,PACSIN1,YWHAH
358	NANOG	440.2	Literature ChIP-seq,50;ARCHS4 Coexpression,458;ENCODE ChIP-seq,112;Enrichr Queries,1055;ReMap ChIP-seq,97;GTEx Coexpression,869	DLX1,SLBP,UBE2D2,ATP1A3,CCNC,PDHB,MAT2B,PRDX3,PSMD8,TCEAL8,PAK1,CCND2,SNRPD1,CDC27,PMPCB,RPL15,SPA17,ABCF3,ENOPH1,ACP1,EGR2,SSB,ZRANB2,WSB2,CACNA2D1,GAD1,PCDH8,IGF1,ZDHHC17,TOX3,UFM1,LMBRD2,VGF,PEX3,MTF2,STUB1,ERH,LSM14B,EEF1E1,ZMYND11,CD200
359	TFDP1	442.5	ARCHS4 Coexpression,596;Enrichr Queries,130;ReMap ChIP-seq,212;GTEx Coexpression,832	SLBP,PRNP,VRK1,RANGAP1,DCK,PRPF8,VGF,SNRPD1,UBE2S,POLR1A,RPA3,PSMD2,CYCS,STUB1,MAD2L1,SLC27A4,YWHAH
360	SIX5	442.6	ARCHS4 Coexpression,1007;ENCODE ChIP-seq,60;Enrichr Queries,430;ReMap ChIP-seq,162;GTEx Coexpression,554	SRP19,ZWILCH,UBE2D2,MRPS10,THUMPD1,ZFAND1,PSMD8,MRPL3,CCND2,NUDCD1,SNRPD1,OGFOD1,GOLGA1,MAP3K7,MRPS28,ATP6V1G1,NUP133,MRPS25,ACTR6,LRRC40,VRK1,RABGGTB,MRPS18C,MRPL50,POLR1A,TRAPPC6B,PEX3,CLNS1A,C1D,UNC50,MTF2,CCDC43,FKBP3,SLC27A4,PSMD10,CDC123,MRPS35,NOL7,PRPF8,PPP2CA,SNX3,DYNC2LI1,GNG3,PDCD10,TCEAL1,CBR4,PRNP,EGR2,EGR3,ZRANB2,MRPL28,SPCS2,EIF3M,KBTBD6,GLOD4,POLR3F,CYCS,STUB1,ACO2,SSBP1,MEGF8,LSM…
361	NEUROD2	443	Literature ChIP-seq,134;ARCHS4 Coexpression,1314;Enrichr Queries,4;GTEx Coexpression,320	DLX1,SLBP,PANK3,UBE2D2,NOL7,ATP1A3,ZDHHC21,DDN,CDC42,KIAA0513,PPP2CB,KCNT1,CCND2,CALB1,ZMIZ2,MED10,PMS1,SKP1,TSNAX,EGR2,SLC32A1,KCNJ9,GABRA5,ATRNL1,GAD1,LMO3,UBE2E3,PCDH8,ADAM11,FBXL17,RPGRIP1L,PCDHA11,ADCYAP1,ZFYVE16,LMBRD2,VGF,KCNQ2,VWC2,POLR3F,MAPT,LSM14B,TMEM9B
362	PGR	443.3	ARCHS4 Coexpression,442;Enrichr Queries,260;ReMap ChIP-seq,197;GTEx Coexpression,874	SLBP,NUS1,ATP6V1G1,EGR2,EGR3,KIAA0232,IGF1,HDAC9,KIAA0513,PGRMC1,CCND2,TCEAL1,ISOC1,STUB1,MAPT,ZMYND11,SCG2,TMEM9B
363	PLAG1	443.3	ARCHS4 Coexpression,744;Enrichr Queries,167;GTEx Coexpression,419	PRNP,EGR2,ZRANB2,CPSF6,RBM26,EGR3,FBXL17,WDR75,HDAC9,CCND2,CNOT7,HEY1,EXOSC9,CHCHD7,TMEM68,MAP3K7
364	ZBED5	444	ARCHS4 Coexpression,227;GTEx Coexpression,661	HDAC2,ZRANB2,CPSF6,RBM26,WSB2,ACTR6,RANGAP1,PSMD8,RCN2,PSMD2,STUB1,MAP3K7,SLC27A4
365	TEAD4	444.7	Literature ChIP-seq,81;ARCHS4 Coexpression,778;ENCODE ChIP-seq,58;Enrichr Queries,967;ReMap ChIP-seq,286;GTEx Coexpression,498	FAM49A,PHTF2,SRP19,PANK3,UBE2D2,FASTKD3,CCNC,THUMPD1,IER3IP1,SNRPD1,OGFOD1,PSMD2,CDC27,KPNA4,MAP3K7,ACTR3,ACTR6,SLC30A5,CACNA2D1,WDR75,FRMD4A,MED4,RABGGTB,RANGAP1,ZDHHC17,MRPS18C,MED7,TOX3,PSMA3,VGF,PPA2,CLNS1A,C1D,FEZ2,PITPNM2,TMEM126A,CCDC43,MAPT,DNAJC8,ZMYND11,DCTN6,GRAMD1B,MRPS35,NDUFB6,USP11,MAT2B,HDAC9,SNX3,DYNC2LI1,PPP2CB,PGRMC1,PAK1,TMEM65,TMEM128,RAB28,TSPAN3,PMS1,CAP2,PAIP1,TSNAX,SRPK2,…
366	PPARG	445.6	Literature ChIP-seq,15;ARCHS4 Coexpression,686;Enrichr Queries,759;ReMap ChIP-seq,80;GTEx Coexpression,688	VKORC1L1,STX12,ISCA1,MOCS2,HDAC2,FASTKD3,WRB,WBP4,NOL7,MRPS10,YEATS4,BZW1,ANAPC10,MRPL32,PAK1,GNG3,CCND2,GOLGA1,ACP1,TRIM23,RAB2A,TSNAX,ACTR3,PRNP,EGR2,WSB2,MBD1,STX7,FRMD4A,IGF1,LYRM1,EID1,RBP4,ZFYVE16,VGF,PEX3,C1D,ECHDC1,TBPL1,CYCS,ACO2
367	SOX4	445.7	ARCHS4 Coexpression,182;Enrichr Queries,707;GTEx Coexpression,448	MTCH1,PRNP,DLX1,MOCS2,EGR2,HDAC2,CPSF6,VBP1,GAD1,MRPL28,LRRC40,KIAA0232,TOX3,GNG3,CCND2,ABI2,MTF2,RPL15,CD200
368	ZNF326	446.3	ARCHS4 Coexpression,729;Enrichr Queries,202;GTEx Coexpression,408	SPAG16,PRNP,MTCH1,HDAC2,ZRANB2,CPSF6,RBM26,SSB,SVIP,UFM1,ZFYVE16,ZNF706,SNRPD1,TMEM128,MTF2,ENOPH1
369	BCL11A	446.6	ARCHS4 Coexpression,732;ENCODE ChIP-seq,114;Enrichr Queries,184;ReMap ChIP-seq,252;GTEx Coexpression,951	FAM49A,EGR2,EGR3,CACNA2D1,LMO3,UBE2E1,HDAC9,RAB11A,HOPX,CCND2,LRRC7,KCNQ2,MTF2,STUB1,MAPT,SLC27A4
370	ZSCAN9	447.5	ARCHS4 Coexpression,123;GTEx Coexpression,772	BEX4,DLX1,HDAC2,MBD1,UBE2E3,USP11,LRRC40,PRPF8,TOX3,GNG3,KBTBD6,RCN2,ABI2,RAD17,PMS1,CD200
371	MBD3	447.8	ARCHS4 Coexpression,439;Enrichr Queries,454;ReMap ChIP-seq,128;GTEx Coexpression,770	DLX1,PRNP,HDAC2,EGR3,WSB2,MRPL28,RANGAP1,KIAA0513,VGF,UBE2S,ZMIZ2,KCNQ2,STUB1,MEGF8,LSM14B,PACSIN1,SLC27A4
372	FOXO1	447.8	Literature ChIP-seq,129;ARCHS4 Coexpression,717;Enrichr Queries,439;ReMap ChIP-seq,158;GTEx Coexpression,796	TSNAX,PHTF2,PRNP,B3GALNT1,SCOC,EGR2,EGR3,NUP133,WSB2,MAST3,STX7,WBP4,MRPL28,IGF1,PSMD8,EEA1,PPP2CA,EID1,CCND2,UBE2S,OGFOD1,CYCS,CDC42SE2
373	ZNF880	449.5	ARCHS4 Coexpression,563;GTEx Coexpression,336	SSB,NUDCD1,ZMIZ2,CDC27,DNAJC8,RPL15,LSM14B,MAP3K7,PRPF8,ANAPC10,SLC27A4
374	ATF3	449.7	Literature ChIP-seq,64;ARCHS4 Coexpression,880;ENCODE ChIP-seq,35;Enrichr Queries,785;ReMap ChIP-seq,202;GTEx Coexpression,732	ARF4,MTCH1,SRP19,ISCA1,PAK1IP1,YEATS4,HSPB3,PSMD8,RGS4,CCND2,PSMD2,GOLGA1,CHCHD7,KPNA4,ENOPH1,MAP3K7,TMEM14B,ATP6V1G1,NUP133,WSB2,SLC30A5,PRMT3,RFX3,LRRC40,DCK,COQ10B,MRPS18C,EID1,PSMA3,VGF,PSMA1,PEX3,C1D,TBPL1,DNAJC8,EEF1E1,SLC27A4,BEX4,STX12,TM2D1,WRB,USP11,WBP4,NOL7,ANAPC10,PTS,DYNC2LI1,PPP2CA,CDC42,PPP1R2,COMMD8,ZNF706,EXOSC9,TMEM128,ABCF3,DNAJC19,YARS,PRNP,B3GALNT1,EGR2,EGR3,NDUFA5,KIAA0232,…
375	HSF1	450	Literature ChIP-seq,69;ARCHS4 Coexpression,745;ENCODE ChIP-seq,115;ReMap ChIP-seq,215;GTEx Coexpression,1106	SLBP,GRAMD1B,GTF2A2,ATP6V1G1,TMEM50A,MBD1,WBP4,MRPL28,FRMD4A,ZFAND1,RANGAP1,HIGD1A,RAB11A,SNX3,PSMA3,VGF,ZMIZ2,GOLGA1,PITPNM2,STUB1,ZMYND11,SLC27A4,SKP1,YWHAH
376	NFIC	450.2	ARCHS4 Coexpression,855;ENCODE ChIP-seq,5;Enrichr Queries,624;ReMap ChIP-seq,183;GTEx Coexpression,584	ARF4,SRP19,GPATCH2,MRPS10,PSMD8,CCND2,OGFOD1,ZMIZ2,GOLGA1,CHCHD7,KPNA4,MAP3K7,TMEM14B,ATP6V1G1,NUP133,ACTR6,PRMT3,LRRC40,FRMD4A,MED4,RABGGTB,DCK,SUB1,CLNS1A,C1D,UNC50,MTF2,TMEM126A,ERH,CCDC43,DNAJC8,FKBP3,TMEM161B,CDC123,ENY2,NDUFB6,NOL7,SNX3,PPCS,EXOSC9,TMEM68,SMN1,PAIP1,CAP2,DNAJC19,PRNP,ZRANB2,MRPL28,UFM1,KBTBD6,CNOT7,PRKRA,GLOD4,PI4KA,CYCS,STUB1,SSBP1,MEGF8,CDC42SE2,MAD2L1
377	ZNF91	452	ARCHS4 Coexpression,569;Enrichr Queries,254;GTEx Coexpression,533	MTCH1,PRNP,PANK3,ATRNL1,MBD1,GAD1,ADAM11,ZDHHC21,GCC2,KCNT1,CCND2,ABI2,LRRC7,RB1CC1,VWC2,LSM14B
378	ZNF69	452.3	ARCHS4 Coexpression,537;Enrichr Queries,347;GTEx Coexpression,473	SPAG16,PRNP,TMEM161B,HDAC2,SLC30A5,FANCF,TOX3,CCND2,TMEM17,PPA2,PPCS,ZMIZ2,TMEM68,OCIAD1,PMPCB
379	GLYR1	452.7	ARCHS4 Coexpression,698;ReMap ChIP-seq,6;GTEx Coexpression,654	CDC123,GTF2A2,MRPS35,NDUFB5,FASTKD3,PDHB,PRPF8,GNG3,OGFOD1,ZMIZ2,PMPCB,KPNA4,PAIP1,DNAJC19,YARS,ZRANB2,MRPS25,LRRC40,KIAA0232,RANGAP1,MRPS18C,DPM1,PSMA3,LMBRD2,POLR1A,CLNS1A,RNPS1,PDCD2,LSM14B,AARS,CHMP5
380	ZBTB14	453	ARCHS4 Coexpression,525;GTEx Coexpression,381	PGRMC1,RNF11,PPCS,TMEM128,STX7,ENOPH1,DCK,SGPP1,CDC42SE2
381	ZNF217	453.7	Literature ChIP-seq,124;ARCHS4 Coexpression,1005;ENCODE ChIP-seq,105;Enrichr Queries,1156;ReMap ChIP-seq,127;GTEx Coexpression,205	SPAG16,FAM49A,MTCH1,MOCS2,RNF11,SCOC,CHIC1,PANK3,NRSN1,GPATCH2,YEATS4,MRPL3,NUDCD1,HEY1,SKP1,ACTR3,ATP6V1G1,WSB2,SLC30A5,WDR75,FRMD4A,SSTR1,ZDHHC17,THOC7,EID1,PSMA1,TRAPPC6B,PITPNM2,C1D,TMEM126B,ZMYND11,FKBP3,SCG2,SLC27A4,ENY2,WBP4,PRPF8,CDC42,PPP2CA,KIAA0513,PAK1,ZNF706,TMEM65,ISOC1,POLR2K,CAP2,SRPK2,B3GALNT1,PRNP,NDUFA5,ATRNL1,RAB11A,LYRM1,RPA3,PI4KA,PDCD2,SSBP1,MEGF8,LSM14B
382	KLF6	456	ARCHS4 Coexpression,821;Enrichr Queries,675;ReMap ChIP-seq,121;GTEx Coexpression,207	SLBP,MTCH1,PRNP,MOCS2,EGR2,EGR3,NDUFA5,WRB,MRPL28,RANGAP1,SIRT3,PRDX3,PPP2CA,TOX3,KIAA0513,MRPL50,ABHD10,KBTBD6,CCND2,VGF,OCIAD1,STUB1,MEGF8,AARS
383	HES7	456.7	ARCHS4 Coexpression,593;Enrichr Queries,113;GTEx Coexpression,664	DLX1,GRAMD1B,EGR2,EGR3,ADAM11,GPATCH2,FBXL17,RABGGTB,DDN,KIAA0513,KCNT1,TMEM158,CCND2,HEY1,VGF,VWC2,POLR3F
384	ZNF706	457	ARCHS4 Coexpression,157;Enrichr Queries,71;GTEx Coexpression,1143	ACTR3,DNAJC19,MTCH1,PRNP,ATP6V1G1,RBM26,NDUFB6,NDUFC2,PRPF8,MRPS18C,SNX3,SPCS2,SUB1,FBXO3,CYCS,ERH,RPL15,SSBP1,LSM14B,POLR2K,SKP1
385	KMT2B	458.5	ARCHS4 Coexpression,907;ReMap ChIP-seq,10	ARF4,CDC123,NUP133,ZWILCH,STX7,MED4,COQ10B,DCK,PRPF8,SIRT3,GNG3,SNRPD1,EXOSC9,GLOD4,ZMIZ2,TMEM126A,PMPCB,RNPS1,CCDC43,TMEM126B,ZNF226,ACO2,EEF1E1,SLC27A4
386	RBSN	458.5	ARCHS4 Coexpression,799;GTEx Coexpression,118	BEX4,PRNP,RNF11,CHIC1,KCNJ9,WRB,PPP2CB,ABI2,MAPT,ZMYND11,SCN3B,ENOPH1,TRIM23
387	PA2G4	459	ARCHS4 Coexpression,414;GTEx Coexpression,504	MRPL3,EIF3M,SSB,SNRPD1,UBE2S,CYCS,ERH,SSBP1,UCHL3,MAD2L1
388	ZNF43	460.3	ARCHS4 Coexpression,856;Enrichr Queries,367;GTEx Coexpression,158	BEX4,PRNP,HDAC2,RBM26,ZWILCH,RFX3,YEATS4,THUMPD1,HDAC9,SPATA7,CCND2,EXOSC9,MTF2,RAD17,STUB1,ZNF226,PMS1
389	ZNF41	460.7	ARCHS4 Coexpression,986;Enrichr Queries,316;GTEx Coexpression,80	MRPS28,PHTF2,PRNP,CHIC1,MRPS35,CACNA2D1,MRPS10,RFX3,PDHB,HDAC9,SVIP,PRPF8,MRPS9,ZFYVE16,LMBRD2,GUF1,KPNA4,CCDC43,ACO2,FKBP3,CAP2,SLC25A46
390	GPBP1	461	ARCHS4 Coexpression,300;GTEx Coexpression,622	SRPK2,FAM133A,CNOT7,SUMO1,ZMIZ2,MTF2,TBPL1,RAD17,THUMPD1,SPATA7,SKP1,SLC27A4
391	ZFX	463	Literature ChIP-seq,1;ARCHS4 Coexpression,664;Enrichr Queries,336;ReMap ChIP-seq,188;GTEx Coexpression,1126	MTCH1,SRP19,SCOC,PANK3,ZWILCH,GPATCH2,THUMPD1,ABHD10,SNRPD1,ZMIZ2,PSMD2,CDC27,AP1S2,FBXO3,KPNA4,TMEM14A,DLEU7,SKP1,SLC25A46,RAB2A,ATP6V1G1,SLC30A5,WDR75,VRK1,MED4,THOC7,EID1,ZFYVE16,PPA2,PRKAR1A,SUB1,KCNQ2,UNC50,ERH,FKBP3,SLC27A4,SLBP,ENY2,PRPF8,SNX3,PRDX3,DYNC2LI1,COMMD8,PDCD10,TSPAN3,DNAJC19,PRNP,B3GALNT1,ZRANB2,CPSF6,MRPL28,CNOT7,TMEM17,UBE2S,RNPS1,CDC42SE2,ARF4,RNF11,EEA1,MRPL3,AUH,RB1CC1,MRP…
392	PITX3	463	ARCHS4 Coexpression,959;Enrichr Queries,156;GTEx Coexpression,274	PHTF2,DLX1,EGR2,EGR3,MCTP1,CACNA2D1,GAD1,PPP1R2,CCND2,PRKRA,OGFOD1,KPNA4,CCDC43,MAPT,FKBP3,CAP2
393	LHX9	465	ARCHS4 Coexpression,189;Enrichr Queries,181;GTEx Coexpression,1025	BEX4,DLX1,EGR2,HDAC2,CPSF6,EGR3,GAD1,CACNA2D1,UBE2E3,SEZ6L2,RGS4,ADCYAP1,GNG3,CCND2,RCN2,HEY1,ABI2,TCEAL1,MAPT
394	POU4F2	465.5	ARCHS4 Coexpression,470;Enrichr Queries,150;ReMap ChIP-seq,82;GTEx Coexpression,1160	DLX1,ISCA1,PDHB,MAT2B,HIGD1A,ABHD10,GNG3,HEY1,TSPAN3,SPA17,EGR2,GAD1,CACNA2D1,UBE2E3,PCDH8,FRMD4A,MED7,ADCYAP1,VGF,PI4KA,TBPL1,ACO2,MAPT,CBLN4,SCG2
395	MEIS1	466.6	Literature ChIP-seq,19;ARCHS4 Coexpression,733;Enrichr Queries,578;ReMap ChIP-seq,58;GTEx Coexpression,945	FAM49A,SCOC,RNF11,NRSN1,MRPS10,GCC2,THUMPD1,ZFAND1,IER3IP1,PSMD8,CCND2,HEY1,AP1S2,MAP3K7,RAB2A,GABARAPL2,CACNA2D1,SLC30A5,LMO3,PRMT3,RFX3,WDR75,FRMD4A,ZDHHC17,DCK,MED7,EID1,ADCYAP1,PSMA1,PEX3,C1D,TBPL1,TMEM126B,EEF1E1,ZMYND11,SCG2,CHMP5,DCTN6,NDUFB6,ACTR3B,CDC42,KIAA0513,PPP1R2,PGRMC1,COMMD8,TCEAL1,TSPAN3,CBR4,SRPK2,PRNP,NUS1,ZRANB2,CPSF6,ATRNL1,GAD1,PCDH8,IGF1,RAB11A,FANCF,LYRM1,SPCS2,DPY19L2,TM…
396	NCOA1	467	ARCHS4 Coexpression,761;Enrichr Queries,846;ReMap ChIP-seq,157;GTEx Coexpression,104	WRB,MRPS10,YEATS4,ACTR3B,DDN,PSMD8,KIAA0513,CCND2,RB1CC1,PSMD2,DLEU7,TRIM23,PRNP,GABARAPL2,SLC30A5,FBXL17,RFX3,NDUFC2,ZDHHC17,THOC7,ABI2,VGF,LRRC7,C1D,MAPT,ZMYND11
397	CEBPD	467.8	Literature ChIP-seq,72;ARCHS4 Coexpression,1440;ENCODE ChIP-seq,57;ReMap ChIP-seq,264;GTEx Coexpression,506	GPI,PHTF2,MOCS2,RNF11,PANK3,CCNC,THUMPD1,EEA1,ABHD10,HEY1,SUMO1,CDC27,SKP1,RAB2A,WSB2,NUP133,PRMT3,RFX3,RPGRIP1L,SIRT3,EID1,PEX3,KCNQ2,UNC50,TMEM126A,CCDC43,MAPT,DNAJC8,NDUFB6,HIGD1A,PRDX3,CDC42,PPP1R2,KIAA0513,TMEM65,TMEM68,RAB28,B3GALNT1,CPSF6,SSB,AADAT,ATRNL1,MRPL28,SVIP,RAB11A,ABI2,BRMS1L,CYCS,STUB1,PDCD2,SSBP1,LSM14B,CDC42SE2,AARS
398	TERF2	468.8	ARCHS4 Coexpression,1106;Enrichr Queries,708;ReMap ChIP-seq,32;GTEx Coexpression,29	STX12,MTCH1,ISCA1,WRB,FRMPD2,FAIM2,CCNC,KIAA0513,GNG3,PAK1,CCND2,SNRPD1,RB1CC1,ZMIZ2,TMEM68,TRIM23,CAP2,PACSIN1,YARS,GABARAPL2,PRNP,WSB2,VBP1,KCNJ9,FBXL17,MRPL28,KBTBD6,LMBRD2,POLR1A,BRMS1L,KCNQ2,POLR3F,TMEM126A,ECHDC1,VWC2,VAMP1,RNPS1,MAPT,FKBP3,CDC42SE2,CHMP5,AARS
399	TOPORS	470	ARCHS4 Coexpression,245;GTEx Coexpression,695	TSNAX,ZWILCH,ZMIZ2,RB1CC1,MTF2,RAD17,VRK1,THUMPD1,MEGF8,PMS1,MED7,SLC27A4
400	SRF	470.3	Literature ChIP-seq,61;ARCHS4 Coexpression,629;ENCODE ChIP-seq,15;Enrichr Queries,736;ReMap ChIP-seq,168;GTEx Coexpression,1213	MTCH1,ARF4,SCOC,MOCS2,PAK1IP1,YEATS4,THUMPD1,PSMD8,MRPL3,CCND2,SNRPD1,ZMIZ2,PSMD2,OGFOD1,GOLGA1,MAP3K7,SLC25A46,ACTR3,GABARAPL2,NUP133,WSB2,ACTR6,PRMT3,WDR75,LRRC40,NDUFC2,FRMD4A,RANGAP1,ZDHHC17,COQ10B,MED7,RCN2,VGF,PEX3,UNC50,MTF2,C1D,GUF1,DCTN6,STX12,CDC123,NDUFB6,NOL7,MAT2B,PRPF8,ANAPC10,MTMR6,SNX3,ZNF706,EXOSC9,TMEM128,ABCF3,POLR2K,CBR4,CAP2,SRPK2,PRNP,EGR2,EGR3,NDUFA5,NFYB,MBD1,YIPF5,RAB11A,…
401	SP1	471	ARCHS4 Coexpression,1250;ENCODE ChIP-seq,8;Enrichr Queries,790;ReMap ChIP-seq,268;GTEx Coexpression,39	SPAG16,SRP19,SCOC,MOCS2,NRSN1,FASTKD3,UBE2D2,MRPS10,FAIM2,ZFAND1,CCND2,HEY1,SUMO1,SNRPD1,MED10,GOLGA1,AP1S2,PMPCB,SPA17,ENOPH1,SKP1,WSB2,MRPS25,ACTR6,SLC30A5,PRMT3,LRRC40,RABGGTB,COQ10B,DCK,EID1,IMMP1L,MRPS9,MRPL50,PSMA3,VGF,PEX3,CLNS1A,GUF1,TMEM126A,CCDC43,TMEM126B,DNAJC8,CHMP5,BEX4,STX12,DLX1,HDAC2,ENY2,GTF2A2,NDUFB6,WRB,USP11,ATP1A3,PDHB,MAT2B,HIGD1A,PRPF8,ANAPC10,CDC42,SNX3,TMEM65,MBIP,TSPAN3…
402	NFIB	472.3	Literature ChIP-seq,46;ARCHS4 Coexpression,453;Enrichr Queries,644;GTEx Coexpression,746	FAM49A,HDAC2,ACTR3B,CCND2,CDC27,ACP1,SLC10A4,PRNP,NFYB,LMO3,CACNA2D1,MRPL28,WDR75,VRK1,FRMD4A,IGF1,KIAA0232,UBE2S,LRRC7,TRAPPC6B,RPA3,BRMS1L,MTF2,OCIAD1,CCDC43,ZMYND11,POLR3K
403	TFAP2B	473.3	ARCHS4 Coexpression,396;Enrichr Queries,50;GTEx Coexpression,974	DLX1,EGR2,EGR3,GAD1,PCDH8,FRMD4A,IGF1,SEZ6L2,RAB11A,HOPX,TOX3,GNG3,CCND2,RAB14,HEY1,MAPT,SCN3B,MEGF8
404	ZFP37	473.3	ARCHS4 Coexpression,240;Enrichr Queries,397;GTEx Coexpression,783	PRNP,EGR2,HDAC2,WRB,GAD1,RFX3,IGF1,ZDHHC17,IMMP1L,KBTBD6,HEY1,TMEM68,POLR3F,CD200,PMS1,TRIM23
405	KDM5B	473.4	Literature ChIP-seq,8;ARCHS4 Coexpression,647;ENCODE ChIP-seq,91;ReMap ChIP-seq,201;GTEx Coexpression,1420	SCOC,PANK3,ZWILCH,UBE2D2,CCNC,BZW1,NFU1,SNRPD1,ZMIZ2,PSMD2,CDC27,FBXO3,PMPCB,KPNA4,MAP3K7,DLEU7,SKP1,TRIM23,RAB2A,GABARAPL2,SLC30A5,STX7,RFX3,WDR75,VRK1,MED4,MED7,DPM1,PRKAR1A,SUB1,GUF1,TMEM126A,ERH,FKBP3,SLC27A4,SLBP,DLX1,TMEM161B,ACTR3B,PRPF8,ANAPC10,COMMD8,PPCS,PDCD10,TMEM128,ISOC1,SLC10A4,DNAJC19,YARS,ZRANB2,CPSF6,MRPL28,CNOT7,UBE2S,ECHDC1,RAD17,RNPS1,CD200,AARS,PHTF2,MCTP1,RBM26,PAK1IP1,NUDC…
406	NKX63	473.5	ARCHS4 Coexpression,419;GTEx Coexpression,528	GRAMD1B,KIAA0513,KCNT1,CACNA2D1,VWC2,ADAM11,POLR3F,RIMBP2,PI4KA,SSTR1,SEZ6L2
407	FOXO3	473.8	Literature ChIP-seq,3;ARCHS4 Coexpression,317;Enrichr Queries,755;GTEx Coexpression,820	MTCH1,SRP19,RNF11,RBM26,PAK1IP1,FASTKD3,CCNC,YEATS4,THUMPD1,IER3IP1,EEA1,NFU1,ABHD10,CCND2,AUH,SUMO1,RB1CC1,ZMIZ2,PSMD2,GOLGA1,MAP3K7,ACP1,YWHAH,NUP133,PRMT3,ATP6AP2,LRRC40,VRK1,RABGGTB,COQ10B,EID1,ZFYVE16,TRAPPC6B,PEX3,CLNS1A,C1D,MTF2,VAMP1,CCDC43,DNAJC8,EEF1E1,FKBP3,CHMP5,SLBP,STX12,CDC123,ENY2,MRPS35,NDUFB6,NDUFB5,NOL7,ZDHHC21,PTS,SPATA7,KIAA0513,RPL15,MAP4K3,DNAJC19,PRNP,ZRANB2,MBD1,KIAA0232,…
408	DPF3	475.3	ARCHS4 Coexpression,782;Enrichr Queries,275;GTEx Coexpression,369	MRPS28,PRNP,CACNA2D1,FBXL17,FRMD4A,HDAC9,IMMP1L,MRPS9,CCND2,HEY1,CCDC43,ACO2,MAPT,FKBP3,CAP2
409	NR3C1	476.8	Literature ChIP-seq,63;ARCHS4 Coexpression,765;ENCODE ChIP-seq,97;Enrichr Queries,935;ReMap ChIP-seq,272;GTEx Coexpression,729	HDAC2,ACTR3B,ANAPC10,EEA1,CCND2,NUDCD1,MED10,CDC27,ISOC1,RAB28,SCN3B,MAP3K7,YWHAH,ACTR3,SRPK2,PRNP,SLC30A5,ZDHHC13,IGF1,SSTR1,COQ10B,RAB11A,VGF,PPA2,LRRC7,GLOD4,C1D,KCNQ2,RIMBP2,VAMP1,STUB1,ACO2,SCG2,CDC42SE2
410	PRDM12	477	ARCHS4 Coexpression,1278;Enrichr Queries,107;GTEx Coexpression,46	BEX4,ZCCHC12,DLX1,SCOC,EGR2,NRSN1,EGR3,SLC32A1,GAD1,PCDH8,LYSMD2,LHFPL4,ATP1A3,FAIM2,ADCYAP1,GNG3,KBTBD6,VGF,KCNQ2,MAPT,PACSIN1,YWHAH
411	ZNF316	477.3	ARCHS4 Coexpression,874;Enrichr Queries,521;GTEx Coexpression,37	RAB2A,PSMD10,DCTN6,PRNP,SCOC,MOCS2,ACTR6,WRB,HIGD1A,RANGAP1,EID1,RCN2,SUMO1,VGF,ZMIZ2,C1D,OCIAD1,TMEM126B,LSM14B,TMEM14A,POLR2K,SKP1,CHMP5
412	ZNF384	477.8	ARCHS4 Coexpression,942;ENCODE ChIP-seq,42;Enrichr Queries,1092;ReMap ChIP-seq,251;GTEx Coexpression,62	SPAG16,MTCH1,SCOC,MOCS2,RNF11,NRSN1,MAST3,ZWILCH,MRPS10,GCC2,IER3IP1,PSMD8,CCND2,KCNT1,NUDCD1,SNRPD1,MED10,ZMIZ2,CDC27,GOLGA1,SPA17,ENOPH1,TMEM14B,GABARAPL2,WSB2,NUP133,VBP1,SLC30A5,NDUFC2,RABGGTB,DCK,MRPS18C,MRPL50,PSMA3,VGF,LRRC7,TRAPPC6B,SUB1,UNC50,MTF2,C1D,VAMP1,DNAJC8,SCG2,DCTN6,ENY2,HDAC2,WRB,WBP4,NOL7,HIGD1A,PRPF8,MTMR6,PPP2CA,CDC42,PDCD10,TMEM68,ABCF3,CBR4,PMS1,POLR2K,DNAJC19,PRNP,NDUFA5,…
413	TIGD4	478.3	ARCHS4 Coexpression,51;Enrichr Queries,398;GTEx Coexpression,986	BEX4,SPAG16,PRNP,EGR2,HDAC2,MCTP1,VBP1,WRB,RFX3,LRRC40,HDAC9,SPATA7,DYNC2LI1,TCEAL8,RCN2,ABI2,SUMO1,TMEM68,TSPAN3,SPA17,CBR4,SKP1
414	TCFL5	478.7	ARCHS4 Coexpression,420;Enrichr Queries,180;GTEx Coexpression,836	SRPK2,SPAG16,PRNP,EGR2,EGR3,NETO2,RANGAP1,PRPF8,CCND2,HEY1,UBE2S,AP1S2,TBPL1,SPA17,LSM14B,AARS
415	SOX10	478.8	ARCHS4 Coexpression,693;Enrichr Queries,404;ReMap ChIP-seq,120;GTEx Coexpression,698	DNAJC19,PRNP,EGR2,MOCS2,EGR3,NOL7,LYSMD2,FAIM2,SVIP,ZFYVE16,HEY1,VGF,TMEM128,MAPT,MEGF8,ACP1,DLEU7,CD200
416	KMT2A	479	ARCHS4 Coexpression,829;ReMap ChIP-seq,25;GTEx Coexpression,583	SCOC,RBM26,WBP4,NOL7,CCNC,MAT2B,BZW1,PRPF8,MTMR6,KPNA4,PMS1,PAIP1,ATP6V1G1,ZRANB2,CPSF6,ATRNL1,MRPL28,LRRC40,RANGAP1,ZDHHC17,PSMC6,ABI2,PITPNM2,TMEM126A,TMEM126B,ZMYND11
417	ATF6B	479	ARCHS4 Coexpression,943;GTEx Coexpression,15	MRPS28,DNAJC19,DCTN6,ISCA1,MOCS2,NDUFB6,NDUFA5,VBP1,CACNA2D1,WBP4,FBXL17,HIGD1A,THOC7,NFU1,PRKRA,BRMS1L,ZMIZ2,FEZ2,TMEM126A,KPNA4,FKBP3,PAIP1,CAP2
418	CREM	479.2	Literature ChIP-seq,9;ARCHS4 Coexpression,519;Enrichr Queries,623;ReMap ChIP-seq,242;GTEx Coexpression,1003	SRP19,VKORC1L1,ZWILCH,UBE2D2,YEATS4,THUMPD1,BZW1,PSMD8,CCND2,ZMIZ2,GOLGA1,KPNA4,SPA17,MAP3K7,SKP1,SLC25A46,RAB2A,GABARAPL2,SLC30A5,UBE2E1,RFX3,WDR75,RPGRIP1L,DPM1,ZFYVE16,PPA2,PRKAR1A,SUB1,CLNS1A,FEZ2,UNC50,GUF1,TBPL1,ERH,SCG2,FKBP3,SLBP,TMEM161B,ENY2,ACTR3B,PRPF8,MTMR6,SPATA7,SNX3,MBIP,TSPAN3,SMN1,YARS,PRNP,B3GALNT1,NUS1,EGR2,EGR3,ZRANB2,CPSF6,TMEM50A,MRPL28,FANCF,TMEM17,UBE2S,RNPS1,ACO2,LSM14B,…
419	NKX24	479.5	ARCHS4 Coexpression,496;GTEx Coexpression,463	SRPK2,FAM133A,ZCCHC12,NUP133,UBE2S,RAD17,ZNF226,SPA17,RANGAP1,POLR3K
420	ZNF227	479.7	ARCHS4 Coexpression,121;Enrichr Queries,568;GTEx Coexpression,750	PRNP,HDAC2,NUP133,VBP1,MBD1,NOL7,LRRC40,VRK1,CNOT7,RCN2,ZMIZ2,EXOSC9,MTF2,SMN1,ZNF226,MAP3K7,PAIP1,MAD2L1
421	ZNF597	479.7	ARCHS4 Coexpression,304;Enrichr Queries,359;GTEx Coexpression,776	ACTR3,PRNP,EGR2,EGR3,BZW1,KIAA0513,CCND2,NUDCD1,PEX3,EXOSC9,CDC27,TBPL1,PMS1,PAIP1,SLC25A46
422	LHX2	479.8	ARCHS4 Coexpression,1152;Enrichr Queries,35;ReMap ChIP-seq,38;GTEx Coexpression,694	DLX1,FAIM2,BZW1,RGS4,COMMD8,GNG3,CCND2,HEY1,EXOSC9,AP1S2,ENOPH1,MAP4K3,PACSIN1,KCNF1,PRNP,EGR2,EGR3,WSB2,AADAT,GAD1,PCDH8,RABGGTB,THOC7,HOPX,LYRM1,PSMA3,CNOT7,VGF,EEF1E1,ZMYND11
423	SALL4	480.5	Literature ChIP-seq,48;ARCHS4 Coexpression,111;Enrichr Queries,1178;GTEx Coexpression,585	MTCH1,PHTF2,PANK3,ZWILCH,PAK1IP1,CCNC,MRPL32,CCND2,SUMO1,SNRPD1,ZMIZ2,CHCHD7,TMEM14A,MAP3K7,YWHAH,WSB2,SLC32A1,MRPS25,ACTR6,STX7,RFX3,VRK1,MRPL50,CCKBR,PSMA1,MTF2,UNC50,CRH,MAPT,FKBP3,CDC123,HDAC2,GTF2A2,NDUFB6,TM2D1,NDUFB5,PDHB,ANAPC10,MBIP,ZNF226,CBR4,EGR2,SSB,NDUFA5,HOPX,ECHDC1,OCIAD1,CYCS,ACO2,MAD2L1
424	HSF4	480.7	ARCHS4 Coexpression,251;Enrichr Queries,510;GTEx Coexpression,681	ACTR3,PRNP,EGR2,ZRANB2,EGR3,KCNJ9,ATP1A3,FAIM2,SEZ6L2,CDC42,KCNT1,PDCD10,ZMIZ2,C1D,PI4KA,MAPT,PACSIN1
425	EMX2	481	ARCHS4 Coexpression,589;Enrichr Queries,117;GTEx Coexpression,737	DLX1,GRAMD1B,EGR2,EGR3,LMO3,PCDH8,GPATCH2,FBXL17,IGF1,DYNC2LI1,PPP2CB,TOX3,TMEM158,CCND2,ABI2,HEY1
426	ZGLP1	481	ARCHS4 Coexpression,541;GTEx Coexpression,421	KIAA0513,PGRMC1,RNF11,KCNT1,KCNJ9,USP11,KCNQ2,FAIM2,MAPT,SVIP,RAB11A
427	CREBZF	481	ARCHS4 Coexpression,601;Enrichr Queries,339;GTEx Coexpression,503	PRNP,TMEM161B,ZRANB2,CPSF6,RBM26,CCND2,PANK3,NDUFB6,MTF2,MRPL28,LSM14B,PRPF8
428	ZNF449	482	ARCHS4 Coexpression,36;Enrichr Queries,797;GTEx Coexpression,613	SCOC,HDAC2,CHIC1,ZDHHC21,ZFAND1,MRPL32,EEA1,TCEAL8,CCND2,HEY1,MAP4K3,CBR4,PAIP1,PRNP,ZRANB2,VBP1,CACNA2D1,GABRA4,ATP6AP2,LRRC40,RANGAP1,ZDHHC17,CNOT7,RCN2,ABI2,SLC27A4
429	HOXB8	482	ARCHS4 Coexpression,632;Enrichr Queries,112;GTEx Coexpression,702	DLX1,PRNP,EGR2,EGR3,GAD1,SVIP,PRPF8,PGRMC1,ZFYVE16,CCND2,HEY1,VGF,UBE2S,ZMIZ2,MEGF8,ENOPH1
430	GATA4	482.2	Literature ChIP-seq,113;ARCHS4 Coexpression,852;Enrichr Queries,606;ReMap ChIP-seq,250;GTEx Coexpression,590	SLBP,NDUFB6,NDUFB5,WRB,YEATS4,HSPB3,CCND2,HEY1,MED10,ISOC1,SPA17,ABCF3,SRPK2,RAB2A,PRNP,PRMT3,NDUFC2,FRMD4A,IGF1,RABGGTB,COQ10B,HOPX,RAB11A,LYRM1,RBP4,MRPL50,PSMC6,CCKBR,RAB14,PRKAR1A,PEX3,SUB1,BRMS1L,TMEM126A,CYCS,STUB1,ACO2,LSM14B,CDC42SE2,AARS
431	ZBTB11	484	ARCHS4 Coexpression,574;Enrichr Queries,540;ReMap ChIP-seq,180;GTEx Coexpression,642	SLBP,PRNP,PANK3,RBM26,LRRC40,MRPS10,ZFAND1,DCK,MRPS18C,SIRT3,EEA1,CNOT7,TRAPPC6B,RB1CC1,TMEM68,STUB1,KPNA4,SLC25A46
432	EOMES	484.4	Literature ChIP-seq,59;ARCHS4 Coexpression,511;Enrichr Queries,291;ReMap ChIP-seq,62;GTEx Coexpression,1499	NRSN1,FRMPD2,ZFAND1,CALB1,CCND2,HEY1,OGFOD1,ZMIZ2,CDC27,AP1S2,KPNA4,SKP1,GABARAPL2,WSB2,RFX3,NDUFC2,ZDHHC17,THOC7,CCKBR,PSMA1,C1D,TMEM126A,CRH,TBPL1,ERH,EEF1E1,HDAC2,TMEM161B,PDHB,TCEAL8,SNX3,PRDX3,PPP2CA,PGRMC1,TMEM65,RPL15,ABCF3,CBR4,POLR2K,KCNF1,PRNP,EGR2,EGR3,SSB,GAD1,HOPX,TMEM17,RAD17,POLR3K,CDC42SE2
433	ZNF727	485.5	ARCHS4 Coexpression,675;GTEx Coexpression,296	EID1,ISCA1,CHIC1,ZRANB2,CPSF6,TCEAL1,VWC2,ZFAND1,ZMYND11,ZDHHC17
434	SETBP1	487.3	ARCHS4 Coexpression,318;Enrichr Queries,124;GTEx Coexpression,1020	PRNP,HDAC2,ATRNL1,CACNA2D1,USP11,FRMD4A,IGF1,HDAC9,TOX3,CCND2,KBTBD6,ABI2,LRRC7,TCEAL1,C1D,TMEM9B
435	DUX4	487.5	ARCHS4 Coexpression,966;ReMap ChIP-seq,9	ENY2,ZRANB2,CPSF6,NDUFB6,FASTKD3,UBE2E3,FRMPD2,LYSMD2,ZDHHC21,ZFAND1,PDHB,MAT2B,TMEM17,NUDCD1,HEY1,PSMA1,POLR1A,TRAPPC6B,OGFOD1,EXOSC9,CDC27,PMS1,MAP4K3,SLC25A46
436	ZNF93	487.7	ARCHS4 Coexpression,125;Enrichr Queries,520;GTEx Coexpression,818	ACTR3,HDAC2,SSB,ZWILCH,VRK1,NETO2,PDHB,HDAC9,PRDX3,PSMA3,CCND2,SUMO1,RPA3,MTF2,EEF1E1,FKBP3,MAD2L1
437	SMAD4	488.6	Literature ChIP-seq,39;ARCHS4 Coexpression,1200;Enrichr Queries,329;ReMap ChIP-seq,46;GTEx Coexpression,829	SPAG16,ZCCHC12,SCOC,PANK3,NRSN1,MAST3,UBE2D2,THUMPD1,IER3IP1,BZW1,C1QTNF4,RGS4,CCND2,CALB1,HEY1,AUH,NUDCD1,MED10,TMEM14A,SLC25A46,ACTR3,ACTR6,CACNA2D1,SLC30A5,LMO3,RFX3,WDR75,VRK1,FRMD4A,SSTR1,ZDHHC17,COQ10B,THOC7,FAM133A,TOX3,CCKBR,PPA2,TRAPPC6B,PRKAR1A,CRH,TBPL1,SCG2,SLBP,STX12,HDAC2,ZDHHC21,MAT2B,ACTR3B,PTS,PPP2CA,CDC42,TCEAL8,PAK1,ZNF706,PDCD10,MBIP,MAP4K3,SLC10A4,PRNP,KCNF1,NDUFA5,AADAT,ATRN…
438	PBX1	488.8	Literature ChIP-seq,138;ARCHS4 Coexpression,316;Enrichr Queries,617;GTEx Coexpression,884	MTCH1,PHTF2,FRMPD2,GPATCH2,ZDHHC21,THUMPD1,SEZ6L2,HDAC9,RGS4,GNG3,PAK1,ABHD10,CCND2,SUMO1,TCEAL1,MBIP,KPNA4,TSPAN3,ZNF226,SMN1,SCN3B,SPA17,SLC10A4,DNAJC19,PRNP,B3GALNT1,CACNA2D1,UBE2E3,LMO3,LYSMD2,FRMD4A,MED7,TOX3,EID1,PSMA3,ABI2,PITPNM2,MTF2,ECHDC1,CCDC43,MAPT,ZMYND11,FKBP3
439	GTF2I	489	ARCHS4 Coexpression,489	PANK3,POLR1A,MEGF8,LSM14B,PRPF8
440	AIRE	490.7	ARCHS4 Coexpression,1205;Enrichr Queries,244;GTEx Coexpression,23	BEX4,PSMD10,ZCCHC12,DLX1,MTCH1,SCOC,NRSN1,WRB,USP11,ATP1A3,FAIM2,PAK1,CCND2,YWHAH,GABARAPL2,PRNP,EGR2,GAD1,ADCYAP1,KBTBD6,TMEM17,VGF,PPA2,SCG2,CD200
441	ESRRA	491.6	ARCHS4 Coexpression,901;ENCODE ChIP-seq,111;Enrichr Queries,877;ReMap ChIP-seq,243;GTEx Coexpression,326	GPI,TMEM161B,MRPS35,NDUFB5,MAST3,MRPS10,HSPB3,PDHB,PSMD8,PSMD2,PRNP,NUS1,EGR2,KIAA0232,MED4,MRPS9,CYCS,STUB1,RNPS1,ACO2,MEGF8,LSM14B,POLR3K,SLC27A4
442	NKRF	494.3	ARCHS4 Coexpression,648;Enrichr Queries,748;GTEx Coexpression,87	PSMD10,YARS,PRNP,NRSN1,NUP133,GAD1,LYSMD2,LHFPL4,ATP1A3,WDR75,FAIM2,NETO2,PRPF8,PPP2CA,PAK1,GNG3,KBTBD6,POLR1A,MAPT,EEF1E1,PACSIN1,YWHAH
443	BHLHE22	494.3	ARCHS4 Coexpression,459;ReMap ChIP-seq,237;GTEx Coexpression,787	KIAA0513,SLBP,KCNJ9,LRRC7,SUB1,KCNQ2,ADAM11,ATP1A3,MAPT,PACSIN1
444	ZNF598	496	ARCHS4 Coexpression,400;Enrichr Queries,839;GTEx Coexpression,249	BEX4,GABARAPL2,PRNP,MOCS2,RNF11,CHIC1,WRB,RANGAP1,PRPF8,EID1,ABI2,UBE2S,ZMIZ2,RNPS1,STUB1,TMEM126B,LSM14B,SLC27A4
445	TGIF1	496.7	ARCHS4 Coexpression,106;Enrichr Queries,1242;GTEx Coexpression,142	BEX4,CDC123,ATP1A3,FAIM2,CCNC,MRPL32,PRDX3,KIAA0513,ABHD10,SUMO1,PRNP,EGR2,SSB,NDUFA5,KCNJ9,LYSMD2,LHFPL4,SIRT3,DPM1,PSMA3,TRAPPC6B,KCNQ2,PI4KA,MAPT,SSBP1,EEF1E1
446	FOXO6	498	ARCHS4 Coexpression,835;Enrichr Queries,193;GTEx Coexpression,466	MTCH1,EGR2,ZRANB2,EGR3,USP11,PCDH8,ATP1A3,RANGAP1,DYNC2LI1,HEY1,VGF,ZMIZ2,RIMBP2,MAPT,LSM14B,SCG2
447	ELK4	498.4	ARCHS4 Coexpression,903;ENCODE ChIP-seq,47;Enrichr Queries,1061;ReMap ChIP-seq,64;GTEx Coexpression,417	ARF4,MTCH1,PHTF2,MOCS2,PANK3,ZWILCH,PAK1IP1,FAIM2,GCC2,BZW1,EEA1,PSMD8,MRPL3,CCND2,SNRPD1,PSMD2,RB1CC1,AP1S2,AP3S1,MAP3K7,TMEM14B,WSB2,ACTR6,RFX3,UCHL3,ZDHHC17,COQ10B,MRPS18C,DPM1,LMBRD2,TRAPPC6B,PRKAR1A,UNC50,C1D,TMEM126A,TBPL1,ERH,BEX4,SLBP,STX12,CDC123,TM2D1,WRB,USP11,NOL7,MTMR6,SNX3,GNG3,TMEM128,ZNF226,CAP2,TSNAX,YARS,PRNP,NUS1,EGR3,AADAT,YIPF5,FBXL17,RAB11A,ABI2,ECHDC1,PI4KA,RAD17,STUB1,PDCD…
448	ST18	498.7	ARCHS4 Coexpression,512;Enrichr Queries,65;GTEx Coexpression,919	BEX4,ATP6V1G1,KCNJ9,CACNA2D1,LMO3,FRMD4A,HDAC9,RGS4,ZFYVE16,CCND2,RIMBP2,SCN3B,ENOPH1,SCG2,CD200
449	HDX	499	ARCHS4 Coexpression,120;Enrichr Queries,512;GTEx Coexpression,865	FAM49A,BEX4,HDAC2,SSB,EGR3,VBP1,WRB,UBE2E3,RFX3,HDAC9,TCEAL8,EID1,CCND2,RCN2,SUMO1,DNAJC8,ACTR10,FKBP3,SKP1
450	ZNF879	499.5	ARCHS4 Coexpression,173;GTEx Coexpression,826	GABARAPL2,B3GALNT1,ATP6V1G1,WRB,RANGAP1,DPY19L2,ZMIZ2,MTF2,POLR3F,KPNA4,LSM14B,MAP4K3,PAIP1,SLC27A4
451	ZBTB9	500.3	ARCHS4 Coexpression,580;Enrichr Queries,690;GTEx Coexpression,231	YARS,PRNP,HDAC2,EGR2,VRK1,RPGRIP1L,RANGAP1,PRPF8,FANCF,POLR1A,PSMD2,RIMBP2,RAD17,RNPS1,ERH,PMS1
452	MYOG	500.5	ARCHS4 Coexpression,830;ENCODE ChIP-seq,78;Enrichr Queries,694;GTEx Coexpression,400	PHTF2,ARF4,SRP19,RNF11,CCNC,YEATS4,HSPB3,THUMPD1,EEA1,ABHD10,NUDCD1,SNRPD1,OGFOD1,PSMD2,CHCHD7,KPNA4,DLEU7,SKP1,ACTR3,ATP6V1G1,CACNA2D1,STX7,NDUFC2,RABGGTB,ZDHHC17,COQ10B,EID1,MRPS9,ZFYVE16,LMBRD2,PSMA1,PRKAR1A,PEX3,FEZ2,UNC50,MTF2,C1D,GUF1,TMEM126A,TBPL1,CCDC43,TMEM126B,MAPT,FKBP3,SLC27A4,SLBP,ENY2,WRB,ZDHHC21,ANAPC10,MTMR6,PTS,DDN,PRDX3,PPP2CA,PPP2CB,TMEM65,EXOSC9,PMS1,CAP2,TSNAX,PRNP,B3GALNT1,…
453	MBD4	501.2	ARCHS4 Coexpression,720;ENCODE ChIP-seq,36;Enrichr Queries,190;ReMap ChIP-seq,3;GTEx Coexpression,1557	SPAG16,ZWILCH,PAK1IP1,UBE2D2,MRPS10,YEATS4,CCNC,THUMPD1,BZW1,MRPL3,CCND2,NUDCD1,SUMO1,SNRPD1,GOLGA1,PMPCB,ACP1,ENOPH1,TMEM14A,TMEM14B,MRPS28,RFX3,WDR75,VRK1,RABGGTB,RANGAP1,COQ10B,MRPS18C,DPM1,TOX3,RBP4,MRPL50,LMBRD2,VGF,PPA2,TRAPPC6B,PRKAR1A,POLR1A,CLNS1A,MTF2,UNC50,C1D,TMEM126A,VAMP1,CCDC43,TMEM126B,DNAJC8,FKBP3,ENY2,HDAC2,MRPS35,TM2D1,NDUFB5,USP11,PDHB,EXOSC9,RPL15,CBR4,PMS1,POLR2K,TSNAX,DNAJC…
454	ZNF878	502	ARCHS4 Coexpression,25;GTEx Coexpression,979	CDC123,GTF2A2,HDAC2,SSB,ZWILCH,WDR75,CCNC,VRK1,BZW1,PRDX3,MRPL3,MRPS9,MRPL50,PSMA3,EIF3M,SUMO1,SNRPD1,RPA3,MTF2,CYCS,EEF1E1,MAD2L1
455	ARHGAP35	503	ARCHS4 Coexpression,292;GTEx Coexpression,714	SRPK2,PANK3,ZMIZ2,PI4KA,TBPL1,SPA17,MEGF8,LSM14B,RANGAP1,PRPF8,SPATA7
456	NFXL1	505.3	ARCHS4 Coexpression,220;Enrichr Queries,538;GTEx Coexpression,758	PRNP,CDC123,ZWILCH,MBD1,YIPF5,CCNC,NETO2,MRPL32,PRDX3,MRPL3,CCND2,EXOSC9,RB1CC1,ZMIZ2,EEF1E1,PMS1,TMEM9B,AARS
457	ZNF695	505.7	ARCHS4 Coexpression,73;Enrichr Queries,912;GTEx Coexpression,532	ENY2,HDAC2,SSB,VRK1,MRPS18C,PRDX3,PSMA3,SUMO1,SNRPD1,UBE2S,EXOSC9,RPA3,ZMIZ2,MTF2,ERH,SSBP1,EEF1E1,FKBP3,MAD2L1
458	HOXD13	505.8	Literature ChIP-seq,126;ARCHS4 Coexpression,314;Enrichr Queries,216;GTEx Coexpression,1367	YARS,DLX1,EGR2,EGR3,NRSN1,NUP133,GAD1,FRMD4A,THUMPD1,RANGAP1,PRPF8,CCND2,HEY1,ABI2,UBE2S,RNPS1
459	MAFF	505.8	ARCHS4 Coexpression,667;ENCODE ChIP-seq,18;Enrichr Queries,743;ReMap ChIP-seq,234;GTEx Coexpression,867	SPAG16,ARF4,PHTF2,RNF11,ZWILCH,UBE2D2,GPATCH2,MRPS10,CCNC,GCC2,THUMPD1,IER3IP1,MRPL3,ABHD10,CCND2,NUDCD1,SNRPD1,CDC27,CHCHD7,TMEM14A,SLC25A46,ATP6V1G1,NUP133,SLC30A5,VRK1,MED4,RABGGTB,SIRT3,MRPS18C,LMBRD2,PEX3,UNC50,MTF2,C1D,VAMP1,DNAJC8,CHMP5,DCTN6,STX12,DLX1,MRPS35,NDUFB6,NDUFB5,NOL7,PRPF8,ANAPC10,CDC42,GNG3,EXOSC9,MBIP,ZNF226,CBR4,POLR2K,TSNAX,DNAJC19,PRNP,EGR2,EGR3,SSB,AADAT,MRPL28,SGPP1,SPCS…
460	ZSCAN21	506	ARCHS4 Coexpression,446;Enrichr Queries,763;GTEx Coexpression,309	PHTF2,PRNP,EGR2,TMEM161B,HDAC2,USP11,WBP4,COQ10B,ANAPC10,CCND2,PRKRA,OGFOD1,MTF2,KPNA4,CCDC43,PAIP1
461	DLX5	506	ARCHS4 Coexpression,88;Enrichr Queries,55;GTEx Coexpression,1375	BEX4,DLX1,EGR2,HDAC2,EGR3,SLC32A1,VBP1,GAD1,USP11,PCDH8,LRRC40,IGF1,HDAC9,HOPX,RGS4,EID1,CCND2,KBTBD6,RCN2,HEY1,MBIP,CD200
462	AR	506.8	Literature ChIP-seq,76;ARCHS4 Coexpression,681;Enrichr Queries,583;ReMap ChIP-seq,190;GTEx Coexpression,1004	FAM49A,PHTF2,GRAMD1B,ISCA1,TMEM161B,NRSN1,MCTP1,GPATCH2,HIGD1A,IER3IP1,PRPF8,HDAC9,PTS,EEA1,COMMD8,CCND2,ZNF706,TMEM65,MAP3K7,CBR4,PACSIN1,SRPK2,PRNP,EGR2,AADAT,SLC30A5,UBE2E3,LMO3,FBXL17,UBE2E1,NDUFC2,KIAA0232,IGF1,MED4,DCK,HOPX,SGPP1,TOX3,RBP4,TMEM17,PSMA1,CLNS1A,PITPNM2,RIMBP2,PI4KA,STUB1,TMEM126B,CBLN4
463	MYOD1	507	ARCHS4 Coexpression,962;ENCODE ChIP-seq,86;Enrichr Queries,908;ReMap ChIP-seq,214;GTEx Coexpression,365	PHTF2,ISCA1,RNF11,MCTP1,CCNC,HSPB3,ABHD10,CCND2,AUH,NUDCD1,HEY1,OGFOD1,ZMIZ2,RB1CC1,KPNA4,YWHAH,MRPS28,ACTR3,VBP1,CACNA2D1,SLC30A5,UBE2E3,PRMT3,STX7,RABGGTB,COQ10B,EID1,RCN2,PRKAR1A,MTF2,CRH,TMEM126A,VAMP1,CCDC43,TMEM126B,FKBP3,STX12,ENY2,NDUFB6,WRB,WBP4,NOL7,ZDHHC21,PRPF8,MTMR6,PTS,DDN,SNX3,PRDX3,PPP2CB,TMEM65,TSPAN3,CAP2,DNAJC19,KCNF1,B3GALNT1,EGR2,CPSF6,IGF1,RAB11A,SGPP1,UFM1,VWC2,RNPS1,STUB1,…
464	TFAP2C	507.2	Literature ChIP-seq,160;ARCHS4 Coexpression,1204;ENCODE ChIP-seq,104;Enrichr Queries,427;ReMap ChIP-seq,218;GTEx Coexpression,930	FAM49A,GRAMD1B,ISCA1,MOCS2,TM2D1,WBP4,GPATCH2,NFU1,EEA1,KIAA0513,CCND2,HEY1,PDCD10,MED10,TMEM68,TSPAN3,TMEM14A,PMS1,CAP2,TSNAX,YARS,PRNP,EGR2,EGR3,WSB2,AADAT,PRMT3,STX7,UBE2E1,MRPL28,ZDHHC17,DCK,RAB11A,HOPX,EID1,LYRM1,RAB14,VGF,PEX3,CLNS1A,PITPNM2,STUB1,CCDC43,TMEM126B,MAPT,POLR3K,ACTR10
465	SOX9	508.6	Literature ChIP-seq,89;ARCHS4 Coexpression,582;Enrichr Queries,713;ReMap ChIP-seq,142;GTEx Coexpression,1017	SPAG16,SLBP,ARF4,STX12,VKORC1L1,ISCA1,TMEM161B,ATP1A3,SEZ6L2,PRDX3,DYNC2LI1,PPP2CA,GNG3,CCND2,HEY1,EXOSC9,AP1S2,MBIP,TSPAN3,SCN3B,PACSIN1,PRNP,EGR2,EGR3,MRPL28,WDR75,LRRC40,RANGAP1,PCDHA11,LYRM1,TOX3,MRPS9,ZFYVE16,VGF,ABI2,UBE2S,FEZ2,CYCS,STUB1,PDCD2,MEGF8,FKBP3,TMEM9B,CDC42SE2
466	TBPL1	509	ARCHS4 Coexpression,8;GTEx Coexpression,1010	GTF2A2,HDAC2,WRB,TCEAL8,SUMO1,SNRPD1,PDCD10,ZMIZ2,SPA17,TMEM14B,SKP1,SRPK2,GABARAPL2,ATP6V1G1,SSB,NDUFA5,VBP1,VRK1,RAB11A,MRPS18C,MRPL50,PSMA3,CYCS,SSBP1,EEF1E1,ACTR10,FKBP3,MAD2L1,CHMP5
467	NR4A2	510.8	Literature ChIP-seq,114;ARCHS4 Coexpression,994;Enrichr Queries,773;GTEx Coexpression,162	BEX4,PRNP,EGR2,NRSN1,EGR3,WSB2,KCNJ9,WRB,ATP1A3,FAIM2,PSMD8,GNG3,CCND2,ABI2,KCNQ2,MAPT,PACSIN1
468	POU3F1	510.8	Literature ChIP-seq,43;ARCHS4 Coexpression,402;Enrichr Queries,225;GTEx Coexpression,1373	FAM49A,RNF11,PAK1IP1,GPATCH2,MRPS10,CCNC,ZFAND1,MRPL3,CCND2,HEY1,DLEU7,SKP1,MRPS28,ACTR3,GABARAPL2,FRMD4A,RPGRIP1L,SSTR1,MED4,TOX3,IMMP1L,VGF,KCNQ2,UNC50,MTF2,CRH,VAMP1,MAPT,FKBP3,GRAMD1B,HDAC2,TM2D1,WBP4,SEZ6L2,HDAC9,GNG3,CBR4,DNAJC19,B3GALNT1,PRNP,EGR2,EGR3,PCDH8,AIG1,HOPX,RAB11A,ABI2,MEGF8,CBLN4,CDC42SE2
469	THAP7	511.3	ARCHS4 Coexpression,384;Enrichr Queries,514;GTEx Coexpression,636	CDC42,PSMD8,PRNP,SLBP,TMEM50A,UBE2S,MBD1,STX7,PI4KA,MRPL28,RNPS1,STUB1
470	SHOX	511.7	ARCHS4 Coexpression,1146;Enrichr Queries,263;GTEx Coexpression,126	TSNAX,VKORC1L1,DLX1,ENY2,EGR2,EGR3,SLC32A1,WBP4,IGF1,ANAPC10,NFU1,PSMD8,EEA1,PRKRA,OGFOD1,FEZ2,KCNQ2,TMEM68,PAIP1
471	THAP4	512	ARCHS4 Coexpression,655;Enrichr Queries,696;GTEx Coexpression,185	DNAJC19,PRNP,NDUFB5,MRPS10,MRPL28,HSPB3,PDHB,RANGAP1,PSMD8,MRPS9,UBE2S,TMEM126A,KPNA4,STUB1,ACO2,SLC27A4
472	FOSL2	512.8	ARCHS4 Coexpression,1357;ENCODE ChIP-seq,80;Enrichr Queries,772;ReMap ChIP-seq,222;GTEx Coexpression,133	SCOC,MRPS10,FAIM2,CCNC,BZW1,MRPL3,ABHD10,CCND2,NUDCD1,GOLGA1,CHCHD7,SKP1,NUP133,ACTR6,SLC30A5,WDR75,COQ10B,ZDHHC17,SIRT3,VGF,CLNS1A,KCNQ2,MTF2,VAMP1,CCDC43,MAPT,BEX4,ENY2,WRB,WBP4,ANAPC10,KIAA0513,PPP2CB,TMEM65,TMEM68,TSNAX,PRNP,EGR2,EGR3,RAB11A,EIF3M,KBTBD6,ABI2,GLOD4,OCIAD1,POLR3F,CYCS,STUB1,SSBP1,MEGF8
473	ZNF34	514	ARCHS4 Coexpression,194;Enrichr Queries,442;GTEx Coexpression,906	BEX4,PRNP,EGR2,EGR3,NDUFA5,WRB,ATP6AP2,UBE2E1,LRRC40,ZNF706,HEY1,TCEAL1,POLR3F,TMEM14A,SCG2,TMEM9B,SKP1,SLC27A4
474	CREB3	514	ARCHS4 Coexpression,193;Enrichr Queries,619;ReMap ChIP-seq,89;GTEx Coexpression,1155	FAM49A,ARF4,MTCH1,THUMPD1,PSMD8,KIAA0513,PSMD2,MED10,RAB28,PRNP,ATP6V1G1,YIPF5,ATP6AP2,RFX3,MRPL28,NDUFC2,NETO2,EID1,LYRM1,RAB14,SUB1,PI4KA,AARS,SLC27A4,CHMP5
475	ZNF652	514.3	Literature ChIP-seq,94;ARCHS4 Coexpression,621;Enrichr Queries,1023;GTEx Coexpression,319	PRNP,PHTF2,SSB,GPATCH2,FBXL17,MRPL32,PSMD8,MRPL3,FAM133A,CCND2,NUDCD1,PPA2,BRMS1L,PSMD2,CDC27,GOLGA1,TMEM126A,VIP
476	HSFX1	515	ARCHS4 Coexpression,1002;GTEx Coexpression,28	DNAJC19,GRAMD1B,ISCA1,MOCS2,NDUFB6,NDUFA5,NDUFB5,CACNA2D1,WBP4,FBXL17,PDHB,NFU1,IMMP1L,BRMS1L,ZMIZ2,TMEM126A,VWC2,CYCS,ACO2,TRIM23,CAP2
477	CENPBD1	515.5	ARCHS4 Coexpression,440;GTEx Coexpression,591	IMMP1L,CDC123,NDUFB6,FASTKD3,ZMIZ2,NOL7,RPL15,POLR3K,TMEM14A,MRPS18C
478	ZNF697	516.3	ARCHS4 Coexpression,796;Enrichr Queries,296;GTEx Coexpression,457	ARF4,PRNP,EGR2,EGR3,PANK3,SLC30A5,YIPF5,UBE2E1,IER3IP1,HDAC9,TMEM158,CCND2,NUDCD1,CDC27,LSM14B
479	IRF3	516.4	ARCHS4 Coexpression,1161;ENCODE ChIP-seq,67;Enrichr Queries,1053;ReMap ChIP-seq,114;GTEx Coexpression,187	PHTF2,MTCH1,ARF4,SRP19,ISCA1,FASTKD3,GPATCH2,EEA1,OGFOD1,ZMIZ2,CDC27,CHCHD7,PMPCB,KPNA4,TRIM23,RAB2A,VBP1,ACTR6,ATP6AP2,ZDHHC13,VRK1,UCHL3,RANGAP1,COQ10B,MRPS18C,MED7,DPM1,IMMP1L,MRPL50,PSMA3,RCN2,LMBRD2,VAMP1,DNAJC8,TMEM126B,FKBP3,TMEM161B,CDC123,HDAC2,WBP4,PRPF8,CDC42,PDCD10,TSPAN3,ZNF226,PAIP1,PRNP,ZRANB2,NDUFA5,NFYB,YIPF5,FBXL17,MRPL28,KIAA0232,FANCF,SPCS2,TMEM17,BRMS1L,POLR3F,CYCS,STUB1,POLR…
480	ZNF274	517.3	Literature ChIP-seq,99;ARCHS4 Coexpression,1262;ENCODE ChIP-seq,113;Enrichr Queries,1260;ReMap ChIP-seq,132;GTEx Coexpression,238	PSMD10,ARF4,SCOC,HDAC2,NRSN1,ZWILCH,USP11,NOL7,MRPS10,FAIM2,EXOSC9,GOLGA1,MBIP,TMEM14A,ENOPH1,TMEM14B,YWHAH,KCNF1,PRNP,EGR2,WSB2,NFYB,GAD1,SSTR1,RAB11A,FANCF,MRPL50,PPA2,C1D,UNC50,PI4KA,OCIAD1,LSM14B,MEGF8,SLC27A4
481	ZNF112	518	ARCHS4 Coexpression,54;GTEx Coexpression,982	BEX4,SLC10A4,B3GALNT1,HDAC2,VBP1,WRB,GAD1,UBE2E3,LMO3,USP11,LRRC40,EID1,GNG3,KBTBD6,RCN2,AUH,ABI2,VWC2,POLR3F,MAP4K3
482	STAT1	518.2	Literature ChIP-seq,74;ARCHS4 Coexpression,1295;ENCODE ChIP-seq,21;Enrichr Queries,635;ReMap ChIP-seq,274;GTEx Coexpression,810	MTCH1,MOCS2,MRPS10,GCC2,YEATS4,THUMPD1,ZFAND1,IER3IP1,CCND2,SNRPD1,RB1CC1,OGFOD1,CHCHD7,SPA17,MAP3K7,ACP1,SLC25A46,ACTR3,MRPS28,GABARAPL2,NUP133,MRPS25,ACTR6,SLC30A5,ZDHHC13,LRRC40,MED4,UCHL3,COQ10B,MED7,IMMP1L,PSMA3,RCN2,LMBRD2,PPA2,PEX3,LRRC7,SUB1,CLNS1A,UNC50,MTF2,PITPNM2,TMEM126A,MAPT,FKBP3,PSMD10,DCTN6,DLX1,SLBP,TMEM161B,MRPS35,WRB,ZDHHC21,PDHB,HIGD1A,PRPF8,DYNC2LI1,TCEAL8,CDC42,KIAA0513,PPP…
483	USF3	519	ARCHS4 Coexpression,573;GTEx Coexpression,465	PSMD8,PHTF2,CACNA2D1,PSMD2,MRPL28,KPNA4,CCDC43,RANGAP1,CAP2,SLC25A46
484	ARGFX	519.7	ARCHS4 Coexpression,1120;Enrichr Queries,197;GTEx Coexpression,242	NUS1,NDUFB6,NDUFB5,GABRA5,HSPB3,PDHB,IGF1,DDN,MRPS9,ABI2,SUMO1,TMEM126A,CYCS,TBPL1,ACO2,SPA17,FKBP3
485	STAT2	520.4	ARCHS4 Coexpression,1477;ENCODE ChIP-seq,88;Enrichr Queries,901;ReMap ChIP-seq,63;GTEx Coexpression,73	MTCH1,ISCA1,ENY2,RBM26,NDUFB6,UBE2D2,WBP4,MRPS10,PPP2CA,SNX3,PPP1R2,CCND2,NUDCD1,EXOSC9,KPNA4,PRNP,ZRANB2,CPSF6,NDUFA5,TMEM50A,FBXL17,LYSMD2,VRK1,THOC7,PSMA3,PI4KA,STUB1,CCDC43,ACO2,SSBP1,CHMP5
486	HOXB7	520.8	Literature ChIP-seq,145;ARCHS4 Coexpression,549;Enrichr Queries,473;ReMap ChIP-seq,292;GTEx Coexpression,1145	FAM49A,VKORC1L1,PHTF2,RNF11,NOL7,GCC2,PSMD8,ABHD10,CCND2,HEY1,CDC27,MBIP,AP3S1,CBR4,SKP1,ACTR3,PRNP,EGR2,EGR3,CPSF6,NUP133,TMEM50A,NFYB,NDUFC2,MRPL28,UCHL3,DCK,MRPS9,UBE2S,PRKAR1A,SUB1,PITPNM2,ECHDC1,CCDC43,CBLN4,ACTR10
487	ESRRB	521.5	Literature ChIP-seq,16;ARCHS4 Coexpression,1286;Enrichr Queries,399;GTEx Coexpression,385	SLBP,MTCH1,MRPS35,NDUFB5,WBP4,ATP1A3,PDHB,MAT2B,HIGD1A,HDAC9,ACTR3B,SNX3,PRDX3,CCND2,AUH,PDCD10,TMEM68,CHCHD7,RAB28,SPA17,ENOPH1,SLC25A46,YWHAH,DNAJC19,MRPS28,EGR2,ZRANB2,NUP133,NDUFA5,MRPS25,ATRNL1,ACTR6,GAD1,AIG1,THOC7,SIRT3,MRPS9,PPA2,CCKBR,RAB14,LRRC7,PI4KA,CCDC43,ACO2,MAPT,ZMYND11,FKBP3,SLC27A4
488	LIN28B	521.7	ARCHS4 Coexpression,265;Enrichr Queries,422;GTEx Coexpression,878	SRPK2,HDAC2,SSB,ZWILCH,PCDH8,VRK1,IGF1,HDAC9,TOX3,MRPL3,CCND2,SNRPD1,TBPL1,SPA17,EEF1E1,MAD2L1
489	CEBPA	521.8	Literature ChIP-seq,70;ARCHS4 Coexpression,1144;Enrichr Queries,498;ReMap ChIP-seq,83;GTEx Coexpression,814	VKORC1L1,SLBP,CDC123,CHIC1,THUMPD1,PRPF8,PRDX3,PAK1,CCND2,SUMO1,PDCD10,OGFOD1,YARS,PRNP,ATP6V1G1,EGR2,PRMT3,IGF1,AIG1,RANGAP1,COQ10B,DCK,EID1,LYRM1,RBP4,MRPL50,C1D,VAMP1,DNAJC8,EEF1E1
490	GPBP1L1	523	ARCHS4 Coexpression,832;GTEx Coexpression,214	DCTN6,MOCS2,RNF11,PANK3,WSB2,VBP1,MBD1,UBE2E1,PRPF8,EID1,BRMS1L,TMEM126B,MEGF8
491	ZKSCAN1	523.4	ARCHS4 Coexpression,611;ENCODE ChIP-seq,64;Enrichr Queries,1251;ReMap ChIP-seq,284;GTEx Coexpression,407	FAM49A,SPAG16,MTCH1,PANK3,WBP4,CCNC,THUMPD1,HIGD1A,PRPF8,CCND2,SUMO1,PDCD10,PPCS,RB1CC1,TMEM68,GOLGA1,CBR4,PMS1,MAP4K3,DNAJC19,YARS,PRNP,NUP133,TMEM50A,MBD1,UBE2E1,LRRC40,IGF1,ZDHHC17,TOX3,SPCS2,RAB14,ABI2,POLR1A,PEX3,GLOD4,RPA3,MTF2,GUF1,TBPL1,STUB1,SSBP1,LSM14B,ACTR10,SCG2,TMEM9B
492	ZNF280A	524	ARCHS4 Coexpression,876;Enrichr Queries,256;GTEx Coexpression,440	GRAMD1B,GAD1,PRDX3,TMEM158,CCND2,AUH,HEY1,VGF,PEX3,TBPL1,CYCS,ACP1,ABCF3,SCG2
493	ZNF189	524.7	ARCHS4 Coexpression,399;Enrichr Queries,910;GTEx Coexpression,265	PRNP,EGR2,EGR3,PANK3,VBP1,SVIP,MRPL50,ABHD10,UFM1,ZFYVE16,LMBRD2,PRKAR1A,CLNS1A,OCIAD1,SPA17,ACP1,MAP4K3
494	SOX21	524.7	ARCHS4 Coexpression,515;Enrichr Queries,111;GTEx Coexpression,948	DLX1,EGR2,EGR3,PCDH8,RAB11A,HOPX,TOX3,CCND2,RCN2,HEY1,ABI2,ERH,SLC27A4
495	FOXP2	525.7	Literature ChIP-seq,13;ARCHS4 Coexpression,1378;ENCODE ChIP-seq,75;Enrichr Queries,438;ReMap ChIP-seq,149;GTEx Coexpression,1101	CHIC1,MAST3,GPATCH2,MRPS10,GCC2,THUMPD1,PSMD8,RGS4,CCND2,HEY1,CDC27,KPNA4,YWHAH,NUP133,CACNA2D1,SLC30A5,STX7,MED7,PSMA3,VGF,CLNS1A,UNC50,PITPNM2,CRH,MAPT,TMEM126B,SLBP,ENY2,TM2D1,ATP1A3,MAT2B,HDAC9,ANAPC10,TMEM65,PDCD10,EXOSC9,SMN1,RAB28,SCN3B,DNAJC19,SSB,ATRNL1,TMEM50A,GAD1,GABRA4,IGF1,EIF3M,UFM1,RPA3,ECHDC1,CYCS,STUB1,PDCD2,SSBP1,VIP,POLR3K
496	ZNF215	526.7	ARCHS4 Coexpression,448;Enrichr Queries,804;GTEx Coexpression,328	NUS1,SLC30A5,PAK1IP1,YIPF5,NETO2,HDAC9,FANCF,MRPL3,CCND2,SNRPD1,EXOSC9,MTF2,MAD2L1,PAIP1
497	ZNF367	527	ARCHS4 Coexpression,873;Enrichr Queries,385;GTEx Coexpression,323	PGRMC1,RNF11,SNRPD1,ZWILCH,UBE2S,EXOSC9,RPA3,YEATS4,VRK1,SSBP1,NETO2,MAD2L1
498	SKOR1	529	ARCHS4 Coexpression,654;GTEx Coexpression,404	GRAMD1B,KIAA0513,KCNT1,CALB1,UBE2S,VWC2,ADAM11,POLR3F,MAPT,PCDHA11,PAIP1
499	FOXD4L3	529.7	ARCHS4 Coexpression,973;Enrichr Queries,352;GTEx Coexpression,264	BEX4,DLX1,EGR3,SLC32A1,KCNJ9,PCDH8,LHFPL4,ATP1A3,FAIM2,KIAA0513,ADCYAP1,GNG3,KCNQ2,MAPT,PACSIN1
500	VSX2	529.7	ARCHS4 Coexpression,1227;Enrichr Queries,209;GTEx Coexpression,153	BEX4,PSMD10,DLX1,SCOC,EGR2,MCTP1,EGR3,SLC32A1,WRB,GAD1,ATP1A3,FAIM2,ACTR3B,C1QTNF4,LRRC7,PRKRA,ENOPH1
501	PITX2	530.3	ARCHS4 Coexpression,517;Enrichr Queries,745;GTEx Coexpression,329	PHTF2,DLX1,PRNP,EGR2,CACNA2D1,HSPB3,PDHB,PRDX3,TCEAL8,CCND2,PRKRA,OGFOD1,KPNA4,CCDC43,FKBP3,CAP2
502	CTCF	531.2	Literature ChIP-seq,55;ARCHS4 Coexpression,1016;ENCODE ChIP-seq,44;Enrichr Queries,480;ReMap ChIP-seq,203;GTEx Coexpression,1389	ISCA1,UBE2D2,GPATCH2,MRPS10,CCNC,FAIM2,YEATS4,ZFAND1,IER3IP1,MRPL32,PSMD8,AUH,SUMO1,SNRPD1,PSMD2,GOLGA1,PMPCB,TMEM14A,ACP1,TMEM14B,RAB2A,MRPS28,ACTR6,SLC30A5,PRMT3,ZDHHC13,VRK1,RABGGTB,MED4,UCHL3,COQ10B,PCDHA11,MED7,EID1,MRPS9,VGF,PPA2,PSMA1,POLR1A,PITPNM2,C1D,GUF1,ERH,CCDC43,DNAJC8,MAPT,CHMP5,DCTN6,HDAC2,GTF2A2,CDC123,NDUFB6,WRB,PRPF8,MTMR6,PTS,DDN,DYNC2LI1,PPP2CA,PPP2CB,TMEM65,EXOSC9,RAB28,CBR4…
503	MAFA	531.3	ARCHS4 Coexpression,776;Enrichr Queries,448;GTEx Coexpression,370	PHTF2,EGR2,EGR3,CACNA2D1,ADCYAP1,HEY1,VGF,OGFOD1,KPNA4,CCDC43,MAPT,FKBP3,SCG2,CAP2
504	SMAD5	531.5	ARCHS4 Coexpression,867;Enrichr Queries,654;ReMap ChIP-seq,133;GTEx Coexpression,472	SLBP,PRNP,PANK3,MAST3,ZWILCH,LYSMD2,WDR75,MRPL28,RABGGTB,EEA1,PAK1,CCND2,UBE2S,TRAPPC6B,RNPS1,STUB1,RAB28,ZMYND11
505	ERF	531.7	ARCHS4 Coexpression,819;Enrichr Queries,744;GTEx Coexpression,32	MRPS35,CCND2,ZMIZ2,TRIM23,SLC25A46,RAB2A,PRNP,EGR2,EGR3,VBP1,ACTR6,FBXL17,NDUFC2,RANGAP1,IMMP1L,MRPL50,CNOT7,LMBRD2,BRMS1L,GUF1,POLR3F,CCDC43,MAPT,LSM14B,FKBP3
506	EBF4	532	ARCHS4 Coexpression,427;Enrichr Queries,428;GTEx Coexpression,741	EGR2,ZRANB2,EGR3,THUMPD1,SEZ6L2,CCND2,HEY1,VGF,ZMIZ2,KCNQ2,ZNF226,MAPT,ZMYND11,MEGF8
507	ZNF322	532	ARCHS4 Coexpression,208;GTEx Coexpression,856	EEA1,TCEAL8,HDAC2,PANK3,RCN2,SSB,ABI2,LRRC7,CDC27,RFX3,FKBP3,ANAPC10
508	ALX1	534.3	ARCHS4 Coexpression,187;Enrichr Queries,375;GTEx Coexpression,1041	DLX1,EGR2,EGR3,YIPF5,PCDH8,NDUFC2,UCHL3,EEA1,PSMD8,PRDX3,MRPL3,CCND2,CYCS,RPL15,SSBP1,EEF1E1,MAD2L1
509	ZNF300	534.3	ARCHS4 Coexpression,77;Enrichr Queries,963;GTEx Coexpression,563	FAM49A,BEX4,DLX1,HDAC2,ZRANB2,CPSF6,SLC32A1,VBP1,WRB,GAD1,UBE2E3,USP11,GPATCH2,WDR75,LRRC40,GNG3,CCND2,KBTBD6,RCN2,HEY1,ABI2,STUB1,CD200
510	NFIX	534.3	ARCHS4 Coexpression,332;Enrichr Queries,616;GTEx Coexpression,655	PRNP,KCNJ9,ADAM11,ATP1A3,FRMD4A,FAIM2,KCNT1,CCND2,C1D,POLR3F,MAPT,MEGF8,TRIM23,PACSIN1
511	ZNF468	534.7	ARCHS4 Coexpression,244;Enrichr Queries,1161;GTEx Coexpression,199	ACTR3,PRNP,FASTKD3,SLC30A5,CCNC,COQ10B,FANCF,CDC42,PRDX3,EIF3M,CCND2,PPCS,ZMIZ2,TMEM68,PI4KA,PDCD2,MEGF8,LSM14B,SKP1
512	MAX	537.2	ARCHS4 Coexpression,432;ENCODE ChIP-seq,14;Enrichr Queries,511;ReMap ChIP-seq,229;GTEx Coexpression,1500	MTCH1,SRP19,VKORC1L1,PANK3,CHIC1,CCNC,ABHD10,CCND2,PMPCB,SKP1,SLC25A46,GABARAPL2,ATP6V1G1,SLC30A5,UBE2E3,UBE2E1,MED4,ZFYVE16,PPA2,SUB1,CLNS1A,UNC50,GUF1,TMEM126A,TBPL1,FKBP3,BEX4,SLBP,TMEM161B,ENY2,MTMR6,SPATA7,SNX3,COMMD8,TMEM128,ISOC1,PRNP,KCNF1,TMEM50A,MRPL28,PI4KA,RNPS1,TMEM9B,ARF4,PHTF2,RNF11,FASTKD3,MRPS10,IER3IP1,MRPL32,AUH,NUDCD1,AP3S1,ACTR3,MRPS25,VBP1,LRRC40,RABGGTB,RANGAP1,COQ10B,MRPS9…
513	THAP2	538.7	ARCHS4 Coexpression,146;Enrichr Queries,1012;GTEx Coexpression,458	BEX4,GRAMD1B,PRNP,GABARAPL2,ATP6V1G1,HDAC2,ACTR6,VBP1,WRB,RFX3,PRPF8,MRPL50,KBTBD6,CCND2,POLR3F,EEF1E1,SKP1,SLC27A4,CHMP5
514	SMAD1	540.4	Literature ChIP-seq,153;ARCHS4 Coexpression,555;Enrichr Queries,1191;ReMap ChIP-seq,277;GTEx Coexpression,526	TSNAX,DCTN6,YARS,PRNP,NUP133,WRB,ANAPC10,EEA1,LYRM1,CCND2,RCN2,RAB14,UBE2S,OGFOD1,ZMIZ2,STUB1,TSPAN3,AP3S1,CD200,SLC25A46
515	KLF16	541	ARCHS4 Coexpression,735;Enrichr Queries,829;GTEx Coexpression,59	FAM49A,KCNF1,PRNP,EGR2,NRSN1,EGR3,SLC32A1,GABRA5,MAST3,GABRA4,PCDH8,NETO2,RANGAP1,ACTR3B,DDN,C1QTNF4,TMEM158,LRRC7,UBE2S,ZMIZ2,PACSIN1,SLC27A4
516	USF2	542.4	ARCHS4 Coexpression,898;ENCODE ChIP-seq,45;Enrichr Queries,1018;ReMap ChIP-seq,60;GTEx Coexpression,691	MTCH1,ARF4,MAST3,THUMPD1,BZW1,C1QTNF4,ABHD10,SNRPD1,PSMD2,MED10,ZMIZ2,CDC27,AP1S2,ENOPH1,TMEM14A,TMEM14B,SLC25A46,MRPS28,GABARAPL2,ATP6V1G1,PRMT3,ATP6AP2,LRRC40,COQ10B,DCK,SIRT3,DPM1,LMBRD2,VGF,PRKAR1A,PEX3,SUB1,KCNQ2,C1D,PITPNM2,TMEM126A,TMEM126B,DNAJC8,CHMP5,BEX4,STX12,NDUFB6,NDUFB5,USP11,WBP4,NOL7,SNX3,PRDX3,DYNC2LI1,TCEAL8,CDC42,KIAA0513,COMMD8,ZNF706,TSPAN3,ZNF226,ABCF3,PRNP,MRPL28,FANCF,SPC…
517	REXO4	543.5	ARCHS4 Coexpression,382;GTEx Coexpression,705	CNOT7,UBE2S,PSMD2,GUF1,CCDC43,LSM14B,RANGAP1,AARS,SLC27A4
518	NR1D2	543.7	ARCHS4 Coexpression,520;Enrichr Queries,933;GTEx Coexpression,178	MTCH1,PRNP,RNF11,CHIC1,KCNJ9,CACNA2D1,FBXL17,ZDHHC17,CCND2,TRAPPC6B,PRKAR1A,POLR3F,FBXO3,MAPT,ZMYND11,MAP4K3,TRIM23
519	HMX3	544.3	ARCHS4 Coexpression,972;Enrichr Queries,47;GTEx Coexpression,614	DLX1,EGR2,EGR3,GAD1,PCDH8,VRK1,PRPF8,ADCYAP1,CCND2,VGF,SNRPD1,PRKRA,RPA3,ERH,MAD2L1,AARS
520	NR1H3	544.4	Literature ChIP-seq,115;ARCHS4 Coexpression,1392;Enrichr Queries,328;ReMap ChIP-seq,7;GTEx Coexpression,880	VKORC1L1,STX12,MTCH1,SCOC,HDAC2,NDUFB6,PAK1IP1,ATP1A3,ZDHHC21,PPP2CA,ABHD10,KCNT1,CCND2,AUH,PPCS,TSPAN3,PACSIN1,YARS,ACTR3,PRNP,ATP6V1G1,EGR2,WSB2,MRPS25,LYSMD2,WDR75,MRPL28,NDUFC2,IGF1,LYRM1,RBP4,TMEM17,TMEM158,PRKAR1A,TRAPPC6B,SUB1,C1D,OCIAD1,ERH,EEF1E1
521	ZNF511	544.7	ARCHS4 Coexpression,275;Enrichr Queries,229;GTEx Coexpression,1130	DNAJC19,PRNP,SLBP,GTF2A2,NDUFB6,NOL7,MRPL28,NDUFC2,VRK1,PSMD8,MRPS9,UBE2S,RPA3,RPL15,POLR3K,MAD2L1
522	ZNF800	544.7	ARCHS4 Coexpression,673;Enrichr Queries,834;GTEx Coexpression,127	BEX4,PRNP,SCOC,MOCS2,NDUFA5,WRB,USP11,FAIM2,SEZ6L2,EEA1,ABI2,RB1CC1,OCIAD1,MEGF8,ZMYND11,TMEM14A,SKP1,CDC42SE2
523	ZNF302	545	ARCHS4 Coexpression,1273;Enrichr Queries,110;GTEx Coexpression,252	ACTR3,PRNP,CHIC1,ZRANB2,NDUFA5,MRPS25,MBD1,FBXL17,GCC2,ZDHHC17,CDC42,ZFYVE16,RB1CC1,POLR3F,ZNF226,ZMYND11,TRIM23
524	LBX1	546.3	ARCHS4 Coexpression,815;Enrichr Queries,344;GTEx Coexpression,480	PHTF2,DLX1,EGR2,EGR3,CCND2,CACNA2D1,PCDH8,KPNA4,CCDC43,ACO2,FKBP3,CAP2
525	PREB	548	ARCHS4 Coexpression,592;Enrichr Queries,75;GTEx Coexpression,977	YARS,ARF4,MTCH1,PRNP,MRPL28,RANGAP1,PSMD8,MRPS9,PSMA3,PSMD2,STUB1,ACO2,AARS
526	MYB	548.3	Literature ChIP-seq,135;ARCHS4 Coexpression,1335;ENCODE ChIP-seq,101;Enrichr Queries,462;ReMap ChIP-seq,289;GTEx Coexpression,968	ARF4,MOCS2,PANK3,MRPS35,USP11,CDC42,EEA1,PGRMC1,CCND2,RB1CC1,GOLGA1,CHCHD7,AP3S1,SKP1,SRPK2,PRNP,EGR2,EGR3,ZRANB2,VRK1,DCK,MED7,SUB1,TMEM126A,RAD17,STUB1,ERH,PDCD2,CDC42SE2,MAD2L1
527	HMG20B	548.3	ARCHS4 Coexpression,781;Enrichr Queries,817;GTEx Coexpression,47	MTCH1,PRNP,ISCA1,WSB2,VBP1,KCNJ9,LHFPL4,ATP1A3,FAIM2,ACTR3B,KIAA0513,GNG3,KCNT1,KBTBD6,UBE2S,KCNQ2,OCIAD1,STUB1,MAPT,TRIM23,AARS,SLC27A4
528	ZNF430	550.7	ARCHS4 Coexpression,905;Enrichr Queries,91;GTEx Coexpression,656	ACTR3,MTCH1,PRNP,MBD1,ZDHHC13,RAB11A,CDC42,TMEM17,PPA2,TMEM68,MTF2,OCIAD1,RPL15,LSM14B
529	ZKSCAN2	551	ARCHS4 Coexpression,599;Enrichr Queries,871;GTEx Coexpression,183	PRNP,HDAC2,PANK3,WBP4,RFX3,FRMD4A,MED7,CCND2,ABI2,PSMD2,RAD17,CCDC43,LSM14B,VIP,FKBP3,PMS1,PAIP1,SLC25A46
530	HESX1	551.7	ARCHS4 Coexpression,15;Enrichr Queries,1104;GTEx Coexpression,536	CDC123,ENY2,HDAC2,PDHB,MRPL32,PRDX3,TCEAL8,HEY1,SUMO1,SNRPD1,EXOSC9,AP1S2,RPL15,DNAJC19,EGR2,SSB,NFYB,WDR75,VRK1,MRPS18C,MRPS9,MRPL50,PSMA3,RPA3,MTF2,SSBP1,EEF1E1,FKBP3,MAD2L1
531	HOXC8	552	ARCHS4 Coexpression,817;Enrichr Queries,407;GTEx Coexpression,432	DLX1,PRNP,EGR2,YIPF5,WBP4,IGF1,THOC7,EEA1,CCND2,POLR1A,OGFOD1,FEZ2,CCDC43
532	HOXA7	552	ARCHS4 Coexpression,706;Enrichr Queries,420;GTEx Coexpression,530	PHTF2,PRNP,EGR2,EGR3,IGF1,C1QTNF4,CCND2,PRKRA,OGFOD1,KPNA4,CCDC43,RNPS1,RPL15,CAP2
533	NEUROD4	553.3	ARCHS4 Coexpression,871;Enrichr Queries,42;GTEx Coexpression,747	EGR2,ZRANB2,NRSN1,GAD1,LMO3,PCDH8,ATP1A3,SEZ6L2,ADCYAP1,CALB1,SST,RIMBP2,SCG2
534	ZFP41	554.3	ARCHS4 Coexpression,444;Enrichr Queries,1131;GTEx Coexpression,88	DLX1,PRNP,WRB,USP11,ATP1A3,FAIM2,RPGRIP1L,SEZ6L2,RANGAP1,PRPF8,GNG3,KBTBD6,CCND2,ZMIZ2,KCNQ2,C1D,PI4KA,MAPT,MEGF8,LSM14B,PACSIN1
535	MYC	555.8	Literature ChIP-seq,5;ARCHS4 Coexpression,839;ENCODE ChIP-seq,7;Enrichr Queries,936;ReMap ChIP-seq,232;GTEx Coexpression,1316	SRP19,VKORC1L1,ISCA1,PANK3,ZWILCH,CCNC,YEATS4,THUMPD1,BZW1,ABHD10,CCND2,SNRPD1,OGFOD1,GOLGA1,AP1S2,KPNA4,MAP3K7,TMEM14B,TRIM23,RAB2A,WSB2,SLC30A5,WDR75,RFX3,RPGRIP1L,MED4,MRPS18C,MED7,EID1,PPA2,CLNS1A,SUB1,UNC50,GUF1,TMEM126A,ERH,TMEM126B,FKBP3,SLC27A4,SLBP,ENY2,TMEM161B,ACTR3B,PRPF8,ANAPC10,MTMR6,SNX3,PRDX3,PPCS,TMEM128,SMN1,DNAJC19,YARS,PRNP,NUS1,EGR2,EGR3,ZRANB2,TMEM50A,MRPL28,TMEM17,UBE2S,ECH…
536	ONECUT2	556.7	ARCHS4 Coexpression,321;Enrichr Queries,20;GTEx Coexpression,1329	DLX1,PRNP,EGR2,EGR3,GAD1,CACNA2D1,PCDH8,IGF1,SEZ6L2,TOX3,ADCYAP1,RBP4,GNG3,CCND2,VGF,ABI2,MAPT,SCN3B
537	ZNF175	557.5	ARCHS4 Coexpression,1154;Enrichr Queries,301;ReMap ChIP-seq,160;GTEx Coexpression,615	DLX1,ZRANB2,CPSF6,RBM26,EGR3,MRPL28,YEATS4,FRMD4A,KIAA0232,HDAC9,LYRM1,CCND2,VGF,HEY1,C1D,POLR3F,LSM14B,MAP3K7
538	IRF4	558.2	ARCHS4 Coexpression,505;ENCODE ChIP-seq,79;Enrichr Queries,1116;ReMap ChIP-seq,176;GTEx Coexpression,915	SPAG16,ZWILCH,CCNC,EEA1,CCND2,ZMIZ2,AP3S1,TMEM14B,ACTR3,SLC30A5,PRMT3,RFX3,WDR75,NDUFC2,VRK1,RPGRIP1L,MED4,UCHL3,MRPS18C,DPM1,PPA2,TRAPPC6B,PEX3,SUB1,MTF2,C1D,VAMP1,ERH,DNAJC8,SLBP,HDAC2,WBP4,PAK1,PPCS,TMEM128,RPL15,SMN1,YARS,NUS1,EGR2,EGR3,TMEM50A,MBD1,IGF1,KBTBD6,RPA3,GLOD4,ECHDC1,OCIAD1,CYCS,RNPS1,SSBP1,CD200,MAD2L1,CDC42SE2
539	FOXK2	558.3	ARCHS4 Coexpression,408;Enrichr Queries,1393;ReMap ChIP-seq,195;GTEx Coexpression,237	GABARAPL2,PRNP,STX7,UCHL3,RANGAP1,PRPF8,PSMD8,CDC42,PRKRA,POLR1A,TRAPPC6B,UBE2S,OGFOD1,PSMD2,PI4KA,TBPL1,RNPS1,KPNA4,LSM14B,AARS
540	SMAD3	558.4	Literature ChIP-seq,131;ARCHS4 Coexpression,1485;Enrichr Queries,674;ReMap ChIP-seq,199;GTEx Coexpression,303	FAM49A,NRSN1,WRB,MRPS10,MAT2B,HDAC9,EEA1,KIAA0513,CCND2,PSMD2,TCEAL1,CDC27,ENOPH1,MAP3K7,PMS1,PACSIN1,SRPK2,YARS,PRNP,KCNF1,EGR2,WSB2,KCNJ9,MRPS25,NFYB,LYSMD2,FBXL17,WDR75,FAM133A,KBTBD6,VGF,POLR1A,C1D
541	VAX2	559.3	ARCHS4 Coexpression,926;Enrichr Queries,221;GTEx Coexpression,531	DLX1,EGR2,EGR3,GAD1,PCDH8,ADAM11,PCDHA11,KIAA0513,KCNT1,VGF,UBE2S,VWC2,POLR3F,STUB1
542	ZNF816	560	ARCHS4 Coexpression,526;GTEx Coexpression,594	TMEM161B,FASTKD3,ZMIZ2,TMEM68,WDR75,MEGF8,LSM14B,FANCF
543	FOXA1	561.2	Literature ChIP-seq,38;ARCHS4 Coexpression,1430;ENCODE ChIP-seq,98;Enrichr Queries,943;ReMap ChIP-seq,93;GTEx Coexpression,765	PHTF2,MTCH1,SCOC,PANK3,ZWILCH,PAK1IP1,FASTKD3,GPATCH2,MRPS10,YEATS4,BZW1,ABHD10,CCND2,CALB1,NUDCD1,SUMO1,GOLGA1,AP3S1,SPA17,TRIM23,RAB2A,ATP6V1G1,STX7,UBE2E1,RFX3,LRRC40,FRMD4A,UCHL3,RANGAP1,ZDHHC17,MRPS18C,SIRT3,TOX3,RBP4,LMBRD2,PSMA1,VGF,PRKAR1A,PEX3,CLNS1A,CRH,CCDC43,TMEM126B,ZMYND11,FKBP3,DLX1,TMEM161B,HDAC2,MRPS35,WRB,WBP4,NOL7,ATP1A3,ZDHHC21,PDHB,HIGD1A,SPATA7,DDN,PRDX3,SNX3,KIAA0513,PPP1R2…
544	KLF10	562.3	ARCHS4 Coexpression,347;Enrichr Queries,509;GTEx Coexpression,831	BEX4,MTCH1,PRNP,EGR2,EGR3,UFM1,CCND2,PRKRA,KPNA4,MEGF8,LSM14B,TMEM14A,SCG2
545	GCM2	563.3	ARCHS4 Coexpression,309;Enrichr Queries,354;GTEx Coexpression,1027	BEX4,DLX1,EGR2,EGR3,GABRA5,GAD1,USP11,ATP6AP2,CNOT7,TMEM128,UNC50,ZMYND11,ACTR10,CD200
546	PHOX2B	564.3	ARCHS4 Coexpression,233;Enrichr Queries,381;GTEx Coexpression,1079	SLC10A4,DLX1,EGR2,EGR3,PANK3,CACNA2D1,PCDH8,LHFPL4,SEZ6L2,RGS4,ADCYAP1,CCND2,UBE2S,KCNQ2,RIMBP2,VIP
547	DRAP1	565	ARCHS4 Coexpression,486;Enrichr Queries,969;GTEx Coexpression,240	SRPK2,MTCH1,PRNP,GTF2A2,ZWILCH,UBE2D2,MRPL28,RPGRIP1L,RANGAP1,UBE2S,PSMD2,TBPL1,STUB1,SPA17
548	ZBTB46	566.3	ARCHS4 Coexpression,463;Enrichr Queries,516;GTEx Coexpression,720	GRAMD1B,EGR2,ADAM11,FRMD4A,SEZ6L2,KCNT1,CCND2,ZMIZ2,KCNQ2,C1D,VWC2,MEGF8,LSM14B
549	MAZ	566.6	ARCHS4 Coexpression,498;ENCODE ChIP-seq,31;Enrichr Queries,955;ReMap ChIP-seq,269;GTEx Coexpression,1080	SPAG16,MTCH1,UBE2D2,MRPS10,ZFAND1,AUH,SNRPD1,CDC27,PMPCB,TMEM14A,MAP3K7,SLC25A46,ATP6V1G1,SLC30A5,RFX3,LRRC40,VRK1,MED4,RABGGTB,RANGAP1,MED7,EID1,RCN2,VGF,PEX3,CLNS1A,UNC50,TMEM126A,VAMP1,DNAJC8,SLC27A4,PSMD10,CDC123,ENY2,GTF2A2,MRPS35,WRB,NOL7,ATP1A3,PRPF8,ANAPC10,SPATA7,PRDX3,PPP1R2,PAK1,PGRMC1,PDCD10,PPCS,TMEM128,RAB28,MAP4K3,PACSIN1,TSNAX,DNAJC19,PRNP,NDUFA5,GAD1,LYSMD2,MRPL28,UFM1,UBE2S,ECHD…
550	HES1	567	ARCHS4 Coexpression,749;Enrichr Queries,411;ReMap ChIP-seq,22;GTEx Coexpression,1086	TSNAX,PRNP,EGR2,CHIC1,RBM26,EGR3,RPGRIP1L,KIAA0232,AIG1,HOPX,KBTBD6,CCND2,RAB14,SUMO1,HEY1,SNRPD1,TCEAL1,RPL15,PAIP1
551	TCF15	567.7	ARCHS4 Coexpression,320;Enrichr Queries,1049;GTEx Coexpression,334	DNAJC19,PRNP,ENY2,SSB,NDUFB6,NDUFB5,HSPB3,PDHB,NFU1,CCND2,HEY1,SNRPD1,TMEM126A,SSBP1,FKBP3,MAD2L1
552	TBX5	568.3	Literature ChIP-seq,22;ARCHS4 Coexpression,1062;Enrichr Queries,710;GTEx Coexpression,479	SRP19,VKORC1L1,MOCS2,GCC2,HSPB3,IER3IP1,NFU1,PSMD8,EEA1,ABHD10,CCND2,NUDCD1,SNRPD1,GABARAPL2,WSB2,PRMT3,UBE2E1,VRK1,FRMD4A,RPGRIP1L,ZFYVE16,LMBRD2,PEX3,PITPNM2,TMEM126A,TBPL1,DCTN6,HDAC2,NDUFB6,ACTR3B,PPP2CA,CDC42,PPP1R2,EXOSC9,TMEM128,ISOC1,ABCF3,PAIP1,PACSIN1,B3GALNT1,EGR2,EGR3,TMEM50A,NFYB,ATRNL1,YIPF5,MRPL28,IGF1,HOPX,SGPP1,LYRM1,CNOT7,ABI2,RAB14,PI4KA,CYCS,ACO2,LSM14B
553	ZNF749	568.3	ARCHS4 Coexpression,21;Enrichr Queries,1402;GTEx Coexpression,282	CDC123,FASTKD3,PAK1IP1,CCNC,MRPL32,PRDX3,MRPL3,KIAA0513,SNRPD1,ZMIZ2,RPL15,SMN1,TMEM14B,SKP1,DNAJC19,VBP1,PRMT3,DPM1,PSMA3,EIF3M,CNOT7,PSMA1,POLR1A,GUF1,CYCS,SSBP1,EEF1E1,POLR3K
554	DBX2	568.7	ARCHS4 Coexpression,418;Enrichr Queries,1009;GTEx Coexpression,279	BEX4,PSMD10,GABARAPL2,KCNF1,SCOC,EGR2,WSB2,WRB,PCDH8,HOPX,SNX3,PPP2CB,HEY1,TSPAN3,ENOPH1
555	STAT6	568.8	Literature ChIP-seq,78;ARCHS4 Coexpression,1337;Enrichr Queries,776;GTEx Coexpression,84	MTCH1,PRNP,SCOC,ISCA1,WSB2,NDUFA5,VBP1,WRB,FBXL17,IMMP1L,TOX3,CCND2,KCNQ2,C1D,OCIAD1,MAPT,MEGF8,FKBP3,SKP1,TRIM23
556	HMBOX1	569.3	ARCHS4 Coexpression,920;Enrichr Queries,727;ReMap ChIP-seq,34;GTEx Coexpression,596	RBM26,CDC42,ZNF706,PDCD10,PSMD2,CDC27,MAP4K3,SKP1,RAB2A,PRNP,MBD1,PRMT3,RFX3,VRK1,FRMD4A,RABGGTB,ZDHHC17,COQ10B,LYRM1,PITPNM2,MTF2,C1D,PI4KA,TBPL1,ACTR10,TMEM9B,SLC27A4
557	NCOA3	569.8	ARCHS4 Coexpression,572;Enrichr Queries,245;ReMap ChIP-seq,41;GTEx Coexpression,1421	ACTR3,GABARAPL2,ARF4,MTCH1,PRNP,ENY2,LYSMD2,MRPL28,THOC7,DPM1,KIAA0513,PSMC6,CALB1,CCND2,ZNF706,NUDCD1,TMEM65,PRKAR1A,ZMYND11,LSM14B,POLR2K,AARS
558	ZNF451	571	ARCHS4 Coexpression,529;Enrichr Queries,714;GTEx Coexpression,470	RBM26,PRKAR1A,MBD1,RB1CC1,ZMIZ2,MTF2,RAD17,STUB1,ZNF226,THUMPD1,PMS1,SPATA7
559	ZNF354A	572.7	ARCHS4 Coexpression,83;Enrichr Queries,160;GTEx Coexpression,1475	PRNP,SRP19,GTF2A2,HDAC2,NFYB,VBP1,WDR75,VRK1,THUMPD1,NETO2,BZW1,PSMA3,CCND2,CNOT7,HEY1,PPA2,RB1CC1,UNC50,MTF2,PI4KA,AP3S1
560	ZNF83	573	ARCHS4 Coexpression,944;Enrichr Queries,577;ReMap ChIP-seq,14;GTEx Coexpression,757	ENY2,PAK1IP1,THUMPD1,EEA1,KIAA0513,MRPL3,NUDCD1,RB1CC1,PSMD2,GOLGA1,ZNF226,TMEM14A,NUS1,PRNP,ZRANB2,CPSF6,SLC32A1,NFYB,RPGRIP1L,RABGGTB,RANGAP1,ZDHHC17,ADCYAP1,KBTBD6,PSMA1,SST,C1D,TBPL1,ERH,SLC27A4
561	ZNF33B	573	ARCHS4 Coexpression,346;Enrichr Queries,271;GTEx Coexpression,1102	PRNP,MBD1,RFX3,CCNC,GCC2,ZFAND1,RANGAP1,CNOT7,RB1CC1,PSMD2,MTF2,TMEM68,STUB1,SLC27A4
562	ZSCAN12	573.3	ARCHS4 Coexpression,545;Enrichr Queries,832;GTEx Coexpression,343	PRNP,HDAC2,CPSF6,RBM26,NFYB,WDR75,THUMPD1,PRPF8,CCND2,EXOSC9,ZMIZ2,TMEM68,PMS1,CD200
563	TSHZ1	573.3	ARCHS4 Coexpression,124;Enrichr Queries,980;GTEx Coexpression,616	PRNP,EGR2,CDC123,CHIC1,CACNA2D1,SSTR1,SEZ6L2,ZDHHC17,ADCYAP1,PSMA3,CCND2,SNRPD1,ZMIZ2,TCEAL1,PI4KA,MAPT,SSBP1,ZMYND11,MEGF8
564	MGA	574	ARCHS4 Coexpression,688;Enrichr Queries,474;GTEx Coexpression,560	EEA1,RBM26,PANK3,NRSN1,POLR1A,MBD1,RB1CC1,MTF2,RAD17,PRPF8,PMS1
565	ZNF235	576.3	ARCHS4 Coexpression,666;Enrichr Queries,127;GTEx Coexpression,936	PRNP,EGR2,FASTKD3,LRRC40,RFX3,FRMD4A,RANGAP1,CCND2,MTF2,C1D,POLR3F,ZNF226,SLC27A4
566	KLF9	578.5	ARCHS4 Coexpression,422;Enrichr Queries,732;ReMap ChIP-seq,187;GTEx Coexpression,973	FAM49A,SLBP,MTCH1,PRNP,ENY2,EGR2,HDAC2,KCNJ9,MRPL28,FAIM2,KIAA0513,CCND2,VGF,KCNQ2,STUB1,MAP4K3
567	ZNF821	579	ARCHS4 Coexpression,34;Enrichr Queries,876;GTEx Coexpression,827	BEX4,ZCCHC12,DLX1,HDAC2,WRB,USP11,SPATA7,PPP2CA,KIAA0513,GNG3,TSPAN3,SCN3B,SRPK2,PRNP,GABARAPL2,EGR2,EGR3,SLC32A1,GAD1,UBE2E3,KBTBD6,RCN2,ABI2,TBPL1,MAPT,LSM14B,CD200
568	ZNF502	583	ARCHS4 Coexpression,818;Enrichr Queries,640;GTEx Coexpression,291	PRNP,EGR3,NUP133,MAST3,WDR75,THUMPD1,PRPF8,HDAC9,CCND2,SPA17,PMS1,MAP4K3,CDC42SE2,PAIP1
569	HOXA2	583.5	Literature ChIP-seq,163;ARCHS4 Coexpression,731;Enrichr Queries,250;GTEx Coexpression,1190	RGS4,DLX1,EID1,EGR2,EGR3,CCND2,HEY1,TSPAN3,PRPF8,SIRT3
570	ZNF606	583.7	ARCHS4 Coexpression,183;Enrichr Queries,1090;GTEx Coexpression,478	BEX4,SPAG16,PRNP,HDAC2,ZRANB2,CPSF6,RBM26,MRPS25,WRB,RFX3,RPGRIP1L,RCN2,ABI2,ZMIZ2,TMEM68,ZNF226,CD200,SLC27A4
571	FOXD4L1	584.3	ARCHS4 Coexpression,703;Enrichr Queries,401;GTEx Coexpression,649	DLX1,EGR2,GAD1,USP11,ADAM11,KIAA0513,KCNT1,VGF,POLR1A,KCNQ2,POLR3F,SMN1,MAD2L1
572	NR2C2	584.6	ARCHS4 Coexpression,479;ENCODE ChIP-seq,70;Enrichr Queries,1374;ReMap ChIP-seq,44;GTEx Coexpression,956	DCTN6,PHTF2,SLBP,MTCH1,CDC123,GTF2A2,TMEM161B,PANK3,NDUFB6,ZWILCH,NOL7,MRPS10,GCC2,PRPF8,PPP1R2,RB1CC1,ZMIZ2,OGFOD1,PSMD2,GOLGA1,PMPCB,KPNA4,PMS1,TRIM23,MRPS28,YARS,RAB2A,NDUFA5,MBD1,YIPF5,FBXL17,RANGAP1,RAB11A,EIF3M,POLR1A,CLNS1A,PI4KA,OCIAD1,RAD17,STUB1,RNPS1,ERH,CCDC43,ACO2,SSBP1,TMEM9B
573	ZFY	587.3	ARCHS4 Coexpression,631;Enrichr Queries,887;GTEx Coexpression,244	DCTN6,EGR2,EGR3,ANAPC10,MED7,EEA1,CNOT7,CCND2,NUDCD1,UBE2S,CDC27,KPNA4,SMN1,PAIP1,SLC25A46,SLC27A4
574	FOXP4	589	ARCHS4 Coexpression,936;Enrichr Queries,490;GTEx Coexpression,341	PRNP,TMEM161B,FRMD4A,ZFAND1,DCK,PPP2CA,TOX3,CCND2,CCKBR,ZMIZ2,UNC50,C1D,LSM14B
575	ZNF395	589	ARCHS4 Coexpression,127;Enrichr Queries,1362;GTEx Coexpression,278	PRNP,ISCA1,CDC123,NDUFA5,VBP1,MRPL28,ZFAND1,KIAA0232,PRDX3,EIF3M,PSMA3,KBTBD6,PSMA1,SUMO1,ZMIZ2,SUB1,CYCS,MAPT,SSBP1,EEF1E1,SKP1
576	SALL1	589.3	Literature ChIP-seq,112;ARCHS4 Coexpression,803;Enrichr Queries,942;GTEx Coexpression,500	MTCH1,EGR2,RBM26,AADAT,FRMD4A,AIG1,PPP2CB,CCND2,ABI2,NUDCD1,MEGF8,ENOPH1,CBR4
577	GRHL1	589.3	ARCHS4 Coexpression,694;Enrichr Queries,453;GTEx Coexpression,621	PRNP,EGR2,PGRMC1,RNF11,EGR3,RAB14,HEY1,ZDHHC13,RAB11A,HOPX,SLC27A4
578	ZNF3	590.3	ARCHS4 Coexpression,650;Enrichr Queries,999;GTEx Coexpression,122	DNAJC19,B3GALNT1,PRNP,NRSN1,GAD1,ATP1A3,FAIM2,FAM133A,GNG3,CCND2,ABI2,SNRPD1,KCNQ2,MTF2,PDCD2,MEGF8,POLR3K,PACSIN1,YWHAH
579	PLAGL1	591	ARCHS4 Coexpression,390;Enrichr Queries,656;GTEx Coexpression,727	PRNP,EGR2,ZRANB2,VBP1,KCNJ9,CACNA2D1,MRPL28,IGF1,SSTR1,CCND2,DPY19L2,RIMBP2,SCG2,CBR4
580	HOXD1	592.7	ARCHS4 Coexpression,646;Enrichr Queries,365;GTEx Coexpression,767	PSMD10,DLX1,SLBP,EGR2,GAD1,PCDH8,VRK1,SVIP,FAM133A,ZFYVE16,CCND2,TMEM128,ENOPH1
581	ZNF775	592.7	ARCHS4 Coexpression,882;Enrichr Queries,653;GTEx Coexpression,243	PRNP,EGR2,MAST3,LYSMD2,IER3IP1,UCHL3,BZW1,PSMD8,EEA1,PAK1,CCND2,ZMIZ2,C1D,VAMP1,LSM14B
582	HES3	593	ARCHS4 Coexpression,1358;Enrichr Queries,284;GTEx Coexpression,137	SRPK2,EGR2,KCNJ9,GAD1,PCDH8,ADAM11,LHFPL4,ATP1A3,KIAA0513,TOX3,PAK1,KCNT1,KBTBD6,VGF,KCNQ2,MAPT,LSM14B
583	SATB2	593	ARCHS4 Coexpression,258;Enrichr Queries,380;GTEx Coexpression,1141	PRNP,EGR2,WSB2,ATRNL1,CACNA2D1,GABRA4,NETO2,RGS4,TOX3,CCND2,LRRC7,RB1CC1,TSPAN3,MAPT,SCN3B
584	AEBP2	593.7	ARCHS4 Coexpression,141;Enrichr Queries,610;GTEx Coexpression,1030	PRNP,SRP19,PAK1IP1,FRMD4A,CCNC,THUMPD1,SIRT3,EEA1,PRDX3,PSMA3,CCND2,SUMO1,TMEM126B,EEF1E1,CBR4,SKP1
585	FLYWCH1	594.5	ARCHS4 Coexpression,290;GTEx Coexpression,899	MRPL3,KIAA0513,PDCD10,ZMIZ2,PI4KA,ATP1A3,FAIM2,MEGF8,BZW1,PACSIN1
586	ZNF143	594.6	ARCHS4 Coexpression,24;ENCODE ChIP-seq,22;Enrichr Queries,1188;ReMap ChIP-seq,230;GTEx Coexpression,1509	ARF4,MTCH1,SRP19,MOCS2,ZWILCH,UBE2D2,GPATCH2,MRPS10,THUMPD1,ZFAND1,BZW1,PSMD8,MRPL3,CCND2,CALB1,SUMO1,SNRPD1,OGFOD1,MED10,ZMIZ2,PMPCB,SPA17,TMEM14A,ACTR3,RAB2A,ATP6V1G1,VBP1,SLC30A5,WDR75,ZDHHC13,VRK1,RANGAP1,COQ10B,EID1,ADCYAP1,PSMA3,VGF,PEX3,SUB1,CLNS1A,MTF2,TBPL1,MAPT,EEF1E1,BEX4,SLBP,GTF2A2,CDC123,WRB,WBP4,ANAPC10,SPATA7,SNX3,CDC42,PPP1R2,PAK1,PRNP,NDUFA5,NFYB,AADAT,MRPL28,PSMC6,KBTBD6,CNOT7,…
587	SALL2	596	ARCHS4 Coexpression,753;Enrichr Queries,655;GTEx Coexpression,380	PRNP,HDAC2,SSB,KCNJ9,ADAM11,LHFPL4,KIAA0513,TOX3,CCND2,HEY1,ABI2,KCNQ2,MAPT
588	RFX3	596	ARCHS4 Coexpression,397;Enrichr Queries,1086;GTEx Coexpression,305	SRPK2,BEX4,SPAG16,USP11,CACNA2D1,FRMPD2,FRMD4A,ZDHHC17,HDAC9,RCN2,PPA2,ABI2,PPCS,LRRC7,MTF2,TSPAN3
589	ZNF675	596	ARCHS4 Coexpression,1100;Enrichr Queries,332;GTEx Coexpression,356	SLBP,ZDHHC13,VRK1,GCC2,NETO2,HDAC9,RAB11A,EEA1,RB1CC1,MTF2,TMEM68,MAD2L1
590	HOXA1	596	ARCHS4 Coexpression,591;Enrichr Queries,272;GTEx Coexpression,925	ACTR3,DLX1,PRNP,EGR2,EGR3,ZDHHC13,EEA1,PSMD8,CCND2,HEY1,UBE2S,PSMD2,CYCS
591	NPAS3	596.7	ARCHS4 Coexpression,513;Enrichr Queries,715;GTEx Coexpression,562	BEX4,WRB,CACNA2D1,PCDH8,RFX3,FRMD4A,HDAC9,PPP2CB,CCND2,ABI2,HEY1,MAPT,ENOPH1
592	ZNF654	597	ARCHS4 Coexpression,96;Enrichr Queries,666;GTEx Coexpression,1029	B3GALNT1,VBP1,LRRC40,GCC2,ZDHHC17,BZW1,MTMR6,EEA1,CDC42,ZFYVE16,TRAPPC6B,RB1CC1,MBIP,STUB1,SMN1,PAIP1,SLC25A46
593	GATA3	597.8	Literature ChIP-seq,60;ARCHS4 Coexpression,992;ENCODE ChIP-seq,62;Enrichr Queries,938;ReMap ChIP-seq,167;GTEx Coexpression,1368	SPAG16,ARF4,PHTF2,RNF11,PANK3,PAK1IP1,YEATS4,EEA1,RGS4,ABHD10,CCND2,CALB1,NUDCD1,HEY1,ZMIZ2,CDC27,FBXO3,TMEM14B,WSB2,MRPS25,LMO3,WDR75,NDUFC2,FRMD4A,RPGRIP1L,RABGGTB,UCHL3,COQ10B,ZDHHC17,THOC7,PSMA3,PSMA1,PEX3,CLNS1A,GUF1,CRH,ZMYND11,DCTN6,GRAMD1B,TMEM161B,CDC123,GTF2A2,NDUFB6,TM2D1,NDUFB5,MAT2B,SNX3,KIAA0513,PPP1R2,GNG3,COMMD8,RPL15,POLR2K,CAP2,SRPK2,YARS,PRNP,EGR2,NDUFA5,MBD1,YIPF5,HOPX,RAB11A,…
594	FERD3L	598.7	ARCHS4 Coexpression,772;Enrichr Queries,13;GTEx Coexpression,1011	YARS,DLX1,EGR2,EGR3,GABRA5,LMO3,PCDH8,SSTR1,ADCYAP1,ABI2,POLR1A,PRKRA,SST,VWC2,CRH,CBLN4,SCN3B
595	ZNF232	599.7	ARCHS4 Coexpression,10;Enrichr Queries,374;GTEx Coexpression,1415	CDC123,ENY2,GTF2A2,HDAC2,NDUFB6,PAK1IP1,YEATS4,MRPL32,PRDX3,TCEAL8,SUMO1,SNRPD1,RPL15,POLR2K,DNAJC19,EGR3,SSB,VRK1,MRPS18C,IMMP1L,MRPL50,PSMA3,PRKRA,MTF2,SSBP1,EEF1E1,FKBP3,CD200,MAD2L1
596	ZNF667	600	ARCHS4 Coexpression,1521;Enrichr Queries,151;GTEx Coexpression,128	BEX4,PRNP,NRSN1,USP11,LHFPL4,FRMD4A,SEZ6L2,ACTR3B,HDAC9,ABHD10,CCND2,ABI2,HEY1,RIMBP2,OCIAD1,SCN3B,SCG2,CD200
597	PAX5	600.4	ARCHS4 Coexpression,1269;ENCODE ChIP-seq,77;Enrichr Queries,483;ReMap ChIP-seq,204;GTEx Coexpression,969	SRP19,RNF11,MAST3,FASTKD3,GCC2,THUMPD1,MRPL32,NFU1,MRPL3,ABHD10,CCND2,SNRPD1,ZMIZ2,GOLGA1,AP1S2,PMPCB,ATP6V1G1,NUP133,MRPS25,SLC30A5,LRRC40,VRK1,ZDHHC17,EID1,MRPS9,MRPL50,LMBRD2,PPA2,PEX3,SUB1,CLNS1A,MTF2,C1D,CCDC43,TMEM126B,SLBP,MRPS35,NDUFB6,NDUFB5,NOL7,HDAC9,PRPF8,PPP2CA,CDC42,PDCD10,TMEM68,EGR2,EGR3,MRPL28,IGF1,SPCS2,EIF3M,DPY19L2,KBTBD6,CNOT7,GLOD4,STUB1,SSBP1,CDC42SE2,MAD2L1
598	NFATC1	600.8	ARCHS4 Coexpression,1030;ENCODE ChIP-seq,10;Enrichr Queries,970;ReMap ChIP-seq,70;GTEx Coexpression,924	PHTF2,ARF4,SRP19,UBE2D2,CCNC,THUMPD1,BZW1,MRPL3,CCND2,KPNA4,TMEM14A,MAP3K7,SKP1,SLC25A46,ACTR3,ACTR6,PRMT3,LRRC40,RABGGTB,COQ10B,DCK,MRPS18C,PSMA3,TRAPPC6B,PEX3,CLNS1A,UNC50,MTF2,TMEM126A,GUF1,VAMP1,ERH,DNAJC8,SLBP,CDC123,GTF2A2,HDAC2,MRPS35,NOL7,PTS,PPP2CA,SNX3,ZNF706,EXOSC9,TMEM128,ABCF3,PMS1,TSNAX,EGR2,EGR3,NDUFA5,MBD1,SPCS2,EIF3M,GLOD4,ECHDC1,OCIAD1,RAD17,CYCS,PDCD2,ACO2,SSBP1,CD200,CDC42SE2,…
599	ONECUT1	601.5	ARCHS4 Coexpression,622;Enrichr Queries,241;ReMap ChIP-seq,52;GTEx Coexpression,1491	ZCCHC12,EGR2,EGR3,MRPS35,AADAT,TM2D1,PCDH8,YEATS4,IGF1,ZFAND1,AIG1,EID1,ADCYAP1,RBP4,PAK1,GNG3,CCND2,PRKAR1A,TMEM126A,TMEM126B,RPL15,AP3S1,CBR4
600	NR1D1	602	ARCHS4 Coexpression,248;Enrichr Queries,419;GTEx Coexpression,1139	PRNP,EGR2,EGR3,KCNJ9,ATP1A3,FAIM2,HOPX,DDN,KIAA0513,CCND2,KCNT1,RAB14,C1D,PACSIN1
601	ZNF415	604	ARCHS4 Coexpression,653;Enrichr Queries,853;GTEx Coexpression,306	BEX4,SPAG16,KCNJ9,WRB,HDAC9,PRPF8,FAM133A,CCND2,ABI2,RAB28,MEGF8,SCG2,SKP1
602	ZNF708	604.3	ARCHS4 Coexpression,539;Enrichr Queries,627;GTEx Coexpression,647	BEX4,PRNP,HDAC2,LRRC40,GCC2,ZDHHC17,SVIP,SGPP1,EEA1,ZFYVE16,RCN2,RB1CC1,ENOPH1
603	FOXJ3	605.7	ARCHS4 Coexpression,502;Enrichr Queries,807;GTEx Coexpression,508	TSNAX,PHTF2,PRNP,PANK3,NUP133,NDUFB6,MBD1,PRPF8,PRKRA,PRKAR1A,POLR1A,MTF2,MAP4K3,SLC25A46,AARS
604	CREBL2	606	ARCHS4 Coexpression,672;Enrichr Queries,799;GTEx Coexpression,347	GRAMD1B,MTCH1,PRNP,EGR2,RNF11,PRDX3,PGRMC1,CCND2,AUH,PEX3,SNRPD1,PRKAR1A,ACP1,ABCF3
605	HELT	606.3	ARCHS4 Coexpression,394;Enrichr Queries,30;GTEx Coexpression,1395	DLX1,EGR2,HDAC2,EGR3,GAD1,UBE2E3,PCDH8,HOPX,ADCYAP1,TOX3,CCND2,RCN2,PRKRA,VWC2,TSPAN3
606	TP63	606.4	Literature ChIP-seq,75;ARCHS4 Coexpression,1452;Enrichr Queries,287;ReMap ChIP-seq,278;GTEx Coexpression,940	SPAG16,FAM49A,SRP19,PHTF2,SCOC,MOCS2,PANK3,MCTP1,ZWILCH,MAST3,UBE2D2,MRPS10,HSPB3,NFU1,EEA1,CCND2,CALB1,AUH,RB1CC1,KPNA4,DLEU7,YWHAH,RAB2A,ACTR3,ACTR6,LMO3,PRMT3,STX7,RFX3,WDR75,VRK1,FRMD4A,RANGAP1,MED4,ZDHHC17,MED7,EID1,SUB1,C1D,SCG2,MRPS35,MAT2B,HDAC9,CDC42,PAK1,ZNF706,SCN3B,MAP4K3,CAP2,PRNP,EGR2,EGR3,YIPF5,LYSMD2,IGF1,NETO2,RAB11A,HOPX,SGPP1,UFM1,TMEM158,KBTBD6,RAB14,RPA3,BRMS1L,VWC2,STUB1,CDC…
607	C11ORF95	607	GTEx Coexpression,607	EID1,CHIC1,TCEAL1,ZMYND11,ZDHHC17
608	ZNF700	608.3	ARCHS4 Coexpression,682;Enrichr Queries,1082;GTEx Coexpression,61	PRNP,ISCA1,MOCS2,RNF11,CPSF6,WSB2,NDUFA5,VBP1,WRB,FBXL17,EID1,PPP2CB,ZFYVE16,BRMS1L,ZNF226,MEGF8,SKP1,TRIM23,CDC42SE2
609	GLIS3	608.7	ARCHS4 Coexpression,560;Enrichr Queries,965;GTEx Coexpression,301	NUS1,ARF4,MTCH1,EGR2,SCOC,SLC30A5,ATP6AP2,FRMD4A,ZFAND1,HDAC9,PPP2CB,ADCYAP1,UFM1,MBIP,TSPAN3
610	ZNF282	609.3	ARCHS4 Coexpression,785;Enrichr Queries,824;GTEx Coexpression,219	PRNP,SCOC,MOCS2,RNF11,WRB,RANGAP1,PRPF8,EID1,PPP2CB,RCN2,CCND2,ABI2,UBE2S,RAB28,LSM14B,POLR2K
611	NANOGP8	610	ARCHS4 Coexpression,93;GTEx Coexpression,1127	CDC123,SSB,ZWILCH,WDR75,CCNC,PDHB,PRDX3,MRPL3,PSMA3,EIF3M,SUMO1,FBXO3,CYCS,EEF1E1,CDC42SE2,MAD2L1
612	ZNF285	610.5	ARCHS4 Coexpression,1082;GTEx Coexpression,139	PRNP,KCNJ9,ADAM11,KIAA0513,KCNT1,KBTBD6,KCNQ2,TMEM68,VWC2,POLR3F,MAPT,MEGF8,TRIM23
613	ATF7	611	ARCHS4 Coexpression,742;Enrichr Queries,1100;ReMap ChIP-seq,240;GTEx Coexpression,362	PRNP,NRSN1,WSB2,MAST3,MRPL28,MRPS10,NETO2,PRPF8,SIRT3,ABHD10,CCND2,SNRPD1,ZMIZ2,C1D,OCIAD1,STUB1
614	MECOM	612	Literature ChIP-seq,109;ARCHS4 Coexpression,1272;GTEx Coexpression,455	DCTN6,STX12,GRAMD1B,SLBP,ARF4,SRP19,VKORC1L1,TMEM161B,SCOC,PTS,NFU1,SNX3,ABHD10,PDCD10,KPNA4,TSPAN3,YARS,ACTR3,NUS1,STX7,RFX3,WDR75,FRMD4A,SSTR1,MED4,DCK,RAB11A,MED7,TOX3,ZFYVE16,CCKBR,ABI2,TRAPPC6B,GLOD4,ACTR10
615	ZNF567	612	ARCHS4 Coexpression,1247;Enrichr Queries,247;GTEx Coexpression,342	PRNP,RBM26,ZWILCH,GPATCH2,WDR75,YEATS4,EEA1,NUDCD1,EXOSC9,RB1CC1,TMEM68,MBIP,ZNF226,PMS1
616	ZNF732	612	ARCHS4 Coexpression,115;GTEx Coexpression,1109	CDC123,HDAC2,SSB,AADAT,ZWILCH,ADAM11,WDR75,CCNC,VRK1,PRDX3,PSMA3,SUMO1,VWC2,EEF1E1,MAD2L1
617	ZNF117	613.7	ARCHS4 Coexpression,271;Enrichr Queries,563;GTEx Coexpression,1007	FAM49A,VKORC1L1,STX7,RFX3,RANGAP1,HDAC9,ZDHHC17,PSMD8,ABI2,UBE2S,PSMD2,CHCHD7,C1D,SLC27A4
618	ZNF77	614	ARCHS4 Coexpression,74;Enrichr Queries,1254;GTEx Coexpression,514	BEX4,PRNP,FASTKD3,PAK1IP1,WDR75,IER3IP1,ANAPC10,NFU1,PRDX3,PSMA3,CCND2,ZNF706,ZMIZ2,MTF2,POLR3F,ISOC1,SMN1,EEF1E1,CBR4,PMS1,SKP1,PAIP1
619	MESP2	616	ARCHS4 Coexpression,883;Enrichr Queries,798;GTEx Coexpression,167	PSMD10,PRNP,EGR2,NRSN1,EGR3,WSB2,NDUFB6,FAIM2,NETO2,ACTR3B,HOPX,C1QTNF4,GNG3,TMEM128,MEGF8,TMEM14A,PACSIN1
620	ETV5	616.3	ARCHS4 Coexpression,1235;Enrichr Queries,465;GTEx Coexpression,149	BEX4,PRNP,EGR2,NRSN1,EGR3,WSB2,USP11,LHFPL4,SEZ6L2,ACTR3B,ABHD10,CCND2,HEY1,PSMD2,KCNQ2,RIMBP2,OCIAD1,SCN3B
621	ESRRG	616.3	ARCHS4 Coexpression,961;Enrichr Queries,792;GTEx Coexpression,96	BEX4,TMEM161B,NDUFA5,NDUFB5,ATRNL1,CACNA2D1,LMO3,SSTR1,PDHB,HDAC9,TOX3,MRPL50,AUH,CCKBR,ABI2,GLOD4,CYCS,ACO2,ACP1
622	BAZ2B	616.7	ARCHS4 Coexpression,1299;Enrichr Queries,315;GTEx Coexpression,236	PRNP,ZRANB2,CPSF6,RBM26,MBD1,RFX3,FRMD4A,ZDHHC17,EEA1,ZFYVE16,PSMA1,ABI2,MED10,RB1CC1,ZNF226,SSBP1
623	NR4A1	617	ARCHS4 Coexpression,723;Enrichr Queries,720;ReMap ChIP-seq,171;GTEx Coexpression,854	PHTF2,PRNP,EGR2,EGR3,CPSF6,SSB,MAST3,BZW1,PRDX3,CCND2,PRKAR1A,CHCHD7,ACO2
624	ZNF180	617	ARCHS4 Coexpression,280;Enrichr Queries,177;GTEx Coexpression,1394	PRNP,HDAC2,PANK3,FASTKD3,MBD1,VRK1,NETO2,CCND2,SUMO1,ZMIZ2,MTF2,PI4KA,ZNF226,PMS1,CBR4
625	KLF5	617	Literature ChIP-seq,137;ARCHS4 Coexpression,1325;Enrichr Queries,719;ReMap ChIP-seq,256;GTEx Coexpression,648	DCTN6,TMEM161B,MCTP1,RBM26,MRPS10,MAT2B,PRPF8,EEA1,CDC42,MRPL3,GNG3,CCND2,ZNF706,AUH,MED10,GOLGA1,MRPS28,PRNP,EGR2,EGR3,AADAT,ZDHHC13,SVIP,RAB11A,HOPX,RCN2,RAB14,VGF,BRMS1L,KCNQ2,VWC2,VAMP1,STUB1,TMEM126B,CBLN4,ACTR10,SLC27A4
626	RXRA	619.3	Literature ChIP-seq,119;ARCHS4 Coexpression,1344;ENCODE ChIP-seq,95;Enrichr Queries,835;ReMap ChIP-seq,291;GTEx Coexpression,1032	MTCH1,SLBP,STX12,DLX1,MRPS10,PRPF8,TCEAL8,DYNC2LI1,PPP1R2,COMMD8,ABHD10,CCND2,PSMD2,GOLGA1,MBIP,RAB28,ENOPH1,DLEU7,PACSIN1,ACTR3,MRPS28,PRNP,B3GALNT1,EGR2,SSB,NUP133,RANGAP1,SGPP1,LMBRD2,UBE2S,C1D,MTF2,VAMP1,STUB1,RNPS1,CCDC43,ACTR10,POLR3K
627	ZNF713	619.7	ARCHS4 Coexpression,1056;Enrichr Queries,482;GTEx Coexpression,321	SPAG16,EGR2,EGR3,VBP1,WRB,RFX3,SVIP,HDAC9,ZFYVE16,HEY1,TMEM68,ENOPH1,SKP1,TRIM23
628	FOXJ2	621.5	ARCHS4 Coexpression,456;Enrichr Queries,848;ReMap ChIP-seq,28;GTEx Coexpression,1154	FAM49A,PSMD10,DCTN6,NDUFB6,WRB,ATP1A3,CCND2,ZNF706,SNRPD1,OGFOD1,TSPAN3,RPL15,SPA17,ENOPH1,MAP4K3,PRNP,SSB,PRMT3,RFX3,NDUFC2,FRMD4A,DPM1,SUB1,C1D,SSBP1,EEF1E1,CHMP5
629	ZNF584	621.5	ARCHS4 Coexpression,1239;Enrichr Queries,1121;ReMap ChIP-seq,18;GTEx Coexpression,108	FAM49A,DLX1,SCOC,TMEM161B,ENY2,MRPS35,WBP4,MRPS10,PSMD8,CDC42,NUDCD1,SUMO1,OGFOD1,TMEM68,KPNA4,SLC10A4,PRNP,EGR3,MBD1,ATP6AP2,RAB11A,MRPS18C,ADCYAP1,MRPS9,TMEM17,PSMA1,CCKBR,VGF,RAB14,PRKRA,POLR1A,UBE2S,PI4KA,TBPL1,CCDC43,SSBP1
630	RFX2	621.5	ARCHS4 Coexpression,974;Enrichr Queries,306;ReMap ChIP-seq,15;GTEx Coexpression,1191	SPAG16,GPATCH2,ATP1A3,GCC2,SPATA7,DYNC2LI1,C1QTNF4,CCND2,PPCS,SPA17,SLC25A46,DNAJC19,PRNP,EGR2,EGR3,NDUFA5,ACTR6,MBD1,RFX3,RPGRIP1L,DPM1,VGF,PRKAR1A,C1D,POLR3F,CCDC43,ACO2,SLC27A4
631	FEZF2	623	ARCHS4 Coexpression,1583;Enrichr Queries,15;GTEx Coexpression,271	KCNF1,DLX1,EGR2,NRSN1,EGR3,WSB2,GABRA5,GAD1,PCDH8,FAIM2,HOPX,DDN,RGS4,ADCYAP1,GNG3,SST,SCN3B,PACSIN1,YWHAH
632	FOXD4	623.7	ARCHS4 Coexpression,1020;Enrichr Queries,356;GTEx Coexpression,495	GRAMD1B,DLX1,EGR2,EGR3,GAD1,ADAM11,PCDHA11,KIAA0513,KCNT1,CCND2,UBE2S,POLR3F,LSM14B
633	SP8	624.3	ARCHS4 Coexpression,522;Enrichr Queries,51;GTEx Coexpression,1300	DLX1,EGR2,HDAC2,EGR3,GAD1,UBE2E3,PCDH8,RANGAP1,HOPX,TOX3,CCND2,RCN2,HEY1,VGF,ABI2
634	ZNF443	624.7	ARCHS4 Coexpression,50;Enrichr Queries,657;GTEx Coexpression,1167	PRNP,CDC123,EGR2,HDAC2,VBP1,FASTKD3,LRRC40,VRK1,BZW1,PRDX3,MRPL50,PSMA3,CCND2,CNOT7,RCN2,SUMO1,MTF2,CBR4,MAD2L1,SKP1,PAIP1
635	TFAP2A	626	Literature ChIP-seq,142;ARCHS4 Coexpression,1364;ENCODE ChIP-seq,118;Enrichr Queries,679;ReMap ChIP-seq,154;GTEx Coexpression,1299	ISCA1,MOCS2,MAST3,NFU1,EEA1,CCND2,CDC27,TMEM14A,DLEU7,ACTR6,LMO3,PRMT3,SSTR1,UCHL3,ADCYAP1,VGF,CCKBR,CLNS1A,VAMP1,ERH,CCDC43,PSMD10,SLBP,USP11,WBP4,PTS,PDCD10,TSPAN3,PMS1,SRPK2,TSNAX,YARS,PRNP,EGR2,EGR3,AADAT,NFYB,GABRA5,MBD1,PCDH8,LYSMD2,IGF1,NETO2,HOPX,PSMC6,UBE2S,STUB1,POLR3K,ACTR10
636	CEBPB	626.7	Literature ChIP-seq,52;ARCHS4 Coexpression,1463;ENCODE ChIP-seq,28;Enrichr Queries,608;ReMap ChIP-seq,95;GTEx Coexpression,1514	MTCH1,SRP19,SCOC,ISCA1,CHIC1,GCC2,BZW1,NFU1,PSMD8,ABHD10,CCND2,OGFOD1,ZMIZ2,CHCHD7,AP1S2,PMPCB,TMEM14A,CACNA2D1,RFX3,MED7,DPM1,EID1,RBP4,PPA2,SUB1,TMEM126A,ERH,TMEM126B,SLC27A4,PSMD10,DLX1,HIGD1A,PRPF8,ANAPC10,MTMR6,PRDX3,DYNC2LI1,ZNF706,PPCS,MBIP,DNAJC19,PRNP,EGR2,ZRANB2,CPSF6,EGR3,UBE2S,PI4KA,CYCS,TMEM9B,AARS,CDC42SE2,FASTKD3,IER3IP1,MRPL32,MRPL3,SUMO1,MED10,ACP1,MRPS28,PRMT3,COQ10B,MRPS9,MRPL5…
637	ZNF790	627.3	ARCHS4 Coexpression,1031;Enrichr Queries,541;GTEx Coexpression,310	PRNP,EGR2,WBP4,LRRC40,FRMD4A,ANAPC10,EEA1,IMMP1L,CNOT7,CDC27,TMEM68,ZNF226,PAIP1,SLC25A46
638	NFE2L2	627.4	Literature ChIP-seq,79;ARCHS4 Coexpression,1228;Enrichr Queries,648;ReMap ChIP-seq,262;GTEx Coexpression,920	MTCH1,PHTF2,MAT2B,SEZ6L2,EEA1,RGS4,KIAA0513,CCND2,TSPAN3,TMEM14A,MAP4K3,PAIP1,CAP2,ACTR3,PRNP,KCNF1,NFYB,ATRNL1,CACNA2D1,YIPF5,ZDHHC13,IGF1,NETO2,ZDHHC17,RAB11A,RAB14,VGF,SUB1,STUB1,ACO2,POLR3K
639	VEZF1	627.7	ARCHS4 Coexpression,524;Enrichr Queries,550;GTEx Coexpression,809	MTCH1,PRNP,HDAC2,UBE2E3,WBP4,TOX3,CCND2,RCN2,ABI2,PRKRA,PRKAR1A,KPNA4,ZMYND11,PAIP1
640	FOXE1	629	ARCHS4 Coexpression,840;Enrichr Queries,262;GTEx Coexpression,785	STX12,MTCH1,DLX1,ZCCHC12,EGR2,EGR3,CCND2,MRPS25,GAD1,PCDH8,MBIP,SLC27A4
641	ZNF571	630	ARCHS4 Coexpression,353;Enrichr Queries,784;GTEx Coexpression,753	SPAG16,PRNP,EGR2,ZRANB2,CPSF6,EGR3,PDHB,PSMA3,CCKBR,ZNF226,MAP3K7,TMEM14B,SKP1
642	GATA2	630.8	Literature ChIP-seq,128;ARCHS4 Coexpression,1181;ENCODE ChIP-seq,59;Enrichr Queries,733;ReMap ChIP-seq,94;GTEx Coexpression,1590	PHTF2,ARF4,MTCH1,CCNC,ABHD10,CCND2,HEY1,AUH,SNRPD1,OGFOD1,MED10,CDC27,PMPCB,AP3S1,ENOPH1,ACP1,SLC25A46,ACTR3,NUP133,SLC32A1,PRMT3,STX7,WDR75,NDUFC2,RABGGTB,ZDHHC17,PPA2,PSMA1,PRKAR1A,PEX3,UNC50,MTF2,GUF1,TBPL1,TMEM126B,FKBP3,DCTN6,GRAMD1B,CDC123,TM2D1,NDUFB5,ATP1A3,HIGD1A,PTS,SPATA7,SNX3,PRDX3,KIAA0513,PPP2CB,TMEM68,ISOC1,RPL15,ABCF3,MAP4K3,SLC10A4,PRNP,EGR2,CPSF6,AADAT,NFYB,FBXL17,MRPL28,LHFPL4,…
643	KDM2A	631	ARCHS4 Coexpression,890;GTEx Coexpression,372	DCTN6,EID1,MOCS2,MBD1,ZMIZ2,TMEM126B,PRPF8,POLR2K
644	TBXT	631.5	ARCHS4 Coexpression,1014;Enrichr Queries,351;ReMap ChIP-seq,118;GTEx Coexpression,1043	GRAMD1B,SCOC,EGR2,CPSF6,WSB2,AADAT,MBD1,UBE2D2,GAD1,PCDH8,PDHB,HOPX,CCND2,PRKRA,RPA3,ACO2,MAP3K7,MAD2L1
645	ALX3	631.7	ARCHS4 Coexpression,1311;Enrichr Queries,213;GTEx Coexpression,371	BEX4,DLX1,EGR2,NRSN1,EGR3,USP11,PCDH8,SEZ6L2,PRPF8,HOPX,TMEM158,PRKRA,RIMBP2,SCG2
646	TBX22	632	ARCHS4 Coexpression,69;Enrichr Queries,581;GTEx Coexpression,1246	SLC10A4,DLX1,EGR2,CDC123,SSB,GABRA5,ZWILCH,PAK1IP1,CCNC,PDHB,UCHL3,RGS4,PRDX3,TCEAL8,TOX3,PSMA3,SUMO1,RAD17,CYCS,EEF1E1,MAD2L1
647	ZNF629	632.3	ARCHS4 Coexpression,623;Enrichr Queries,1193;GTEx Coexpression,81	PRNP,MRPS35,NUP133,WBP4,MRPS10,PDHB,PRPF8,MRPS18C,MRPS9,CCND2,POLR1A,OGFOD1,GUF1,CCDC43,ACO2,MEGF8,LSM14B,MAP4K3,SLC25A46
648	ZNF860	633	ARCHS4 Coexpression,155;GTEx Coexpression,1111	PAK1IP1,ZDHHC13,CCNC,THUMPD1,RAB11A,PRDX3,PSMA3,PDCD10,PI4KA,EEF1E1,MEGF8,SCG2,SKP1
649	ZNF385D	633	ARCHS4 Coexpression,256;Enrichr Queries,338;GTEx Coexpression,1305	GABARAPL2,RNF11,NDUFA5,ATRNL1,CACNA2D1,IGF1,HDAC9,ACTR3B,RGS4,PGRMC1,GNG3,CALB1,SCG2,YWHAH
650	KLF11	634.3	ARCHS4 Coexpression,770;Enrichr Queries,932;GTEx Coexpression,201	BEX4,PRNP,EGR2,WSB2,LYSMD2,FAIM2,NETO2,ABHD10,GNG3,KBTBD6,CCND2,OCIAD1,MEGF8,ENOPH1,PAIP1,SLC25A46
651	ZNF577	634.3	ARCHS4 Coexpression,884;Enrichr Queries,450;GTEx Coexpression,569	TOX3,PRNP,ZRANB2,DPY19L2,CPSF6,CCND2,TMEM17,MBD1,FBXO3,ZNF226,SLC27A4
652	PRDM14	635	Literature ChIP-seq,148;ARCHS4 Coexpression,261;Enrichr Queries,1322;ReMap ChIP-seq,164;GTEx Coexpression,1280	DCTN6,DLX1,HDAC2,CDC123,PANK3,UBE2D2,CCNC,PDHB,HSPB3,ANAPC10,NFU1,EEA1,GNG3,CCND2,SUMO1,AP1S2,MBIP,PMPCB,ABCF3,MAP3K7,DLEU7,PMS1,MAP4K3,SSB,CPSF6,CACNA2D1,PCDH8,ATP6AP2,ADAM11,NETO2,THOC7,MTF2,PITPNM2,RAD17,STUB1,LSM14B,MAD2L1
653	HHEX	635.3	ARCHS4 Coexpression,892;Enrichr Queries,488;ReMap ChIP-seq,79;GTEx Coexpression,1082	DCTN6,MTCH1,DLX1,PRNP,SLBP,ENY2,EGR2,NUP133,THUMPD1,PDHB,IGF1,RBP4,LMBRD2,CCND2,NUDCD1,HEY1,PEX3,SST,MTF2,MBIP,ACP1
654	GATA6	635.4	Literature ChIP-seq,147;ARCHS4 Coexpression,1011;Enrichr Queries,990;ReMap ChIP-seq,189;GTEx Coexpression,840	PHTF2,TM2D1,WBP4,YEATS4,THUMPD1,HSPB3,HIGD1A,BZW1,MRPL32,GNG3,CCND2,AUH,HEY1,PMPCB,CBR4,PRNP,EGR2,CPSF6,WSB2,AADAT,NDUFC2,AIG1,RAB11A,FANCF,LYRM1,MRPS9,TMEM17,VGF,CCKBR,RAB14,SST,MTF2,ECHDC1,TMEM126B,SLC27A4
655	ZNF852	635.5	ARCHS4 Coexpression,119;GTEx Coexpression,1152	MTCH1,CDC123,GTF2A2,PDHB,RANGAP1,PRDX3,EIF3M,PSMA3,ZMIZ2,PDCD2,RPL15,EEF1E1,MEGF8,LSM14B
656	HMX2	635.7	ARCHS4 Coexpression,1029;Enrichr Queries,211;GTEx Coexpression,667	DLX1,EGR2,EGR3,SNRPD1,PRKRA,UBE2S,RPA3,GAD1,PCDH8,VRK1,ERH,MAD2L1
657	RAG1	635.7	ARCHS4 Coexpression,750;Enrichr Queries,322;GTEx Coexpression,835	GRAMD1B,PRNP,EGR2,SLC30A5,GABRA4,MAT2B,IGF1,HDAC9,DCK,PRDX3,CCND2,PPCS,PITPNM2
658	TLX2	636	ARCHS4 Coexpression,516;Enrichr Queries,348;GTEx Coexpression,1044	SLC10A4,RGS4,DLX1,EGR2,CCND2,EGR3,PANK3,VGF,UBE2S,POLR1A,GAD1,VIP
659	SP3	636	ARCHS4 Coexpression,897;Enrichr Queries,728;GTEx Coexpression,283	ACTR3,GPI,PRNP,PANK3,WSB2,MRPL28,ATP1A3,ZFAND1,SIRT3,EEA1,RB1CC1,MAPT,MEGF8
660	TBX3	636	Literature ChIP-seq,29;ARCHS4 Coexpression,1113;Enrichr Queries,724;GTEx Coexpression,678	SPAG16,SCOC,TMEM161B,ZWILCH,CCNC,HDAC9,PRDX3,EEA1,CCND2,AUH,HEY1,NUDCD1,MBIP,ABCF3,PMS1,MAP4K3,PRNP,EGR2,ZRANB2,AADAT,KCNJ9,YIPF5,RFX3,FRMD4A,SSTR1,DPM1,TOX3,ABI2,PEX3,TRAPPC6B,MTF2,CRH,POLR3K
661	MAF	636.3	ARCHS4 Coexpression,862;Enrichr Queries,402;ReMap ChIP-seq,178;GTEx Coexpression,1103	SLBP,PRNP,EGR2,MRPL28,IGF1,MAT2B,HOPX,MED7,CCND2,RAB14,ZMIZ2,C1D,VAMP1,STUB1,CDC42SE2
662	ZNF625	638	ARCHS4 Coexpression,355;Enrichr Queries,982;GTEx Coexpression,577	NUS1,HDAC2,RFX3,HDAC9,IMMP1L,EIF3M,CCND2,SNRPD1,ZMIZ2,CDC27,MTF2,ERH,FKBP3,MAD2L1
663	FOXP1	638.2	Literature ChIP-seq,133;ARCHS4 Coexpression,896;Enrichr Queries,769;ReMap ChIP-seq,68;GTEx Coexpression,1325	SPAG16,PHTF2,PANK3,ZWILCH,UBE2D2,MRPS10,THUMPD1,PSMD8,EEA1,CCND2,AUH,HEY1,SNRPD1,OGFOD1,GOLGA1,ENOPH1,ACTR3,NUP133,SLC30A5,UBE2E1,NDUFC2,FRMD4A,MED4,ZDHHC17,PSMA3,LMBRD2,PSMA1,PRKAR1A,TRAPPC6B,PEX3,MTF2,ERH,DNAJC8,MAPT,SCG2,FKBP3,SLC27A4,SLBP,DLX1,STX12,WRB,WBP4,MAT2B,SEZ6L2,HDAC9,ANAPC10,DDN,SNX3,PPP2CA,GNG3,ZNF706,TMEM65,TCEAL1,RPL15,ABCF3,CBR4,PACSIN1,YARS,PRNP,NUS1,AADAT,GABRA5,PCDH8,LYRM1,TM…
664	ZNF148	638.3	ARCHS4 Coexpression,538;Enrichr Queries,522;GTEx Coexpression,855	EEA1,PRNP,PANK3,NRSN1,MBD1,RB1CC1,CDC27,MAT2B,ZMYND11,ANAPC10
665	ZBTB10	639	ARCHS4 Coexpression,562;Enrichr Queries,464;GTEx Coexpression,891	PRNP,EGR2,EGR3,CCND2,PANK3,HEY1,RB1CC1,MRPL28,ZDHHC21,TMEM9B,RAB11A,SLC27A4
666	PAX7	640	ARCHS4 Coexpression,1316;Enrichr Queries,237;GTEx Coexpression,367	PHTF2,DLX1,EGR2,EGR3,CACNA2D1,GAD1,PCDH8,CCND2,RCN2,GUF1,KPNA4,CCDC43,FKBP3,CAP2
667	ZNF740	641.3	ARCHS4 Coexpression,740;Enrichr Queries,1246;ReMap ChIP-seq,129;GTEx Coexpression,450	MTCH1,PRNP,GTF2A2,NDUFB6,UBE2D2,WRB,MRPL28,THUMPD1,RANGAP1,PRPF8,DPM1,CDC42,CCND2,SUMO1,ZMIZ2,CYCS,STUB1,LSM14B,POLR3K
668	DMRT3	641.7	ARCHS4 Coexpression,578;Enrichr Queries,78;GTEx Coexpression,1269	DLX1,EGR3,CCND2,HEY1,PRKRA,GAD1,LMO3,PCDH8,CDC27,CRH,SPATA7
669	ZBTB16	641.8	ARCHS4 Coexpression,1229;Enrichr Queries,591;ReMap ChIP-seq,16;GTEx Coexpression,731	SPAG16,SRP19,ENY2,RBM26,NDUFB6,ZWILCH,WBP4,CCNC,BZW1,CCND2,PSMD2,MAP3K7,MAP4K3,PAIP1,EGR2,EGR3,CACNA2D1,IGF1,SVIP,MRPS18C,EIF3M,KBTBD6,PRKRA,TRAPPC6B,TMEM126A,ERH,ACO2
670	SETDB2	642.7	ARCHS4 Coexpression,910;Enrichr Queries,868;GTEx Coexpression,150	RAB2A,PRNP,RNF11,EGR2,RBM26,WSB2,MBD1,FRMD4A,CCND2,PSMD2,GOLGA1,MTF2,RAD17,PMPCB,STUB1,KPNA4,PMS1
671	ZNF704	643	ARCHS4 Coexpression,404;Enrichr Queries,603;GTEx Coexpression,922	PRNP,PANK3,CACNA2D1,ZFAND1,IGF1,ZDHHC17,HDAC9,CCND2,HEY1,ABI2,MAPT,ZMYND11,MEGF8
672	CENPA	643	ARCHS4 Coexpression,787;GTEx Coexpression,499	ACTR3,SNRPD1,UBE2S,EXOSC9,RPA3,VRK1,ERH,MAD2L1
673	TAL1	643.2	Literature ChIP-seq,67;ARCHS4 Coexpression,1193;ENCODE ChIP-seq,29;Enrichr Queries,774;ReMap ChIP-seq,263;GTEx Coexpression,1533	SRP19,MTCH1,PHTF2,RNF11,FASTKD3,UBE2D2,MRPS10,GCC2,CCNC,THUMPD1,ZFAND1,BZW1,PSMD8,NFU1,MRPL3,CCND2,CALB1,PSMD2,CDC27,CHCHD7,PMPCB,SPA17,TMEM14A,ENOPH1,TMEM14B,SKP1,YWHAH,ACTR3,SLC32A1,MRPS25,UBE2E3,WDR75,MED4,DCK,MRPS18C,DPM1,EID1,RCN2,VGF,PPA2,CLNS1A,UNC50,MTF2,C1D,TMEM126A,TBPL1,VAMP1,TMEM126B,EEF1E1,FKBP3,CHMP5,DCTN6,SLBP,ENY2,GTF2A2,MRPS35,NDUFB6,USP11,ANAPC10,DYNC2LI1,CDC42,PPP2CA,COMMD8,EXO…
674	ZNF253	643.7	ARCHS4 Coexpression,535;Enrichr Queries,1065;GTEx Coexpression,331	HDAC2,FASTKD3,RFX3,HDAC9,FANCF,IMMP1L,MRPL50,CNOT7,RCN2,ZMIZ2,TMEM68,POLR3F,CCDC43,CBR4,SLC25A46
675	ZNF521	644.3	ARCHS4 Coexpression,391;Enrichr Queries,1155;GTEx Coexpression,387	BEX4,GRAMD1B,EGR2,HDAC2,UBE2E3,USP11,ADAM11,PCDHA11,KIAA0513,KCNT1,CCND2,RCN2,ABI2,VWC2,POLR3F
676	EBF3	644.3	ARCHS4 Coexpression,385;Enrichr Queries,276;GTEx Coexpression,1272	RGS4,VKORC1L1,EGR2,GNG3,CCND2,HEY1,ABI2,CACNA2D1,FRMD4A,IGF1,MAPT,SEZ6L2
677	ZNF627	644.3	ARCHS4 Coexpression,216;Enrichr Queries,968;GTEx Coexpression,749	BEX4,PRNP,HDAC2,VBP1,WRB,UBE2E3,RFX3,THUMPD1,ZFAND1,EIF3M,RCN2,ZMIZ2,MTF2,AP1S2,RPL15,CD200
678	SNAPC2	644.5	ARCHS4 Coexpression,393;GTEx Coexpression,896	PSMD8,UBE2S,PSMD2,TCEAL1,MRPL28,STUB1,RABGGTB,RANGAP1,TMEM9B
679	MAFG	644.5	ARCHS4 Coexpression,1033;Enrichr Queries,686;ReMap ChIP-seq,91;GTEx Coexpression,768	SRPK2,TSNAX,ACTR3,PHTF2,MTCH1,PRNP,EGR2,GAD1,KIAA0232,THUMPD1,RANGAP1,CDC42,PSMA3,CNOT7,CCND2,EXOSC9,ZMIZ2,KPNA4,CAP2,CHMP5
680	BACH2	645	ARCHS4 Coexpression,1373;Enrichr Queries,265;ReMap ChIP-seq,137;GTEx Coexpression,805	FAM49A,ACTR3,PHTF2,CDC123,RNF11,EGR2,EGR3,WBP4,CCNC,FRMD4A,RABGGTB,HDAC9,TCEAL8,COMMD8,CCND2,ERH,DNAJC8
681	ARNTL2	645.3	ARCHS4 Coexpression,783;Enrichr Queries,484;GTEx Coexpression,669	ACTR3,PRNP,EGR2,CCND2,PDCD10,POLR1A,ZDHHC13,KPNA4,NETO2,BZW1,RAB11A,MAD2L1
682	TBX20	645.7	ARCHS4 Coexpression,527;Enrichr Queries,890;GTEx Coexpression,520	B3GALNT1,PRNP,PANK3,NDUFB6,HEY1,TMEM65,NDUFB5,CYCS,ACO2,HSPB3,IGF1,CAP2
683	PAX8	646.3	ARCHS4 Coexpression,886;Enrichr Queries,827;ReMap ChIP-seq,57;GTEx Coexpression,815	MTCH1,PRNP,ZCCHC12,EGR2,CDC123,EGR3,MRPS25,MAST3,TM2D1,KCNJ9,CCNC,GCC2,ACTR3B,PSMD8,CCND2,TMEM65,SNRPD1,UBE2S,ZMIZ2,MBIP,LSM14B,AARS
684	SNAPC4	647.3	ARCHS4 Coexpression,661;Enrichr Queries,949;ReMap ChIP-seq,40;GTEx Coexpression,939	TSNAX,GABARAPL2,SLBP,B3GALNT1,PRNP,ATP6V1G1,MBD1,WRB,ZDHHC13,RANGAP1,PRPF8,SPATA7,NFU1,SPCS2,ZNF706,POLR1A,RB1CC1,ZMIZ2,POLR3F,RAD17,CCDC43,MEGF8,PMS1
685	HOXC11	647.8	ARCHS4 Coexpression,826;Enrichr Queries,371;ReMap ChIP-seq,294;GTEx Coexpression,1100	EEA1,DLX1,EGR3,CCND2,VGF,UBE2S,GAD1,YIPF5,RANGAP1,SLC27A4
686	CXXC1	648.3	ARCHS4 Coexpression,1187;Enrichr Queries,331;GTEx Coexpression,427	RAB2A,DCTN6,MTCH1,PRNP,MBD1,WBP4,RANGAP1,PRPF8,ZMIZ2,FEZ2,PAIP1,AARS
687	ZBTB21	648.5	ARCHS4 Coexpression,715;GTEx Coexpression,582	EGR3,PANK3,RB1CC1,SMN1,KIAA0232,MEGF8,COQ10B,PRPF8
688	VSX1	650.3	ARCHS4 Coexpression,1421;Enrichr Queries,155;GTEx Coexpression,375	GRAMD1B,DLX1,EGR2,EGR3,GABRA5,GAD1,PCDH8,ADAM11,PCDHA11,KIAA0513,KCNT1,PRKRA,VWC2,POLR3F
689	ZBED1	650.8	ARCHS4 Coexpression,1194;Enrichr Queries,882;ReMap ChIP-seq,182;GTEx Coexpression,345	MRPS28,PHTF2,MTCH1,PRNP,ZWILCH,RABGGTB,PSMD8,MRPS9,TRAPPC6B,OGFOD1,AP1S2,KPNA4,CCDC43,RNPS1,STUB1,RPL15,ACO2
690	ZNF771	651	ARCHS4 Coexpression,768;Enrichr Queries,1142;GTEx Coexpression,43	KCNF1,MOCS2,RNF11,EGR2,NRSN1,WSB2,NDUFB6,FAIM2,ACTR3B,DDN,C1QTNF4,GNG3,SNRPD1,KCNQ2,STUB1,MAPT,MEGF8,POLR3K,TRIM23,PACSIN1
691	PRDM1	651.2	ARCHS4 Coexpression,842;ENCODE ChIP-seq,102;Enrichr Queries,944;ReMap ChIP-seq,19;GTEx Coexpression,1349	TM2D1,USP11,WBP4,MAT2B,PRPF8,EEA1,CDC42,KIAA0513,PGRMC1,CCND2,RB1CC1,TMEM68,CDC27,GOLGA1,AP1S2,KPNA4,RPL15,TMEM14A,SKP1,YARS,DNAJC19,EGR2,EGR3,CACNA2D1,PRMT3,YIPF5,ZDHHC13,WDR75,SSTR1,RABGGTB,PSMA3,ZFYVE16,RAB14,FEZ2,MTF2,OCIAD1,TBPL1,ERH,EEF1E1,LSM14B,ZMYND11,CDC42SE2
692	ZNF691	651.3	ARCHS4 Coexpression,26;Enrichr Queries,820;GTEx Coexpression,1108	CDC123,FASTKD3,PAK1IP1,PDHB,PRDX3,MRPL3,CCND2,SUMO1,SNRPD1,RPL15,ACP1,TMEM14B,DNAJC19,PRNP,EGR2,SSB,VRK1,LYRM1,MRPL50,PSMA3,EIF3M,PSMA1,MTF2,SSBP1,EEF1E1,MAD2L1
693	HNF1B	651.3	ARCHS4 Coexpression,1225;Enrichr Queries,589;ReMap ChIP-seq,140	ACTR3,PRNP,SCOC,EGR2,CCNC,IGF1,EID1,TOX3,LYRM1,CCND2,TBPL1,TRIM23,CDC42SE2
694	RAX	652.3	ARCHS4 Coexpression,695;Enrichr Queries,346;GTEx Coexpression,916	DLX1,TOX3,EGR2,CCND2,EGR3,RCN2,MRPS25,GAD1,UBE2D2,PCDH8,MBIP
695	KLF12	653	ARCHS4 Coexpression,933;Enrichr Queries,308;GTEx Coexpression,718	EID1,PRNP,CCND2,ABI2,NFYB,CACNA2D1,RFX3,FRMD4A,HDAC9,RAB11A
696	SKIL	653	ARCHS4 Coexpression,52;Enrichr Queries,1043;GTEx Coexpression,864	GPI,PRNP,EGR2,CDC123,HDAC2,SSB,PAK1IP1,CCNC,THUMPD1,PDHB,BZW1,PRDX3,TCEAL8,KIAA0513,PSMA3,EIF3M,CCND2,SUMO1,MTF2,LSM14B,EEF1E1,CBR4,MAD2L1
697	ERG	654.4	Literature ChIP-seq,37;ARCHS4 Coexpression,1067;Enrichr Queries,360;ReMap ChIP-seq,223;GTEx Coexpression,1585	SRP19,MCTP1,CCNC,IER3IP1,NFU1,CCND2,HEY1,CHCHD7,PMPCB,ENOPH1,TMEM14A,SKP1,YWHAH,RAB2A,GABARAPL2,ATP6V1G1,WSB2,PRMT3,ZDHHC13,NDUFC2,RANGAP1,COQ10B,MED7,RCN2,VGF,PRKAR1A,VAMP1,DNAJC8,SLBP,DLX1,TMEM161B,ENY2,GTF2A2,HDAC9,PRPF8,EXOSC9,TMEM128,CBR4,POLR2K,PAIP1,NUS1,PRNP,EGR2,MRPL28,IGF1,DPY19L2,ABI2,ECHDC1,OCIAD1,STUB1,RNPS1,POLR3K
698	CENPB	655	ARCHS4 Coexpression,536;Enrichr Queries,585;GTEx Coexpression,844	DCTN6,PPP2CB,MTCH1,PRNP,CCND2,ZMIZ2,RANGAP1,LSM14B,ENOPH1,SLC27A4
699	DMBX1	655.3	ARCHS4 Coexpression,1173;Enrichr Queries,358;GTEx Coexpression,435	DLX1,EGR2,EGR3,HEY1,MBD1,GAD1,TMEM68,RIMBP2,RAD17,RANGAP1,SCG2,PRPF8
700	ZSCAN32	655.5	ARCHS4 Coexpression,263;GTEx Coexpression,1048	CDC123,MRPS9,GTF2A2,OGFOD1,SLC30A5,USP11,NOL7,VRK1,MEGF8
701	OTX1	655.7	ARCHS4 Coexpression,407;Enrichr Queries,147;GTEx Coexpression,1413	DLX1,EGR2,EGR3,GAD1,PCDH8,RFX3,HOPX,TOX3,CCND2,RCN2,HEY1,ABI2,RPL15,SPA17
702	YBX1	656.3	ARCHS4 Coexpression,651;Enrichr Queries,321;GTEx Coexpression,997	ACTR3,MTCH1,PRNP,GTF2A2,UBE2S,SUB1,UBE2E1,ERH,RPL15,SPA17,LSM14B,PRPF8
703	HAND1	657	ARCHS4 Coexpression,485;Enrichr Queries,573;GTEx Coexpression,913	SLC10A4,EGR2,CCND2,EGR3,HEY1,CCKBR,AADAT,UBE2S,GAD1,AP1S2,VIP,MAD2L1
704	ZNF737	657	ARCHS4 Coexpression,437;GTEx Coexpression,877	HDAC2,RCN2,TMEM68,ZNF226,ZFAND1,MAT2B,CD200,SLC27A4
705	XPA	657.3	ARCHS4 Coexpression,272;Enrichr Queries,1211;GTEx Coexpression,489	PSMD10,PRNP,ENY2,GTF2A2,NDUFB6,NFYB,NOL7,NDUFC2,ZFAND1,RANGAP1,PRPF8,MRPS18C,CCND2,TCEAL1,ZMYND11
706	PPARD	657.8	Literature ChIP-seq,85;ARCHS4 Coexpression,934;Enrichr Queries,683;GTEx Coexpression,929	SPAG16,MTCH1,FASTKD3,GPATCH2,CCNC,IER3IP1,EEA1,CCND2,KCNT1,AUH,ZMIZ2,PSMD2,CDC27,TMEM14A,MAP3K7,GABARAPL2,UBE2E3,ZDHHC13,LRRC40,NDUFC2,FRMD4A,ZDHHC17,MED7,DPM1,ADCYAP1,PRKAR1A,LRRC7,C1D,KCNQ2,CRH,TBPL1,CCDC43,TMEM126B,SCG2,STX12,CDC123,ENY2,TM2D1,WBP4,ZDHHC21,MAT2B,ACTR3B,DYNC2LI1,ZNF706,EXOSC9,RPL15,CAP2,DNAJC19,PRNP,B3GALNT1,SSB,NFYB,AADAT,GABRA5,AIG1,SVIP,RAB11A,LYRM1,DPY19L2,VWC2,POLR3F,RAD17…
707	SPEN	658.5	ARCHS4 Coexpression,556;GTEx Coexpression,761	CPSF6,NDUFB6,NDUFB5,POLR1A,ZMIZ2,PI4KA,MRPL28,PRPF8
708	ZNF607	659	ARCHS4 Coexpression,168;Enrichr Queries,1348;GTEx Coexpression,461	MRPS28,HDAC2,CPSF6,NUP133,MBD1,USP11,RPGRIP1L,SPATA7,MRPS9,CCND2,KBTBD6,RCN2,ABI2,RAD17,SPA17,MAP3K7,PMS1
709	WT1	659.3	Literature ChIP-seq,44;ARCHS4 Coexpression,736;Enrichr Queries,283;GTEx Coexpression,1574	PRNP,EGR2,EGR3,IGF1,MAT2B,DYNC2LI1,TOX3,EIF3M,CCND2,HEY1,STUB1,SPA17,CBR4,AARS
710	ZNF251	659.3	ARCHS4 Coexpression,747;Enrichr Queries,469;GTEx Coexpression,762	KIAA0513,PRNP,TOX3,ZRANB2,CPSF6,CCND2,ABI2,MRPS25,C1D,FRMD4A,ZDHHC17
711	ZKSCAN8	659.5	ARCHS4 Coexpression,657;GTEx Coexpression,662	PPP2CA,ZRANB2,CPSF6,PANK3,NDUFB6,MRPL28,THUMPD1,PRPF8
712	ZHX3	659.7	ARCHS4 Coexpression,552;Enrichr Queries,1069;GTEx Coexpression,358	PRNP,MOCS2,NFYB,KCNJ9,FAIM2,HDAC9,EID1,PPP2CB,CCND2,TCEAL1,C1D,MAPT,ZMYND11,MEGF8
713	ZBTB8B	660	ARCHS4 Coexpression,1157;GTEx Coexpression,163	BEX4,PSMD10,SCOC,NRSN1,KBTBD6,WRB,USP11,TMEM68,FAIM2,MAPT,SEZ6L2,ENOPH1
714	DDIT3	660	ARCHS4 Coexpression,367;Enrichr Queries,311;GTEx Coexpression,1302	MTCH1,PRNP,EGR2,ATP6V1G1,EGR3,NUP133,COQ10B,PRPF8,CCND2,ZMIZ2,MED10,LSM14B,AARS
715	HES6	660	ARCHS4 Coexpression,900;Enrichr Queries,597;GTEx Coexpression,483	PRNP,TOX3,TMEM158,CCND2,RCN2,WSB2,WRB,RIMBP2,SCN3B,SEZ6L2,ENOPH1,MAD2L1
716	HAND2	661	ARCHS4 Coexpression,312;Enrichr Queries,394;GTEx Coexpression,1277	RGS4,SLC10A4,EGR2,CCND2,PANK3,HEY1,VGF,UBE2S,RIMBP2,ISOC1,IGF1,VIP
717	MYF6	661.3	ARCHS4 Coexpression,618;Enrichr Queries,630;GTEx Coexpression,736	PHTF2,EGR2,CACNA2D1,KPNA4,CCDC43,IGF1,HSPB3,ACO2,CAP2
718	STAT5A	662.7	Literature ChIP-seq,136;ARCHS4 Coexpression,1420;ENCODE ChIP-seq,56;Enrichr Queries,1041;ReMap ChIP-seq,175;GTEx Coexpression,1148	VKORC1L1,PHTF2,SRP19,MOCS2,PANK3,ZWILCH,MRPS10,GCC2,THUMPD1,MRPL32,CCND2,RB1CC1,CDC27,TMEM14B,SKP1,ACTR3,MRPS28,LRRC40,VRK1,RABGGTB,MED4,RANGAP1,MRPS18C,MED7,EID1,IMMP1L,PSMA3,PEX3,CLNS1A,UNC50,C1D,FEZ2,MTF2,TMEM126A,CCDC43,EEF1E1,DCTN6,GRAMD1B,GTF2A2,HDAC2,NOL7,PTS,SNX3,PPP2CB,TMEM128,RPL15,POLR2K,YARS,PRNP,EGR2,NDUFA5,ATRNL1,AIG1,HOPX,SPCS2,EIF3M,PSMC6,GLOD4,ECHDC1,POLR3F,CYCS,SSBP1,TMEM9B,AARS
719	ZXDA	663	ARCHS4 Coexpression,751;Enrichr Queries,457;GTEx Coexpression,781	EEA1,PRNP,CCND2,NUP133,SNRPD1,UBE2S,CACNA2D1,RABGGTB,HDAC9,ANAPC10,MAP4K3
720	ISL2	664	ARCHS4 Coexpression,445;Enrichr Queries,149;GTEx Coexpression,1398	YARS,DLX1,SLBP,CDC123,EGR2,EGR3,PCDH8,DDN,PSMD8,CCND2,HEY1,UBE2S,PDCD2
721	HES5	664.7	ARCHS4 Coexpression,1240;Enrichr Queries,186;GTEx Coexpression,568	BEX4,GABARAPL2,EGR2,NRSN1,EGR3,PCDH8,HOPX,C1QTNF4,TOX3,CCND2,ABI2,HEY1,KCNQ2
722	SOX13	665	ARCHS4 Coexpression,1234;Enrichr Queries,476;ReMap ChIP-seq,216;GTEx Coexpression,734	ACTR3,GPI,DLX1,PRNP,EGR2,MRPL28,NDUFC2,YEATS4,PPP2CA,PAK1,CCND2,HEY1,PRKRA,C1D,ACP1
723	ZNF676	665	ARCHS4 Coexpression,540;Enrichr Queries,756;GTEx Coexpression,699	PSMA3,ZRANB2,DPY19L2,CALB1,MRPS25,ATRNL1,LMO3,CYCS,CCNC,IGF1,DCK,SCG2
724	POU2F1	666.5	ARCHS4 Coexpression,1028;Enrichr Queries,844;ReMap ChIP-seq,4;GTEx Coexpression,790	SLBP,DLX1,ENY2,HDAC2,PANK3,TM2D1,USP11,ZFAND1,MAT2B,PSMD8,CDC42,CCND2,NUDCD1,PDCD10,ZMIZ2,ZNF226,SLC25A46,YARS,PRNP,CPSF6,RFX3,NDUFC2,ZDHHC17,SGPP1,KBTBD6,ABI2,UBE2S,MTF2,RNPS1,STUB1,TMEM9B,AARS
725	TBX15	668.7	ARCHS4 Coexpression,773;Enrichr Queries,939;GTEx Coexpression,294	TSNAX,PHTF2,EGR2,PRKRA,OGFOD1,CACNA2D1,KPNA4,CCDC43,IGF1,HSPB3,CAP2
726	CDX4	669	ARCHS4 Coexpression,7;Enrichr Queries,609;GTEx Coexpression,1391	PSMD10,CDC123,CHIC1,NDUFB6,CCNC,PDHB,HIGD1A,PRDX3,TCEAL8,SUMO1,SNRPD1,AP1S2,POLR2K,EGR2,SSB,GABRA5,VBP1,PCDH8,VRK1,UCHL3,HOPX,MRPS18C,MRPS9,MRPL50,PSMA3,EIF3M,PSMC6,PSMA1,CYCS,SSBP1,EEF1E1,FKBP3,MAD2L1
727	CENPS	670	ARCHS4 Coexpression,17;GTEx Coexpression,1323	DNAJC19,GTF2A2,SSB,NDUFB6,PAK1IP1,NOL7,NDUFC2,VRK1,MRPS18C,PRDX3,MRPL3,PSMA3,SNRPD1,RPA3,CYCS,RPL15,DNAJC8,SSBP1,SPA17,EEF1E1,TMEM14B,POLR2K,MAD2L1
728	ZNF783	670	ARCHS4 Coexpression,1304;Enrichr Queries,288;GTEx Coexpression,418	RAB2A,YARS,PRNP,ZRANB2,CPSF6,NDUFB6,NETO2,HIGD1A,RANGAP1,PPP2CA,CCND2,SUMO1,ZMIZ2,C1D
729	ZNF75A	670	ARCHS4 Coexpression,758;Enrichr Queries,665;GTEx Coexpression,587	PRNP,ZRANB2,RBM26,NRSN1,MRPS25,POLR3F,FBXL17,RFX3,FRMD4A,ZNF226,RABGGTB
730	SKI	670.5	ARCHS4 Coexpression,431;GTEx Coexpression,910	ZMIZ2,VWC2,ADAM11,POLR3F,PI4KA,MEGF8,LSM14B,PRPF8
731	SOX5	670.7	ARCHS4 Coexpression,371;Enrichr Queries,468;GTEx Coexpression,1173	FAM49A,CCND2,ABI2,ATRNL1,LRRC7,CACNA2D1,LMO3,FRMD4A,SPA17,HDAC9
732	NEUROG2	671	ARCHS4 Coexpression,1118;Enrichr Queries,84;GTEx Coexpression,811	DLX1,EGR2,EGR3,GAD1,PCDH8,VRK1,CCND2,TMEM158,HEY1,VGF,RPA3,CDC42SE2,MAD2L1
733	ZNF512B	671	ARCHS4 Coexpression,443;Enrichr Queries,1118;GTEx Coexpression,452	MTCH1,PRNP,RBM26,TMEM50A,MRPS25,RANGAP1,PRPF8,SNX3,CCND2,ZMIZ2,C1D,MEGF8,LSM14B
734	IRF1	672.5	Literature ChIP-seq,98;ARCHS4 Coexpression,1398;ENCODE ChIP-seq,16;Enrichr Queries,895;ReMap ChIP-seq,144;GTEx Coexpression,1484	SRP19,ISCA1,ZWILCH,GCC2,ZFAND1,PSMD8,CCND2,OGFOD1,PSMD2,GOLGA1,AP1S2,FBXO3,PMPCB,TMEM14A,TMEM14B,SKP1,RAB2A,ATP6V1G1,WSB2,SLC30A5,STX7,VRK1,MED4,MED7,DPM1,EID1,PPA2,SUB1,CLNS1A,GUF1,TMEM126A,FKBP3,BEX4,TMEM161B,ENY2,PRPF8,ANAPC10,SNX3,DYNC2LI1,TMEM128,MBIP,DNAJC19,PRNP,EGR2,CPSF6,MRPL28,IGF1,FANCF,CYCS,RNPS1,ACO2,CDC42SE2,PHTF2,MOCS2,RNF11,MRPS10,IER3IP1,MRPL32,MRPL3,AUH,SUMO1,MED10,ENOPH1,ACTR3,…
735	EEA1	674	ARCHS4 Coexpression,702;Enrichr Queries,198;GTEx Coexpression,1122	ACTR3,PRNP,CCND2,PRKAR1A,MBD1,RB1CC1,CDC27,C1D,KPNA4,THUMPD1,ANAPC10
736	DLX4	674.3	Literature ChIP-seq,164;ARCHS4 Coexpression,964;Enrichr Queries,227;GTEx Coexpression,1342	DLX1,EGR2,EGR3,HEY1,VGF,UBE2S,GAD1,PRPF8,HOPX
737	ZNF248	674.3	ARCHS4 Coexpression,134;Enrichr Queries,952;GTEx Coexpression,937	BEX4,PRNP,HDAC2,CHIC1,SLC32A1,GAD1,USP11,ADAM11,RFX3,KIAA0513,GNG3,CCND2,KBTBD6,ABI2,LRRC7,MAPT,SCN3B,CD200
738	ZNF256	674.7	ARCHS4 Coexpression,61;Enrichr Queries,1025;GTEx Coexpression,938	BEX4,PRNP,CDC123,HDAC2,CPSF6,NUP133,CCNC,YEATS4,VRK1,MED4,PRDX3,MRPL3,MRPL50,PSMA3,EIF3M,CCND2,MTF2,RPL15,TMEM14A,ACP1,PAIP1,MAD2L1
739	TFAP2E	676	ARCHS4 Coexpression,1076;Enrichr Queries,323;GTEx Coexpression,629	KIAA0513,DLX1,EGR2,KCNT1,EGR3,HEY1,VGF,GAD1,VWC2,ADAM11,POLR3F,VAMP1
740	ZFPM2	676.3	ARCHS4 Coexpression,634;Enrichr Queries,593;GTEx Coexpression,802	CCND2,KCNT1,CACNA2D1,VWC2,ADAM11,POLR3F,IGF1,MAPT,HDAC9,MAP4K3,CAP2
741	ZNF212	677.3	ARCHS4 Coexpression,514;Enrichr Queries,880;GTEx Coexpression,638	DCTN6,PRNP,MOCS2,RNF11,ZDHHC13,RANGAP1,RAB11A,EID1,ZMIZ2,MTF2,RNPS1,TMEM126B,ZMYND11
742	ELF2	680.3	ARCHS4 Coexpression,581;Enrichr Queries,1263;GTEx Coexpression,197	PRNP,NRSN1,WSB2,MBD1,FAIM2,RANGAP1,GNG3,PSMD2,OCIAD1,MEGF8,TMEM14A,TMEM9B,AARS,PACSIN1,SLC27A4
743	REPIN1	681	ARCHS4 Coexpression,716;Enrichr Queries,978;GTEx Coexpression,349	MRPS28,DNAJC19,MTCH1,PRNP,MRPS35,PRPF8,PRDX3,MRPS9,MRPL50,CCND2,ZMIZ2,LSM14B,ABCF3
744	ZNF496	682	ARCHS4 Coexpression,518;Enrichr Queries,1243;GTEx Coexpression,285	PRNP,ZRANB2,CPSF6,ZFAND1,HIGD1A,PRPF8,RAB11A,PPP2CA,CCND2,POLR1A,MEGF8,LSM14B,TMEM9B,AARS
745	CC2D1A	683.5	ARCHS4 Coexpression,685;GTEx Coexpression,682	NUDCD1,ZMIZ2,CDC27,MEGF8,RANGAP1,BZW1,SLC27A4
746	SOX17	683.5	Literature ChIP-seq,47;ARCHS4 Coexpression,684;Enrichr Queries,747;GTEx Coexpression,1256	VKORC1L1,TMEM161B,GTF2A2,USP11,MRPS10,THUMPD1,PDHB,PSMD8,EEA1,TCEAL8,RGS4,CCND2,HEY1,NUDCD1,SUMO1,RB1CC1,PMPCB,ACP1,POLR2K,SRPK2,TSNAX,EGR2,WDR75,VRK1,IGF1,NETO2,MED4,UCHL3,RABGGTB,RANGAP1,MRPS18C,LYRM1,PSMA3,RCN2,CCKBR,BRMS1L,MTF2,CRH,VAMP1,ERH,AARS
747	HOXB13	683.8	ARCHS4 Coexpression,947;Enrichr Queries,896;ReMap ChIP-seq,39;GTEx Coexpression,853	DLX1,PRNP,GRAMD1B,GTF2A2,EGR2,AADAT,ACTR6,PAK1IP1,GPATCH2,UBE2E1,FBXL17,RFX3,ZDHHC13,THUMPD1,RPGRIP1L,HIGD1A,EID1,IMMP1L,ZNF706,AUH,SNRPD1,TBPL1,ZNF226,AP3S1
748	RUNX2	683.8	Literature ChIP-seq,65;ARCHS4 Coexpression,1479;Enrichr Queries,651;ReMap ChIP-seq,146;GTEx Coexpression,1078	SPAG16,FAM49A,SCOC,MOCS2,GCC2,YEATS4,IER3IP1,RGS4,EEA1,CCND2,KCNT1,FBXO3,AP3S1,MAP3K7,DLEU7,MRPS28,RAB2A,ATP6AP2,UBE2E1,RFX3,WDR75,LRRC40,FRMD4A,VRK1,MRPS18C,DPM1,FAM133A,TOX3,MRPS9,RCN2,GRAMD1B,MRPS35,PDHB,MAT2B,HDAC9,ANAPC10,CDC42,KIAA0513,PPP1R2,PGRMC1,MBIP,CBR4,MAP4K3,SRPK2,PRNP,NUS1,KCNF1,EGR2,EGR3,NDUFA5,TMEM50A,AADAT,GABRA5,GABRA4,YIPF5,MRPL28,LHFPL4,SVIP,RAB11A,HOPX,UFM1,EIF3M,DPY19L2,RAB…
749	SRCAP	685.3	ARCHS4 Coexpression,471;Enrichr Queries,1397;GTEx Coexpression,188	DCTN6,GABARAPL2,PRNP,RNF11,RBM26,VBP1,MBD1,RANGAP1,PRPF8,THOC7,SNX3,SUMO1,POLR1A,ZMIZ2,PI4KA
750	ZNF781	685.7	ARCHS4 Coexpression,737;Enrichr Queries,527;GTEx Coexpression,793	KIAA0513,EGR3,DPY19L2,CCND2,NUP133,NDUFA5,VBP1,VWC2,ADAM11,POLR3F,HDAC9,CD200
751	PPARA	686.3	ARCHS4 Coexpression,909;Enrichr Queries,676;GTEx Coexpression,474	PRDX3,MRPS28,DNAJC19,PRNP,CCND2,MRPS35,C1D,GPATCH2,FBXL17,ACO2,IGF1,CBR4
752	ZBED6	687	ARCHS4 Coexpression,687	PANK3,NRSN1,RPL15
753	JRK	687.5	ARCHS4 Coexpression,475;GTEx Coexpression,900	DCTN6,ATP6V1G1,RBM26,POLR1A,LSM14B,RANGAP1,COQ10B,PRPF8
754	FLI1	687.5	Literature ChIP-seq,21;ARCHS4 Coexpression,1338;ENCODE ChIP-seq,9;Enrichr Queries,925;ReMap ChIP-seq,267;GTEx Coexpression,1565	SRP19,PHTF2,ISCA1,ZWILCH,PAK1IP1,GPATCH2,MRPS10,GCC2,CCNC,IER3IP1,PSMD8,MRPL3,CCND2,NUDCD1,SUMO1,SNRPD1,OGFOD1,PSMD2,CDC27,GOLGA1,AP1S2,AP3S1,TMEM14A,MAP3K7,SLC25A46,ACTR3,RAB2A,GABARAPL2,NUP133,ACTR6,RFX3,WDR75,LRRC40,VRK1,MED4,MRPS18C,MED7,SIRT3,DPM1,RCN2,PPA2,PRKAR1A,TRAPPC6B,SUB1,UNC50,MTF2,C1D,TMEM126A,TBPL1,ERH,CHMP5,SLBP,STX12,TMEM161B,CDC123,ENY2,MRPS35,NDUFB6,NDUFB5,WRB,USP11,ATP1A3,HIGD…
755	NR3C2	687.7	ARCHS4 Coexpression,1334;Enrichr Queries,236;GTEx Coexpression,493	ACTR3,PRNP,EGR2,NDUFA5,CACNA2D1,FBXL17,IGF1,BZW1,HDAC9,CCND2,TSPAN3,ZMYND11
756	ZNF48	687.7	ARCHS4 Coexpression,398;Enrichr Queries,1219;GTEx Coexpression,446	PRNP,EGR2,UBE2E1,SEZ6L2,KIAA0513,PAK1,UBE2S,PI4KA,POLR3F,RNPS1,STUB1,ERH,MEGF8,LSM14B
757	HOXC5	688.3	ARCHS4 Coexpression,820;Enrichr Queries,393;GTEx Coexpression,852	EEA1,PSMD8,DLX1,PRNP,EGR2,EGR3,HEY1,UBE2S,PSMD2,ANAPC10,MAP4K3
758	HNF4A	688.5	Literature ChIP-seq,30;ARCHS4 Coexpression,1263;ENCODE ChIP-seq,107;Enrichr Queries,983;ReMap ChIP-seq,283;GTEx Coexpression,1465	SPAG16,MTCH1,ISCA1,RNF11,MRPS10,GCC2,YEATS4,NUDCD1,SNRPD1,GOLGA1,AP1S2,PMPCB,ENOPH1,TMEM14A,TMEM14B,TRIM23,ACTR3,ACTR6,LMO3,NDUFC2,LRRC40,RPGRIP1L,SSTR1,RABGGTB,UCHL3,COQ10B,RBP4,PSMA3,PPA2,PRKAR1A,PEX3,MTF2,C1D,CCDC43,CHMP5,DCTN6,PSMD10,ENY2,WBP4,HIGD1A,PTS,PRDX3,PAK1,GNG3,TCEAL1,ISOC1,ABCF3,PMS1,MAP4K3,PAIP1,DNAJC19,PRNP,EGR2,AADAT,MRPL28,IGF1,AIG1,FANCF,ABI2,RAD17,CYCS,ACO2,SSBP1,LSM14B,AARS
759	ZNF318	688.5	ARCHS4 Coexpression,949;Enrichr Queries,1299;ReMap ChIP-seq,47;GTEx Coexpression,459	YARS,GABARAPL2,PRNP,EGR3,TM2D1,MBD1,WBP4,MRPS10,YEATS4,VRK1,AIG1,PRPF8,PPP2CA,KIAA0513,LYRM1,PSMA3,ZFYVE16,EXOSC9,ZMIZ2,MTF2,RAD17,RPL15,ENOPH1,MAD2L1
760	ZNF136	688.7	ARCHS4 Coexpression,609;Enrichr Queries,598;GTEx Coexpression,859	PRNP,PSMA3,CPSF6,WSB2,MTF2,TMEM68,ZNF226,LSM14B,TMEM9B,TRIM23,SLC27A4
761	UBP1	690	ARCHS4 Coexpression,620;Enrichr Queries,529;GTEx Coexpression,921	ACTR3,ARF4,MTCH1,PRNP,NUS1,UBE2E1,MRPL28,THUMPD1,ZFAND1,ZMYND11,LSM14B,PRPF8
762	ARNTL	690	ARCHS4 Coexpression,1087;Enrichr Queries,607;ReMap ChIP-seq,20;GTEx Coexpression,1046	SPAG16,ARF4,CDC123,RNF11,GCC2,TCEAL8,C1QTNF4,CCND2,ZNF706,TMEM14A,MAP4K3,SKP1,PRNP,EGR2,EGR3,YIPF5,NDUFC2,AIG1,COQ10B,PSMA3,RPA3,PI4KA,CYCS,DNAJC8,ACTR10,CHMP5,CDC42SE2
763	BPTF	690.5	ARCHS4 Coexpression,809;GTEx Coexpression,572	ZRANB2,CPSF6,RBM26,NUP133,ABI2,RB1CC1,PRPF8
764	HOXD10	691.7	ARCHS4 Coexpression,426;Enrichr Queries,412;GTEx Coexpression,1237	DLX1,EGR2,CCND2,HEY1,NUP133,GAD1,THUMPD1,IGF1,MEGF8,RANGAP1,PRPF8
765	GSC	693	ARCHS4 Coexpression,468;Enrichr Queries,353;GTEx Coexpression,1258	VKORC1L1,DLX1,EGR2,GTF2A2,EGR3,HEY1,CCKBR,PCDH8,TMEM14B,PAIP1,MAD2L1
766	ETV4	693.5	ARCHS4 Coexpression,1197;Enrichr Queries,472;ReMap ChIP-seq,196;GTEx Coexpression,909	SLBP,PRNP,EGR2,MRPL28,YEATS4,KIAA0232,PRDX3,MRPL3,CCND2,HEY1,SNRPD1,PSMD2,STUB1,MAD2L1
767	ZNF280D	694	ARCHS4 Coexpression,1089;Enrichr Queries,286;GTEx Coexpression,707	EEA1,PRNP,ZRANB2,CPSF6,ZFYVE16,RPA3,GCC2,ZMYND11,ZDHHC17,MAP4K3
768	HOXA4	695.3	ARCHS4 Coexpression,490;Enrichr Queries,372;GTEx Coexpression,1224	PSMD8,GPI,EGR2,EGR3,CCND2,HEY1,PRKRA,UBE2S,STUB1,IGF1,HDAC9
769	ZNF280B	695.5	ARCHS4 Coexpression,854;Enrichr Queries,537	PRNP,EGR3,CCND2,CNOT7,NETO2,HDAC9,SKP1
770	KLF4	695.8	Literature ChIP-seq,35;ARCHS4 Coexpression,1355;Enrichr Queries,739;ReMap ChIP-seq,261;GTEx Coexpression,1089	MTCH1,MAST3,GPATCH2,MAT2B,BZW1,RGS4,CCND2,PSMD2,CDC27,MRPS28,RAB2A,DNAJC19,PRNP,EGR2,EGR3,CACNA2D1,GABRA4,UBE2E3,YIPF5,UBE2E1,WDR75,LHFPL4,VRK1,FRMD4A,SSTR1,HOPX,TOX3,VGF,FEZ2,VWC2,STUB1,ZMYND11,POLR3K,CD200,SLC27A4
771	ZNF503	696.7	ARCHS4 Coexpression,395;Enrichr Queries,642;GTEx Coexpression,1053	RGS4,PRNP,CCND2,HEY1,UBE2S,TCEAL1,THUMPD1,MEGF8,RANGAP1,PRPF8,SLC27A4
772	HOXB4	696.8	Literature ChIP-seq,20;ARCHS4 Coexpression,763;Enrichr Queries,1038;GTEx Coexpression,966	DCTN6,ARF4,VKORC1L1,PHTF2,ISCA1,HDAC2,PAK1IP1,MRPS10,PDHB,MAT2B,IER3IP1,PRPF8,BZW1,PSMD8,PPP2CA,MRPL3,CCND2,TMEM68,AP3S1,SRPK2,RAB2A,ACTR3,GABARAPL2,EGR2,EGR3,CPSF6,VBP1,MRPL28,RABGGTB,RANGAP1,SIRT3,CNOT7,PSMA1,ABI2,UBE2S,POLR1A,BRMS1L,ECHDC1,TBPL1,VAMP1,RNPS1,STUB1,SSBP1,VIP,ACTR10,TMEM9B,MAD2L1
773	ZNF492	697.5	ARCHS4 Coexpression,872;GTEx Coexpression,523	SNRPD1,ZWILCH,EXOSC9,RPA3,TMEM68,VRK1,THUMPD1,MAD2L1
774	IRX2	697.7	ARCHS4 Coexpression,625;Enrichr Queries,378;GTEx Coexpression,1090	TOX3,EGR2,CCND2,RAB14,HEY1,GAD1,LHFPL4,SEZ6L2,SCG2,HOPX
775	HOXD11	697.7	ARCHS4 Coexpression,322;Enrichr Queries,355;GTEx Coexpression,1416	DLX1,EGR2,EGR3,NUP133,GAD1,THUMPD1,RANGAP1,PRPF8,CCND2,HEY1,UBE2S,RNPS1,STUB1
776	NFIA	698	ARCHS4 Coexpression,368;Enrichr Queries,658;GTEx Coexpression,1068	EID1,PRNP,CCND2,KBTBD6,ABI2,LRRC7,LMO3,FRMD4A,IGF1,KIAA0232,ZMYND11
777	XBP1	699	ARCHS4 Coexpression,989;Enrichr Queries,778;ReMap ChIP-seq,101;GTEx Coexpression,928	SLBP,MTCH1,ARF4,PRNP,MRPS25,MAST3,MRPS10,CCNC,THOC7,FANCF,DPM1,PSMC6,CCND2,ISOC1,PDCD2,EEF1E1,TMEM14B,PACSIN1
778	TSHZ3	699.3	ARCHS4 Coexpression,922;Enrichr Queries,158;GTEx Coexpression,1018	FAM49A,RGS4,PRNP,EGR2,CCND2,CACNA2D1,LMO3,TCEAL1,C1D,SCN3B,TMEM9B
779	ELF5	699.6	Literature ChIP-seq,56;ARCHS4 Coexpression,1601;Enrichr Queries,426;ReMap ChIP-seq,8;GTEx Coexpression,1407	CDC123,SCOC,RNF11,FRMPD2,CCNC,GCC2,FAIM2,HEY1,RB1CC1,CBR4,PAIP1,RAB2A,EGR2,EGR3,ZRANB2,CPSF6,MRPS25,ACTR6,AADAT,KCNJ9,IGF1,MED4,SVIP,HOPX,MED7,FANCF,TOX3,RBP4,TRAPPC6B,RIMBP2,TBPL1,ERH,TMEM126B,MEGF8,FKBP3,CHMP5,CDC42SE2
780	ZNF311	699.7	ARCHS4 Coexpression,241;Enrichr Queries,1313;GTEx Coexpression,545	FAM49A,GABARAPL2,ENY2,HDAC2,SSB,SLC30A5,GPATCH2,LYSMD2,VRK1,EEA1,BRMS1L,CDC27,PMS1,CBR4
781	ZNF211	699.7	ARCHS4 Coexpression,283;Enrichr Queries,1105;GTEx Coexpression,711	PRNP,MRPS25,LRRC40,ZDHHC21,RANGAP1,BZW1,HEY1,ZMIZ2,FBXO3,ZNF226,CBR4,CDC42SE2,SLC27A4
782	ZNF615	700.3	ARCHS4 Coexpression,1112;Enrichr Queries,726;GTEx Coexpression,263	PRNP,CHIC1,MBD1,ZFAND1,NETO2,ZDHHC17,EID1,TCEAL1,TMEM68,ZNF226,ZMYND11,MAP3K7,TRIM23,SLC27A4
783	ZNF418	700.3	ARCHS4 Coexpression,334;Enrichr Queries,1157;GTEx Coexpression,610	BEX4,HDAC2,ZRANB2,CCND2,ABI2,MRPS25,MTF2,VWC2,ADAM11,ZNF226,HDAC9,SLC27A4
784	HOXA13	700.7	ARCHS4 Coexpression,613;Enrichr Queries,234;GTEx Coexpression,1255	DLX1,EGR2,EGR3,CCND2,PANK3,HEY1,NUP133,POLR1A,GAD1,THUMPD1,PRPF8
785	ZNF550	701	ARCHS4 Coexpression,297;Enrichr Queries,1011;GTEx Coexpression,795	PRNP,CPSF6,RBM26,SLC30A5,WDR75,RFX3,PPP1R2,CCND2,CNOT7,LRRC7,C1D,ZNF226,MAP3K7,SLC27A4
786	ZNF436	702	ARCHS4 Coexpression,412;Enrichr Queries,618;GTEx Coexpression,1076	PRNP,EGR2,CCND2,PANK3,RAB14,HEY1,ABI2,PRKAR1A,CACNA2D1,MEGF8,ZMYND11,RAB11A
787	ZNF600	702.7	ARCHS4 Coexpression,501;Enrichr Queries,1317;GTEx Coexpression,290	ISCA1,MOCS2,RNF11,WSB2,NDUFA5,WRB,PRMT3,FBXL17,COMMD8,CCND2,LSM14B,POLR3K,SKP1,CDC42SE2
788	SCX	705	ARCHS4 Coexpression,705	ZMIZ2,SEZ6L2,LSM14B
789	ZNF14	706	ARCHS4 Coexpression,554;Enrichr Queries,565;GTEx Coexpression,999	PRNP,HDAC2,TMEM17,PSMC6,PPA2,ACTR6,OCIAD1,WDR75,RPL15,RPGRIP1L
790	SP2	707	ARCHS4 Coexpression,1254;ENCODE ChIP-seq,81;Enrichr Queries,705;ReMap ChIP-seq,67;GTEx Coexpression,1428	SRP19,PHTF2,PAK1IP1,FASTKD3,MRPS10,PSMD8,EEA1,HEY1,SNRPD1,ZMIZ2,OGFOD1,CHCHD7,ENOPH1,GABARAPL2,VBP1,ACTR6,ATP6AP2,WDR75,ZDHHC13,MED4,MED7,IMMP1L,RCN2,VGF,TRAPPC6B,CLNS1A,C1D,VAMP1,ERH,DNAJC8,FKBP3,SLBP,TM2D1,NDUFB5,NOL7,PRPF8,PPP2CB,GNG3,TMEM68,MBIP,TSPAN3,PMS1,PAIP1,PRNP,NUS1,EGR2,ZRANB2,MRPL28,FANCF,UBE2S,STUB1,PDCD2,ACO2,MEGF8,POLR3K,AARS
791	ZNF226	708	ARCHS4 Coexpression,428;Enrichr Queries,1110;GTEx Coexpression,586	PRNP,ZRANB2,CPSF6,RBM26,PANK3,MRPS25,DYNC2LI1,RCN2,ZMIZ2,MTF2,TMEM68,SKP1,SLC27A4
792	CBX2	708	ARCHS4 Coexpression,845;ENCODE ChIP-seq,100;Enrichr Queries,1102;ReMap ChIP-seq,54;GTEx Coexpression,1439	FAM49A,MCTP1,MRPS35,CCNC,FAIM2,HIGD1A,HDAC9,PRPF8,SPATA7,PAK1,CCND2,CALB1,PPCS,MED10,CHCHD7,CDC27,TCEAL1,FBXO3,ABCF3,POLR2K,CAP2,SLC32A1,UBE2E3,YIPF5,UBE2E1,LYSMD2,LHFPL4,VRK1,NETO2,KIAA0232,HOPX,SGPP1,ADCYAP1,RCN2,TMEM158,PPA2,UBE2S,CCDC43,MAPT,SSBP1,ZMYND11,LSM14B,MAD2L1
793	ZNF71	708.7	ARCHS4 Coexpression,403;Enrichr Queries,831;GTEx Coexpression,892	TMEM161B,HDAC2,PANK3,USP11,WBP4,RFX3,FRMD4A,COQ10B,RCN2,PRKRA,KPNA4,ZNF226,MEGF8
794	GLI1	709.5	Literature ChIP-seq,162;ARCHS4 Coexpression,1386;Enrichr Queries,259;GTEx Coexpression,1031	EGR2,EGR3,CCND2,HEY1,C1D,IGF1,DLEU7
795	ZNF709	709.7	ARCHS4 Coexpression,255;Enrichr Queries,1300;GTEx Coexpression,574	SRPK2,SPAG16,GAD1,THUMPD1,SPATA7,CCND2,CNOT7,ABI2,MTF2,TBPL1,ZNF226,SPA17,PMS1,CBR4,SKP1
796	RARA	709.8	Literature ChIP-seq,83;ARCHS4 Coexpression,1394;Enrichr Queries,449;ReMap ChIP-seq,145;GTEx Coexpression,1478	SLBP,MRPS35,MAST3,ZDHHC21,THUMPD1,PSMD8,DYNC2LI1,PPP1R2,CCND2,PSMD2,ZMIZ2,MBIP,FBXO3,SMN1,PMS1,SLC25A46,PACSIN1,TSNAX,PRNP,EGR2,EGR3,TMEM50A,FBXL17,MRPL28,RANGAP1,SGPP1,ZFYVE16,LMBRD2,VGF,UBE2S,C1D,ECHDC1,VAMP1,TBPL1,STUB1,RNPS1,CCDC43,ACO2,SSBP1,LSM14B,AARS
797	PRR12	710	ARCHS4 Coexpression,566;Enrichr Queries,517;GTEx Coexpression,1047	CPSF6,MAST3,ZMIZ2,PITPNM2,C1D,TMEM126A,MEGF8,LSM14B,PRPF8
798	RFX7	711.3	ARCHS4 Coexpression,656;Enrichr Queries,806;GTEx Coexpression,672	EEA1,SRPK2,PHTF2,PANK3,CPSF6,ABI2,POLR1A,MBD1,GUF1,RFX3,PRPF8,SLC25A46
799	AHR	711.4	Literature ChIP-seq,68;ARCHS4 Coexpression,1004;Enrichr Queries,1014;ReMap ChIP-seq,84;GTEx Coexpression,1387	FAM49A,SPAG16,TMEM161B,NRSN1,WRB,GPATCH2,MRPS10,FAIM2,MTMR6,KIAA0513,PPP1R2,CCND2,TMEM65,HEY1,MAP3K7,ACTR3,SRPK2,MRPS28,PRNP,KCNF1,EGR2,FRMD4A,SSTR1,THOC7,SGPP1,DPM1,MRPS9,PSMC6,PITPNM2,ACTR10,FKBP3,CHMP5
800	FIZ1	712.7	ARCHS4 Coexpression,741;Enrichr Queries,1127;GTEx Coexpression,270	PRNP,WSB2,KCNJ9,RANGAP1,KIAA0513,KCNT1,UBE2S,ZMIZ2,KCNQ2,STUB1,MAPT,MEGF8,LSM14B
801	CREB3L1	714	ARCHS4 Coexpression,1626;Enrichr Queries,595;ReMap ChIP-seq,287;GTEx Coexpression,348	ARF4,PRNP,SLC30A5,YIPF5,IGF1,TOX3,UFM1,CCND2,CCKBR,C1D,PDCD2,STUB1,DNAJC8
802	HOXB1	715	ARCHS4 Coexpression,777;Enrichr Queries,390;GTEx Coexpression,978	PSMD10,EGR2,EGR3,CCND2,GAD1,USP11,PCDH8,ZDHHC13,RAB11A,SLC27A4,MAD2L1
803	HOXA9	716.3	ARCHS4 Coexpression,683;Enrichr Queries,582;ReMap ChIP-seq,85;GTEx Coexpression,1515	DNAJC19,DCTN6,PRNP,EGR2,EGR3,MRPS35,IGF1,DCK,SGPP1,SIRT3,C1QTNF4,LYRM1,CCND2,CDC27,RNPS1,RPL15,ZMYND11,YWHAH
804	NR2C1	716.7	ARCHS4 Coexpression,252;Enrichr Queries,1245;GTEx Coexpression,653	PRNP,ZRANB2,MRPS25,THUMPD1,CDC42,PSMC6,ZMIZ2,MTF2,TMEM68,POLR3F,LSM14B,MAP4K3,CBR4
805	HOXA10	717.7	ARCHS4 Coexpression,930;Enrichr Queries,1031;GTEx Coexpression,192	PHTF2,DLX1,EGR2,CACNA2D1,WBP4,CCND2,PRKRA,OGFOD1,FEZ2,KPNA4,CCDC43,RNPS1,STUB1,PAIP1,CAP2
806	ETV6	718.3	ARCHS4 Coexpression,1372;Enrichr Queries,1107;ReMap ChIP-seq,186;GTEx Coexpression,208	GRAMD1B,PRNP,MOCS2,NDUFA5,WRB,FRMD4A,THOC7,SIRT3,DPM1,LYRM1,MRPL50,ABHD10,KBTBD6,CCND2,OCIAD1,TBPL1,MAPT,MEGF8,CDC42SE2
807	ARID5B	719.7	ARCHS4 Coexpression,889;Enrichr Queries,957;GTEx Coexpression,313	TSNAX,PHTF2,PRNP,EGR2,WBP4,UBE2E1,ANAPC10,EEA1,CCND2,PRKRA,OGFOD1,KPNA4,LSM14B
808	IKZF1	720.2	Literature ChIP-seq,110;ARCHS4 Coexpression,1091;ENCODE ChIP-seq,96;Enrichr Queries,1286;ReMap ChIP-seq,259;GTEx Coexpression,1479	STX12,MTCH1,RNF11,RBM26,MAST3,FRMPD2,WBP4,HIGD1A,MTMR6,MRPL32,SNX3,KIAA0513,CCND2,ZMIZ2,EXOSC9,RB1CC1,AP1S2,FBXO3,KPNA4,MAP4K3,TSNAX,YARS,ACTR3,EGR2,WSB2,STX7,UBE2E1,KIAA0232,NETO2,RAB11A,FANCF,LYRM1,PSMA3,ABI2,SUB1,MTF2,POLR3F,CD200,CDC42SE2,CHMP5
809	ZFP2	720.7	ARCHS4 Coexpression,1150;Enrichr Queries,268;GTEx Coexpression,744	FAM49A,PRNP,EGR2,CHIC1,HEY1,C1D,TMEM68,POLR3F,MAPT,ZMYND11,ZDHHC17
810	TWIST1	720.8	ARCHS4 Coexpression,1614;Enrichr Queries,295;ReMap ChIP-seq,290;GTEx Coexpression,684	PRNP,EGR2,SSB,EGR3,TMEM50A,YIPF5,IGF1,EEA1,RGS4,KCNT1,CCND2,STUB1
811	ZNF714	721	ARCHS4 Coexpression,849;Enrichr Queries,937;GTEx Coexpression,377	HDAC2,PANK3,CPSF6,RCN2,ZWILCH,MTF2,TMEM68,ZDHHC13,ZDHHC21,VRK1,MAD2L1
812	ZNF582	721.7	ARCHS4 Coexpression,60;Enrichr Queries,1072;GTEx Coexpression,1033	PSMD10,PRNP,GABARAPL2,ATP6V1G1,HDAC2,VBP1,WRB,WBP4,HIGD1A,HDAC9,EID1,CCND2,SUMO1,PRKRA,PEX3,ZMIZ2,UNC50,C1D,RPL15,ZMYND11,ACP1,SKP1
813	SPI1	722.3	Literature ChIP-seq,12;ARCHS4 Coexpression,1409;ENCODE ChIP-seq,82;Enrichr Queries,1293;ReMap ChIP-seq,98;GTEx Coexpression,1440	FAM49A,MTCH1,PHTF2,PANK3,MCTP1,ZWILCH,PAK1IP1,FASTKD3,UBE2D2,MRPS10,GCC2,CCNC,IER3IP1,BZW1,MRPL32,NFU1,EEA1,MRPL3,CCND2,SNRPD1,OGFOD1,CHCHD7,AP1S2,KPNA4,AP3S1,SPA17,ENOPH1,YWHAH,ACTR3,RAB2A,GABARAPL2,WSB2,UBE2E1,WDR75,ZDHHC13,LRRC40,VRK1,MED4,UCHL3,COQ10B,DCK,MRPS18C,EID1,MRPS9,RCN2,LMBRD2,PPA2,PRKAR1A,TRAPPC6B,C1D,UNC50,VAMP1,MAPT,HDAC2,TMEM161B,GTF2A2,MRPS35,NDUFB5,WRB,ACTR3B,PTS,ANAPC10,MTMR6,…
814	HOXC13	724	ARCHS4 Coexpression,510;Enrichr Queries,240;GTEx Coexpression,1422	DLX1,EGR2,EGR3,CCND2,HEY1,UBE2S,GAD1,PSMD2,RANGAP1,AARS,SLC27A4
815	DMRT1	724	Literature ChIP-seq,120;ARCHS4 Coexpression,985;Enrichr Queries,566;GTEx Coexpression,1225	FAM133A,EGR2,EGR3,HEY1,AUH,PCDH8,RAD17,ACTR10
816	ZSCAN23	724.3	ARCHS4 Coexpression,75;Enrichr Queries,1059;GTEx Coexpression,1039	BEX4,DLX1,HDAC2,SSB,ATRNL1,VBP1,LMO3,WRB,UBE2E3,USP11,RFX3,LRRC40,EID1,GNG3,KBTBD6,RCN2,ABI2,CDC27,TSPAN3
817	TRPS1	724.7	ARCHS4 Coexpression,689;Enrichr Queries,459;GTEx Coexpression,1026	PRNP,MRPL50,ABHD10,CCND2,PANK3,NRSN1,C1D,FRMD4A,ZMYND11,HDAC9
818	TCF7	725	Literature ChIP-seq,151;ARCHS4 Coexpression,1115;Enrichr Queries,833;ReMap ChIP-seq,66;GTEx Coexpression,1460	VKORC1L1,UBE2D2,MRPS10,CCNC,PRDX3,CDC42,DYNC2LI1,CCND2,KCNT1,SNRPD1,PSMD2,TMEM68,SMN1,PRNP,EGR2,ATP6V1G1,EGR3,TMEM50A,LHFPL4,HOPX,VGF,PPA2,SUB1,MTF2,PITPNM2,PI4KA,GUF1,TBPL1,VAMP1,STUB1,MAPT,LSM14B
819	ETS1	725.2	Literature ChIP-seq,24;ARCHS4 Coexpression,1581;ENCODE ChIP-seq,52;Enrichr Queries,1214;ReMap ChIP-seq,254;GTEx Coexpression,1226	ARF4,PANK3,PAK1IP1,MRPS10,THUMPD1,PSMD8,MRPL3,CCND2,NUDCD1,SNRPD1,RB1CC1,CDC27,PMPCB,MAP3K7,SLC25A46,MRPS28,ATP6V1G1,NUP133,MRPS25,ACTR6,LRRC40,WDR75,VRK1,MED4,RABGGTB,MRPS18C,MRPL50,VGF,PSMA1,TRAPPC6B,PEX3,CLNS1A,UNC50,MTF2,C1D,GUF1,TBPL1,CCDC43,ERH,PSMD10,DCTN6,SLBP,GTF2A2,TMEM161B,CDC123,MRPS35,NDUFB6,NOL7,SNX3,DYNC2LI1,PPP2CB,GNG3,PDCD10,EXOSC9,TMEM68,ZNF226,CBR4,POLR2K,DNAJC19,TSNAX,PRNP,ZRA…
820	ELK3	725.8	Literature ChIP-seq,159;ARCHS4 Coexpression,995;Enrichr Queries,1206;GTEx Coexpression,543	FAM49A,STX12,RNF11,MAST3,MAT2B,DDN,EEA1,CDC42,GNG3,CCND2,NUDCD1,PPCS,CDC27,PRNP,TMEM50A,HOPX,SIRT3,FANCF,EIF3M,TMEM158,PSMC6,TMEM17,PITPNM2,MTF2,ECHDC1,DNAJC8
821	IRX4	726	ARCHS4 Coexpression,800;Enrichr Queries,279;GTEx Coexpression,1099	DLX1,EGR2,GNG3,EGR3,HEY1,GAD1,PCDH8,FEZ2,RAB11A,HOPX,SLC27A4
822	ZNF292	726.7	ARCHS4 Coexpression,1265;Enrichr Queries,314;GTEx Coexpression,601	EEA1,TMEM161B,CPSF6,RBM26,MBD1,RB1CC1,MTF2,WDR75,GCC2,SLC27A4
823	POU2F2	727.2	ARCHS4 Coexpression,1241;ENCODE ChIP-seq,46;Enrichr Queries,864;ReMap ChIP-seq,192;GTEx Coexpression,1293	FAM49A,ARF4,SRP19,MOCS2,MRPS10,GCC2,THUMPD1,MRPL32,EEA1,CCND2,SNRPD1,MED10,ZMIZ2,GOLGA1,MAP3K7,TMEM14B,ATP6V1G1,NUP133,ACTR6,SLC30A5,WDR75,LRRC40,VRK1,MED4,COQ10B,MRPL50,LMBRD2,VGF,PEX3,SUB1,CLNS1A,UNC50,MTF2,TMEM126A,VAMP1,SLBP,DLX1,CDC123,ENY2,NDUFB6,HDAC9,ANAPC10,CDC42,EXOSC9,POLR2K,TSNAX,EGR2,MRPL28,RAB11A,FANCF,SPCS2,EIF3M,CNOT7,UBE2S,GLOD4,PI4KA,STUB1,SSBP1,CDC42SE2,MAD2L1
824	ZNF329	728	ARCHS4 Coexpression,1618;Enrichr Queries,309;GTEx Coexpression,257	PRNP,EGR3,LHFPL4,FRMD4A,RABGGTB,HDAC9,KIAA0513,KBTBD6,TMEM158,CCND2,TRAPPC6B,KCNQ2,PI4KA,MEGF8
825	LEF1	728.3	ARCHS4 Coexpression,929;Enrichr Queries,373;ReMap ChIP-seq,53;GTEx Coexpression,1558	EGR2,EGR3,UBE2D2,PCDH8,IGF1,COQ10B,DDN,PPP1R2,PAK1,ABHD10,CCND2,HEY1,SNRPD1,PITPNM2,SCG2,MAP4K3,SLC27A4,CDC42SE2
826	NFYA	728.4	ARCHS4 Coexpression,1261;ENCODE ChIP-seq,54;Enrichr Queries,749;ReMap ChIP-seq,239;GTEx Coexpression,1339	ISCA1,MAST3,ZWILCH,UBE2D2,THUMPD1,MRPL32,CCND2,AUH,NUDCD1,CHCHD7,ENOPH1,TMEM14B,NUP133,SLC30A5,STX7,ZDHHC13,VRK1,MRPS18C,MED7,MRPL50,LMBRD2,PEX3,MTF2,GUF1,TMEM126A,ERH,DNAJC8,MAPT,EEF1E1,FKBP3,SLC27A4,CHMP5,DLX1,MAT2B,HIGD1A,ACTR3B,PRPF8,PTS,DYNC2LI1,PPP2CA,CDC42,COMMD8,MBIP,ISOC1,TSPAN3,RAB28,DNAJC19,PRNP,NUS1,EGR2,NFYB,MRPL28,SPCS2,EIF3M,CNOT7,RAB14,UBE2S,OCIAD1,STUB1,PDCD2
827	HOXB9	729	ARCHS4 Coexpression,627;Enrichr Queries,257;GTEx Coexpression,1303	YARS,TOX3,DLX1,PRNP,EGR2,CCND2,VGF,UBE2S,GAD1,PRPF8,AARS
828	GATA1	729	Literature ChIP-seq,73;ARCHS4 Coexpression,1379;ENCODE ChIP-seq,49;Enrichr Queries,1307;ReMap ChIP-seq,86;GTEx Coexpression,1480	PHTF2,SRP19,RBM26,GPATCH2,YEATS4,THUMPD1,HSPB3,MRPL32,PSMD8,CCND2,NUDCD1,OGFOD1,RB1CC1,CDC27,SPA17,ENOPH1,YWHAH,ACTR3,RAB2A,VBP1,SLC30A5,PRMT3,UBE2E1,WDR75,VRK1,RPGRIP1L,MED4,COQ10B,MRPS18C,IMMP1L,RCN2,PRKAR1A,PEX3,CLNS1A,MTF2,TBPL1,VAMP1,TMEM126B,DCTN6,PSMD10,SLBP,ENY2,CDC123,NDUFB6,NDUFB5,WRB,USP11,PDHB,MTMR6,PTS,PRDX3,SNX3,TCEAL8,PPP1R2,COMMD8,EXOSC9,ABCF3,CAP2,DNAJC19,YARS,NUS1,EGR2,TMEM50A,N…
829	LHX3	729.3	ARCHS4 Coexpression,1244;Enrichr Queries,223;GTEx Coexpression,721	EGR2,ZRANB2,EGR3,CALB1,GAD1,KCNQ2,PCDH8,RIMBP2,SEZ6L2,SCG2
830	RFX5	729.4	ARCHS4 Coexpression,1018;ENCODE ChIP-seq,32;Enrichr Queries,1113;ReMap ChIP-seq,99;GTEx Coexpression,1385	SPAG16,MTCH1,SRP19,MOCS2,MAST3,MRPS10,GCC2,THUMPD1,IER3IP1,BZW1,ABHD10,CCND2,AUH,SNRPD1,ZMIZ2,CDC27,PMPCB,SPA17,TMEM14B,TRIM23,GABARAPL2,MRPS25,SLC30A5,LRRC40,MED4,ZDHHC17,COQ10B,MED7,EID1,MRPS9,MRPL50,PSMA3,VGF,PEX3,CLNS1A,UNC50,TMEM126A,DNAJC8,DCTN6,DLX1,TMEM161B,ENY2,NDUFB6,WBP4,HIGD1A,PRPF8,ACTR3B,ANAPC10,SPATA7,PPP2CA,DYNC2LI1,TCEAL8,CDC42,MBIP,ZNF226,CBR4,TSNAX,DNAJC19,PRNP,ZRANB2,YIPF5,KBT…
831	ZNF782	729.7	ARCHS4 Coexpression,557;Enrichr Queries,1335;GTEx Coexpression,297	TMEM161B,ZRANB2,CPSF6,RBM26,NRSN1,RFX3,CCNC,YEATS4,ZFAND1,EEA1,DPY19L2,ABI2,PMS1
832	LMX1A	729.7	ARCHS4 Coexpression,508;Enrichr Queries,941;GTEx Coexpression,740	SLC10A4,BEX4,DLX1,TOX3,EGR3,RCN2,ABI2,PCDH8,RIMBP2,SEZ6L2,SCG2
833	HIVEP3	730.3	ARCHS4 Coexpression,756;Enrichr Queries,195;GTEx Coexpression,1240	PRNP,EGR2,EGR3,CCND2,ZMIZ2,C1D,FRMD4A,HDAC9,HOPX
834	MYF5	730.7	ARCHS4 Coexpression,791;Enrichr Queries,924;GTEx Coexpression,477	PHTF2,EGR2,EGR3,CACNA2D1,LMO3,FEZ2,KPNA4,CCDC43,IGF1,HSPB3,FKBP3,CAP2
835	MAFB	730.8	ARCHS4 Coexpression,1285;Enrichr Queries,297;ReMap ChIP-seq,21;GTEx Coexpression,1320	ARF4,MTCH1,SCOC,USP11,BZW1,RGS4,GNG3,CCND2,ZNF706,PDCD10,ACTR3,PRNP,EGR2,EGR3,RFX3,WDR75,IGF1,COQ10B,HOPX,PSMA3,RPA3,PITPNM2,RIMBP2,PI4KA,CD200,CHMP5
836	DBP	731	ARCHS4 Coexpression,1300;Enrichr Queries,637;GTEx Coexpression,256	MTCH1,PRNP,EGR2,KCNJ9,LHFPL4,FAIM2,RABGGTB,BZW1,C1QTNF4,KIAA0513,KCNT1,CCND2,KCNQ2,MAPT
837	FOXL2	731.3	ARCHS4 Coexpression,1340;Enrichr Queries,145;GTEx Coexpression,709	DYNC2LI1,DLX1,EGR2,CPSF6,EGR3,CCND2,HEY1,VGF,GAD1,TCEAL1,RPL15
838	ZNF165	731.8	ARCHS4 Coexpression,469;Enrichr Queries,1235;ReMap ChIP-seq,26;GTEx Coexpression,1197	YARS,PRDX3,EEA1,DLX1,PRNP,CDC123,PSMA3,EGR3,RNPS1,CCNC,SPA17,SKP1
839	ZNF583	733	ARCHS4 Coexpression,1383;Enrichr Queries,614;GTEx Coexpression,202	PRNP,ACTR6,WRB,HDAC9,EID1,KBTBD6,RCN2,CCND2,BRMS1L,POLR3F,ZNF226,EEF1E1,ZMYND11,TRIM23
840	NR5A1	733.7	ARCHS4 Coexpression,1105;Enrichr Queries,396;GTEx Coexpression,700	PRDX3,GRAMD1B,MTCH1,PRNP,EGR2,EGR3,CCND2,PEX3,ABCF3
841	ZNF549	734	ARCHS4 Coexpression,1482;Enrichr Queries,215;GTEx Coexpression,505	GRAMD1B,MTCH1,PRNP,ADAM11,KIAA0513,KCNT1,CCND2,TMEM17,PPA2,VWC2,POLR3F,OCIAD1
842	ZBED3	734.3	ARCHS4 Coexpression,671;Enrichr Queries,979;GTEx Coexpression,553	STX12,VKORC1L1,PRNP,EGR2,CCND2,DPY19L2,UNC50,ECHDC1,IGF1,PRPF8
843	FOXD3	734.3	ARCHS4 Coexpression,775;Enrichr Queries,357;GTEx Coexpression,1071	DLX1,EGR2,EGR3,SSB,VGF,SNRPD1,PCDH8,DLEU7,MAD2L1
844	ARID2	734.5	ARCHS4 Coexpression,335;Enrichr Queries,1268;ReMap ChIP-seq,147;GTEx Coexpression,1188	DLX1,MTCH1,MBD1,YEATS4,THUMPD1,TOX3,RBP4,CCND2,MTF2,TMEM126A,STUB1,DNAJC8,LSM14B,ZMYND11,MAP4K3,CBR4
845	EGR3	735	ARCHS4 Coexpression,762;Enrichr Queries,299;GTEx Coexpression,1144	RGS4,PRNP,EGR2,CCND2,HEY1,VGF,FRMD4A,HOPX,DLEU7
846	ZBTB5	736	ARCHS4 Coexpression,424;Enrichr Queries,414;GTEx Coexpression,1370	ARF4,MTCH1,PRNP,CCND2,PANK3,UBE2E1,ZDHHC13,RFX3,LSM14B,PRPF8,AARS
847	VDR	736	Literature ChIP-seq,2;ARCHS4 Coexpression,1413;Enrichr Queries,499;ReMap ChIP-seq,270;GTEx Coexpression,1496	SPAG16,ARF4,ZWILCH,PAK1IP1,GPATCH2,MRPS10,CCNC,GCC2,THUMPD1,BZW1,PSMD8,MRPL3,CCND2,AUH,NUDCD1,SUMO1,SNRPD1,RB1CC1,CDC27,AP1S2,PMPCB,AP3S1,TMEM14B,SLC25A46,MRPS28,ACTR3,ATP6V1G1,WSB2,NUP133,MRPS25,ACTR6,SLC30A5,PRMT3,RFX3,WDR75,MED4,RABGGTB,RANGAP1,COQ10B,MRPS18C,PSMA1,PEX3,SUB1,MTF2,TBPL1,VAMP1,CHMP5,SLBP,CDC123,HDAC2,NDUFB6,TM2D1,NDUFB5,NOL7,PRPF8,ANAPC10,PPP2CA,CDC42,PPCS,EXOSC9,TMEM128,TMEM68,…
848	KLF2	736.5	Literature ChIP-seq,146;ARCHS4 Coexpression,1565;Enrichr Queries,502;GTEx Coexpression,733	DNAJC19,MTCH1,PRNP,MRPL50,EGR2,LMBRD2,EGR3,CCND2,OCIAD1,EEF1E1
849	SON	737	ARCHS4 Coexpression,1248;GTEx Coexpression,226	GABARAPL2,ZRANB2,CPSF6,RBM26,WSB2,SLC30A5,MRPL28,THUMPD1,PRPF8
850	MAFK	737.6	ARCHS4 Coexpression,913;ENCODE ChIP-seq,33;Enrichr Queries,1056;ReMap ChIP-seq,106;GTEx Coexpression,1580	SPAG16,ARF4,SRP19,MTCH1,ISCA1,RNF11,UBE2D2,MRPS10,GCC2,YEATS4,THUMPD1,NFU1,PSMD8,ABHD10,CCND2,SNRPD1,OGFOD1,RB1CC1,ZMIZ2,CDC27,GOLGA1,TMEM14A,SLC25A46,MRPS28,ATP6V1G1,NUP133,SLC30A5,STX7,UBE2E1,MED4,RABGGTB,RANGAP1,COQ10B,MRPS18C,TOX3,MRPS9,MRPL50,LMBRD2,PPA2,PEX3,MTF2,C1D,VAMP1,CCDC43,TMEM126B,EEF1E1,STX12,DLX1,TMEM161B,CDC123,ENY2,MRPS35,NDUFB6,PDHB,HIGD1A,MTMR6,PTS,PRDX3,DYNC2LI1,CDC42,TMEM65,…
851	ZNF416	737.7	ARCHS4 Coexpression,219;Enrichr Queries,446;GTEx Coexpression,1548	PRNP,SLBP,EGR2,HDAC2,NETO2,PPP2CA,DPM1,MRPL3,CCND2,NUDCD1,PSMD2,RNPS1,ZNF226,PAIP1
852	HOXB2	738	ARCHS4 Coexpression,807;Enrichr Queries,273;GTEx Coexpression,1134	RGS4,PRNP,EGR2,EGR3,CCND2,HEY1,UBE2D2,STUB1,SVIP,TMEM9B,SIRT3
853	ZNF507	738.3	ARCHS4 Coexpression,730;Enrichr Queries,907;GTEx Coexpression,578	EEA1,PANK3,NUP133,POLR1A,MBD1,MTF2,PRPF8,PMS1,MAP4K3,SLC25A46
854	RFX8	738.5	ARCHS4 Coexpression,764;GTEx Coexpression,713	C1QTNF4,SSB,TMEM158,NUDCD1,CDC27,YIPF5,UBE2E1
855	ZNF660	739	ARCHS4 Coexpression,1032;Enrichr Queries,461;GTEx Coexpression,724	GRAMD1B,ZRANB2,CPSF6,CCND2,TCEAL1,TMEM68,RFX3,ZDHHC17,HDAC9,POLR3K,CD200
856	GFI1B	739	Literature ChIP-seq,40;ARCHS4 Coexpression,531;Enrichr Queries,1385;ReMap ChIP-seq,285;GTEx Coexpression,1454	SRP19,RNF11,PAK1IP1,FASTKD3,WRB,GPATCH2,NOL7,MRPS10,GCC2,IER3IP1,ACTR3B,ANAPC10,MTMR6,EEA1,KIAA0513,PPP2CB,PGRMC1,PSMD2,YARS,NUS1,EGR2,WDR75,MRPL28,LRRC40,NDUFC2,MED4,SVIP,COQ10B,RAB11A,MRPS18C,DPM1,EID1,RCN2,LMBRD2,PPA2,ABI2,PRKAR1A,POLR1A,UNC50,MTF2,GUF1,ECHDC1,VAMP1,STUB1,RNPS1,SSBP1,FKBP3
857	ZNF804B	739.7	ARCHS4 Coexpression,968;Enrichr Queries,621;GTEx Coexpression,630	STX12,MTCH1,MRPS25,LRRC7,ATRNL1,ZMIZ2,CACNA2D1,GAD1,MBIP,HDAC9
858	MSX1	739.7	ARCHS4 Coexpression,841;Enrichr Queries,691;GTEx Coexpression,687	VKORC1L1,PRNP,EGR2,SSB,CCND2,NUDCD1,HEY1,SNRPD1,CDC27,GPATCH2,FBXL17
859	BCL6	740	Literature ChIP-seq,118;ARCHS4 Coexpression,1436;Enrichr Queries,460;ReMap ChIP-seq,225;GTEx Coexpression,1461	FAM49A,SLBP,MTCH1,ZCCHC12,SCOC,HDAC2,NDUFB6,UBE2D2,PPP2CA,PAK1,CCND2,CALB1,AUH,TMEM65,FBXO3,AP3S1,RPL15,TRIM23,PACSIN1,SLC10A4,PRNP,EGR2,EGR3,NUP133,MRPS25,WDR75,IGF1,SSTR1,MRPS9,PSMA3,SPCS2,PEX3,SUB1,RIMBP2,VAMP1,TBPL1,CYCS,STUB1,CDC42SE2
860	ZNF335	740	ARCHS4 Coexpression,1109;Enrichr Queries,1112;ReMap ChIP-seq,297;GTEx Coexpression,442	DCTN6,PRNP,MOCS2,EGR2,NDUFB5,ZMIZ2,HIGD1A,THOC7,PAIP1
861	ZNF843	741.7	ARCHS4 Coexpression,1093;Enrichr Queries,1033;GTEx Coexpression,99	MRPS28,EGR3,CACNA2D1,WBP4,FBXL17,IMMP1L,CNOT7,TMEM65,OGFOD1,TMEM68,GUF1,CCDC43,MAPT,MEGF8,FKBP3,CAP2,SLC25A46
862	ZNF696	741.7	ARCHS4 Coexpression,642;Enrichr Queries,1303;GTEx Coexpression,280	PRNP,FASTKD3,NOL7,FANCF,KBTBD6,CCND2,RCN2,POLR1A,SNRPD1,UBE2S,POLR3F,RNPS1,POLR3K,AARS
863	JUNB	741.8	ARCHS4 Coexpression,1519;Enrichr Queries,481;ReMap ChIP-seq,139;GTEx Coexpression,828	FAM49A,ACTR3,MTCH1,PRNP,EGR2,EGR3,WBP4,SIRT3,CDC42,KIAA0513,KBTBD6,CCND2,HEY1,VGF,RAB14,OCIAD1
864	ZNF772	742	ARCHS4 Coexpression,1080;Enrichr Queries,1106;GTEx Coexpression,40	MRPS28,NDUFA5,VBP1,NDUFB5,CACNA2D1,FBXL17,HDAC9,IMMP1L,MRPS9,MRPL50,ABHD10,CNOT7,CCND2,ABI2,GUF1,POLR3F,CCDC43,ACO2,ZNF226,FKBP3,SLC25A46
865	ZFP3	742	ARCHS4 Coexpression,769;Enrichr Queries,1218;GTEx Coexpression,239	PRNP,EGR2,KIAA0232,MRPS9,UBE2S,GUF1,KPNA4,CCDC43,ERH,ACO2,FKBP3,CAP2,SLC25A46
866	ZNF202	744	ARCHS4 Coexpression,1343;Enrichr Queries,605;GTEx Coexpression,284	DCTN6,GABARAPL2,PRNP,MOCS2,RNF11,EGR2,WDR75,HIGD1A,PRPF8,CCND2,EEF1E1,PMS1
867	SIX1	744.7	ARCHS4 Coexpression,786;Enrichr Queries,1036;GTEx Coexpression,412	PHTF2,EGR2,CCND2,HEY1,OGFOD1,CACNA2D1,KPNA4,CCDC43,HSPB3,FKBP3,CAP2
868	THAP6	744.7	ARCHS4 Coexpression,1143;Enrichr Queries,116;GTEx Coexpression,975	EEA1,PRNP,SCOC,ZRANB2,MBD1,GOLGA1,TMEM68,ZDHHC21,PMS1,MED7,TRIM23
869	ZNF233	745.3	ARCHS4 Coexpression,1563;Enrichr Queries,118;GTEx Coexpression,555	SRPK2,GTF2A2,EGR3,ATRNL1,RFX3,FRMD4A,SPATA7,DPY19L2,HEY1,TBPL1,MAPT,ZNF226,SPA17
870	CARF	746	ARCHS4 Coexpression,895;GTEx Coexpression,597	SPAG16,ZRANB2,CPSF6,RBM26,PSMD2,ZNF226,ZDHHC17
871	MEF2D	746	ARCHS4 Coexpression,912;Enrichr Queries,838;GTEx Coexpression,488	PHTF2,MTCH1,PRNP,CCND2,PRKRA,CACNA2D1,ZMIZ2,WBP4,C1D,PI4KA,KPNA4,CAP2
872	SAFB2	746	ARCHS4 Coexpression,298;GTEx Coexpression,1194	PRDX3,TCEAL8,KCNT1,SUMO1,ZMIZ2,PITPNM2,PI4KA,ZNF226
873	ZNF579	747.7	ARCHS4 Coexpression,523;Enrichr Queries,1141;GTEx Coexpression,579	PHTF2,PRNP,UBE2S,CACNA2D1,ZMIZ2,KPNA4,CCDC43,MEGF8,SEZ6L2,LSM14B,CAP2
874	ZNF483	748	ARCHS4 Coexpression,975;Enrichr Queries,320;GTEx Coexpression,949	EGR2,CHIC1,ZRANB2,EGR3,CCND2,VGF,ATRNL1,USP11,GABRA4,SCN3B,CD200
875	FOSB	750	ARCHS4 Coexpression,738;Enrichr Queries,753;GTEx Coexpression,759	PRNP,EGR2,EGR3,CCND2,FRMD4A,ERH,COQ10B
876	E2F8	750.7	ARCHS4 Coexpression,802;Enrichr Queries,1058;GTEx Coexpression,392	PHTF2,MRPS9,MRPS35,ZWILCH,GUF1,MRPS10,CCDC43,VRK1,FKBP3,PRPF8,MAD2L1
877	MYBL1	751.3	Literature ChIP-seq,42;ARCHS4 Coexpression,1066;Enrichr Queries,431;GTEx Coexpression,1466	BEX4,ARF4,EGR2,SCOC,CCND2,ZWILCH,UBE2S,SUB1,GOLGA1,RAD17,VRK1,MAD2L1
878	HOXC10	752.7	ARCHS4 Coexpression,1297;Enrichr Queries,645;GTEx Coexpression,316	PHTF2,DLX1,EGR2,EGR3,CACNA2D1,HEY1,PRKRA,OGFOD1,PSMD2,GUF1,KPNA4,CCDC43,CAP2
879	BAZ2A	753.7	ARCHS4 Coexpression,958;Enrichr Queries,1294;GTEx Coexpression,9	MRPS28,DNAJC19,DCTN6,MOCS2,RNF11,WSB2,NDUFA5,VBP1,MBD1,FBXL17,NDUFC2,HIGD1A,PRPF8,THOC7,SUMO1,BRMS1L,ZMIZ2,MTF2,C1D,OCIAD1,STUB1,TMEM126B,ACTR10,POLR2K
880	ZNF703	753.7	ARCHS4 Coexpression,467;Enrichr Queries,977;GTEx Coexpression,817	PRNP,EGR3,CCND2,PRKRA,UBE2S,OGFOD1,KPNA4,STUB1,RANGAP1,PRPF8,CAP2,SLC27A4
881	ZNF616	754	ARCHS4 Coexpression,546;Enrichr Queries,1158;GTEx Coexpression,558	PSMD10,EIF3M,HDAC2,SLC30A5,ZMIZ2,TMEM68,YIPF5,AP1S2,WDR75,ZNF226
882	TEAD1	754.5	ARCHS4 Coexpression,1617;Enrichr Queries,960;ReMap ChIP-seq,141;GTEx Coexpression,300	DLX1,PRNP,SCOC,HDAC2,NUP133,CACNA2D1,WBP4,HSPB3,EEA1,KIAA0513,LYRM1,COMMD8,CCND2,FEZ2,KPNA4,MAP4K3,PAIP1
883	MTERF4	754.5	ARCHS4 Coexpression,637;GTEx Coexpression,872	MRPS9,RBM26,MRPS25,ZNF226,IER3IP1,MRPL32,CDC42SE2
884	PRDM5	754.5	Literature ChIP-seq,7;ARCHS4 Coexpression,1608;Enrichr Queries,369;GTEx Coexpression,1034	PSMD10,VKORC1L1,MTCH1,PHTF2,ISCA1,ENY2,NDUFB6,PAK1IP1,FASTKD3,MRPS10,CCNC,ZFAND1,HDAC9,MRPL32,PPP2CA,SNX3,PPP2CB,PGRMC1,CCND2,GOLGA1,TMEM68,TCEAL1,TMEM14A,MAP3K7,TMEM14B,POLR2K,TRIM23,CAP2,SRPK2,PRNP,NUS1,ATP6V1G1,ZRANB2,CACNA2D1,SLC30A5,ATP6AP2,FRMD4A,IGF1,AIG1,ZFYVE16,CNOT7,TBPL1,RAD17,PDCD2,SSBP1
885	ZNF442	754.7	ARCHS4 Coexpression,1060;Enrichr Queries,647;GTEx Coexpression,557	FAM49A,PRNP,EGR2,CCND2,WDR75,ZFAND1,SMN1,LSM14B,ANAPC10,TMEM9B
886	ZFP42	755.3	Literature ChIP-seq,31;ARCHS4 Coexpression,45;Enrichr Queries,1361;GTEx Coexpression,1584	SPAG16,DCTN6,ARF4,CDC123,HDAC2,MRPS35,ZWILCH,NDUFB5,PAK1IP1,USP11,CCNC,PDHB,ANAPC10,PRDX3,PSMD8,TCEAL8,MRPL3,GNG3,SUMO1,SNRPD1,OGFOD1,TCEAL1,RPL15,DLEU7,TSNAX,SSB,VBP1,ACTR6,GAD1,VRK1,DPM1,EID1,MRPS9,PSMA3,MRPL50,TMEM17,TRAPPC6B,MTF2,ERH,SSBP1,TMEM126B,ACO2,DNAJC8,EEF1E1,MAD2L1,AARS
887	ZNF649	759.3	ARCHS4 Coexpression,175;Enrichr Queries,1334;GTEx Coexpression,769	HDAC2,SSB,NUP133,LRRC40,CCNC,PDHB,ANAPC10,EEA1,PSMA3,SUMO1,PRKRA,MTF2,CBR4,MAD2L1
888	MIXL1	759.3	ARCHS4 Coexpression,1302;Enrichr Queries,164;GTEx Coexpression,812	RGS4,DLX1,EGR2,EGR3,CCND2,RPA3,GAD1,PCDH8,TMEM68,VRK1,POLR3K,MAD2L1
889	MSC	760.7	ARCHS4 Coexpression,1423;Enrichr Queries,298;GTEx Coexpression,561	ACTR3,RGS4,PRNP,EGR2,EGR3,CCND2,PSMA1,HEY1,SNRPD1,ERH,AP3S1
890	ZBTB44	762.3	ARCHS4 Coexpression,370;Enrichr Queries,842;GTEx Coexpression,1075	PSMD8,PHTF2,PRNP,CPSF6,PANK3,RBM26,RB1CC1,RFX3,TBPL1,KPNA4
891	ARID3A	762.8	ARCHS4 Coexpression,1249;ENCODE ChIP-seq,40;Enrichr Queries,770;ReMap ChIP-seq,253;GTEx Coexpression,1502	ARF4,UBE2D2,THUMPD1,IER3IP1,CCND2,SNRPD1,MED10,CDC27,TMEM14A,MAP3K7,ACP1,SKP1,GABARAPL2,NUP133,SLC30A5,UBE2E3,PRMT3,MED4,PPA2,VGF,PRKAR1A,POLR1A,PEX3,CLNS1A,C1D,UNC50,TMEM126A,TBPL1,CCDC43,DNAJC8,MAPT,EEF1E1,FKBP3,CHMP5,DCTN6,TMEM161B,ENY2,WBP4,PDHB,TCEAL8,CDC42,PPP2CB,COMMD8,PDCD10,TMEM128,ABCF3,PAIP1,CAP2,TSNAX,DNAJC19,PRNP,EGR2,CPSF6,SSB,AADAT,FBXL17,LYRM1,UFM1,EIF3M,KBTBD6,CNOT7,RAB14,GLOD4,O…
892	DMRTA2	763.7	ARCHS4 Coexpression,784;Enrichr Queries,95;GTEx Coexpression,1412	DLX1,TOX3,EGR2,GNG3,EGR3,CCND2,HEY1,VGF,GAD1,PCDH8,ZDHHC13,SEZ6L2
893	ZNF57	763.7	ARCHS4 Coexpression,33;Enrichr Queries,1140;GTEx Coexpression,1118	PRNP,EGR2,CDC123,MRPS35,PAK1IP1,MRPL28,CCNC,UCHL3,HIGD1A,RAB11A,HOPX,MRPL32,PRDX3,DPM1,MRPL3,MRPS9,MRPL50,PSMA3,EIF3M,CYCS,EEF1E1,ACP1,MAD2L1
894	BCL11B	763.8	Literature ChIP-seq,123;ARCHS4 Coexpression,918;Enrichr Queries,695;GTEx Coexpression,1319	CDC42,PRNP,EGR2,EGR3,CCND2,ADAM11,HOPX,CDC42SE2
895	CTCFL	764.2	ARCHS4 Coexpression,1097;ENCODE ChIP-seq,89;Enrichr Queries,1173;ReMap ChIP-seq,194;GTEx Coexpression,1268	PHTF2,MCTP1,THUMPD1,NFU1,SNRPD1,AP1S2,PMPCB,AP3S1,VBP1,SLC30A5,PRMT3,ZDHHC13,MED4,UCHL3,RANGAP1,COQ10B,MRPL50,ZFYVE16,VGF,PPA2,SUB1,UNC50,SLBP,TMEM161B,NOL7,MTMR6,DDN,SNX3,KIAA0513,PPP2CB,COMMD8,PAK1,ZNF706,TMEM65,PAIP1,PRNP,NUS1,EGR2,ZRANB2,CPSF6,GABRA5,MRPL28,NETO2,AIG1,RAB14,PI4KA,RAD17,STUB1,SSBP1,MEGF8,MAD2L1
896	HSFY2	765	ARCHS4 Coexpression,1327;GTEx Coexpression,203	KIAA0513,KCNT1,TRAPPC6B,KCNJ9,KCNQ2,VWC2,ADAM11,POLR3F,LHFPL4,MAPT
897	BARX1	765.7	ARCHS4 Coexpression,1092;Enrichr Queries,203;GTEx Coexpression,1002	DLX1,EGR2,HEY1,VGF,UBE2S,GAD1,PCDH8,THUMPD1,VIP
898	TCF20	766.3	ARCHS4 Coexpression,401;Enrichr Queries,1266;GTEx Coexpression,632	SLBP,PANK3,MBD1,ZDHHC13,RANGAP1,PRPF8,RAB11A,POLR1A,ZMIZ2,C1D,TMEM126B,LSM14B,SLC27A4
899	ZNF214	766.3	ARCHS4 Coexpression,72;Enrichr Queries,1175;GTEx Coexpression,1052	BEX4,SPAG16,HDAC2,WRB,UBE2E3,RFX3,RPGRIP1L,HDAC9,SPATA7,FANCF,DYNC2LI1,RCN2,ABI2,MTF2,TSPAN3,SPA17,SKP1,PAIP1
900	ZHX2	768	ARCHS4 Coexpression,1306;Enrichr Queries,843;ReMap ChIP-seq,280;GTEx Coexpression,643	PHTF2,PRNP,MRPL28,FRMD4A,HDAC9,NFU1,CCND2,PRKRA,ZMIZ2,KPNA4,STUB1,ACP1,CAP2
901	ZFP57	768	ARCHS4 Coexpression,1026;Enrichr Queries,921;GTEx Coexpression,357	SPAG16,DCTN6,C1QTNF4,GABARAPL2,EGR2,ZFYVE16,CCND2,ZNF706,VBP1,ENOPH1,SVIP,CD200
902	POGK	768	ARCHS4 Coexpression,449;Enrichr Queries,989;GTEx Coexpression,866	PSMD10,PPP2CB,PRNP,CCND2,PANK3,POLR1A,NETO2,LSM14B,ENOPH1,PRPF8,AARS
903	ZNF544	769.3	ARCHS4 Coexpression,1166;Enrichr Queries,783;GTEx Coexpression,359	PRNP,CCND2,ZMIZ2,MBD1,FEZ2,TMEM68,ZDHHC13,ZNF226,RPGRIP1L,RANGAP1,ZMYND11
904	TBX1	769.3	ARCHS4 Coexpression,1467;Enrichr Queries,379;GTEx Coexpression,462	PHTF2,DLX1,EGR2,EGR3,CCND2,HEY1,PRKRA,PSMD2,KPNA4,CCDC43,CAP2
905	ZNF534	769.5	ARCHS4 Coexpression,1362;GTEx Coexpression,177	KIAA0513,PRNP,ABI2,TRAPPC6B,KCNJ9,KCNQ2,ADAM11,POLR3F,LHFPL4,FAIM2,MAPT
906	ZNF559	770	ARCHS4 Coexpression,1012;Enrichr Queries,689;GTEx Coexpression,609	PPP2CA,PRNP,ZRANB2,DPY19L2,CPSF6,KCNQ2,TMEM68,ZNF226,ZMYND11,SLC27A4
907	ZNF383	770.7	ARCHS4 Coexpression,1507;Enrichr Queries,513;GTEx Coexpression,292	PHTF2,PRNP,EGR2,WBP4,NETO2,ANAPC10,EEA1,DPM1,OGFOD1,MTF2,KPNA4,SMN1,ZNF226
908	KLF1	771.2	Literature ChIP-seq,11;ARCHS4 Coexpression,797;Enrichr Queries,1289;ReMap ChIP-seq,255;GTEx Coexpression,1504	DCTN6,SLBP,HDAC2,UBE2D2,MRPS10,YEATS4,BZW1,NFU1,PPP2CA,MRPL3,CCND2,NUDCD1,SUMO1,SNRPD1,ZMIZ2,PMPCB,TSPAN3,AP3S1,RPL15,TMEM14B,MRPS28,PRNP,GABARAPL2,EGR2,SSB,NDUFA5,UBE2E3,PRMT3,UBE2E1,WDR75,MRPL28,FRMD4A,MED4,UCHL3,THOC7,SIRT3,MRPS9,PSMA3,SPCS2,VGF,PSMA1,PRKAR1A,CLNS1A,STUB1,RNPS1,ERH,PDCD2
909	RORA	771.3	ARCHS4 Coexpression,697;Enrichr Queries,285;GTEx Coexpression,1332	PRNP,PPP1R2,EGR2,CCND2,CALB1,CACNA2D1,FRMD4A,HDAC9,HOPX,CDC42SE2
910	ZSCAN25	771.5	ARCHS4 Coexpression,1411;GTEx Coexpression,132	BEX4,GABARAPL2,B3GALNT1,SCOC,MOCS2,RNF11,WSB2,NDUFA5,WRB,ABI2,OCIAD1,TMEM126B
911	ZNF236	772	ARCHS4 Coexpression,766;Enrichr Queries,1269;GTEx Coexpression,281	RBM26,NRSN1,MBD1,FBXL17,FRMD4A,RPGRIP1L,KIAA0232,PRPF8,SPATA7,RB1CC1,MTF2,RAD17,PMS1
912	ZNF823	772.3	ARCHS4 Coexpression,63;Enrichr Queries,1108;GTEx Coexpression,1146	PRNP,GTF2A2,EGR3,ZDHHC13,CCNC,MED7,PRDX3,IMMP1L,MRPL50,PSMA3,TMEM158,PPA2,PEX3,ZMIZ2,RPL15,TMEM14A,CBR4,POLR2K,SKP1,PAIP1
913	OVOL2	772.5	ARCHS4 Coexpression,1216;Enrichr Queries,612;ReMap ChIP-seq,295;GTEx Coexpression,967	TOX3,PRNP,EGR3,HEY1,ZWILCH,ZDHHC13,RAB11A,HOPX
914	PROP1	772.7	ARCHS4 Coexpression,550;Enrichr Queries,885;GTEx Coexpression,883	DLX1,LYRM1,EGR2,EGR3,GABRA4,TMEM68,RIMBP2,SEZ6L2,SCG2
915	EVX1	772.7	ARCHS4 Coexpression,1331;Enrichr Queries,140;GTEx Coexpression,847	DLX1,EGR2,EGR3,CCND2,PRKRA,PAK1IP1,GAD1,PCDH8,ZNF226,ABCF3
916	ZNF154	774.3	ARCHS4 Coexpression,1548;Enrichr Queries,319;GTEx Coexpression,456	MTCH1,CHIC1,EGR3,MRPS25,LMO3,RFX3,IGF1,HOPX,CCND2,ZNF226,ZMYND11,CD200
917	HOXB3	774.7	ARCHS4 Coexpression,812;Enrichr Queries,392;GTEx Coexpression,1120	RAB2A,EGR2,EGR3,CCND2,HEY1,ZMIZ2,FRMD4A,VIP,PRPF8,TMEM9B
918	KLF13	776.8	ARCHS4 Coexpression,1095;Enrichr Queries,811;ReMap ChIP-seq,238;GTEx Coexpression,963	MTCH1,PRNP,GTF2A2,CCND2,MAST3,ZMIZ2,C1D,ADAM11,PI4KA,STUB1,PCDHA11,SLC27A4
919	ZNF275	777.3	ARCHS4 Coexpression,713;Enrichr Queries,1170;GTEx Coexpression,449	PRDX3,GRAMD1B,PRNP,CCND2,AUH,PEX3,ZMIZ2,PI4KA,ACP1,ABCF3,PRPF8
920	NR2F2	777.8	ARCHS4 Coexpression,1073;ENCODE ChIP-seq,93;Enrichr Queries,1168;ReMap ChIP-seq,271;GTEx Coexpression,1284	CDC123,CCNC,GCC2,MAT2B,ANAPC10,PPP2CA,SNX3,CCND2,EXOSC9,ENOPH1,MRPS28,ACTR3,PRNP,ATP6V1G1,NUP133,FRMD4A,IGF1,RABGGTB,ZDHHC17,RAB11A,MRPS18C,EIF3M,VGF,RAB14,CLNS1A,MTF2,PI4KA,TMEM126A,OCIAD1,STUB1,PDCD2,SSBP1
921	NKX61	778	ARCHS4 Coexpression,239;GTEx Coexpression,1317	BEX4,ADCYAP1,ATP6V1G1,ABI2,VGF,SST,RIMBP2,SEZ6L2,HDAC9,SCG2
922	CENPT	778	ARCHS4 Coexpression,734;Enrichr Queries,594;GTEx Coexpression,1006	PRNP,ZWILCH,MBD1,ZMIZ2,PITPNM2,STUB1,RANGAP1,MRPS18C,MAD2L1
923	ZNF813	781	ARCHS4 Coexpression,1068;GTEx Coexpression,494	ACTR3,CDC42,EIF3M,FASTKD3,SLC30A5,YIPF5,TMEM68
924	HOXD9	781.3	ARCHS4 Coexpression,748;Enrichr Queries,572;GTEx Coexpression,1024	DLX1,EGR2,EGR3,CCND2,UBE2S,WDR75,THUMPD1,MEGF8,PRPF8
925	ZNF157	783	ARCHS4 Coexpression,1330;Enrichr Queries,523;GTEx Coexpression,496	KIAA0513,EGR2,GABRA5,VWC2,ADAM11,LHFPL4,RFX3,ATP1A3,SEZ6L2,PCDHA11,SCG2
926	HIVEP1	783.3	ARCHS4 Coexpression,724;Enrichr Queries,712;GTEx Coexpression,914	EEA1,ACTR3,PSMD8,PRNP,EGR2,CCND2,WRB,C1D,MRPL28,CD200
927	ZNF169	784	ARCHS4 Coexpression,1481;Enrichr Queries,613;GTEx Coexpression,258	PRNP,CHIC1,ZRANB2,CPSF6,MBD1,STX7,ZDHHC17,PAK1,C1D,VAMP1,ZNF226,DLEU7,CDC42SE2
928	DMRTA1	784.3	ARCHS4 Coexpression,361;Enrichr Queries,729;GTEx Coexpression,1263	TOX3,RBP4,EGR2,HDAC2,RCN2,HEY1,UBE2E3,MTF2,RPL15,HDAC9
929	RUNX3	784.8	ARCHS4 Coexpression,1446;ENCODE ChIP-seq,73;Enrichr Queries,869;ReMap ChIP-seq,156;GTEx Coexpression,1380	SPAG16,SRP19,MOCS2,MRPS10,CCND2,CDC27,SPA17,MAP3K7,TMEM14B,SLC25A46,GABARAPL2,ATP6V1G1,NUP133,MRPS25,VBP1,ACTR6,SLC30A5,UBE2E1,ZDHHC13,VRK1,UCHL3,COQ10B,EID1,RCN2,CLNS1A,UNC50,C1D,GUF1,TMEM126A,CCDC43,MAPT,GRAMD1B,MRPS35,NDUFB6,WRB,PDHB,HIGD1A,SNX3,CDC42,PPP2CB,RAB28,POLR2K,PRNP,EGR2,EGR3,CPSF6,RAB11A,EIF3M,OCIAD1,CDC42SE2
930	ZNF527	785.3	ARCHS4 Coexpression,1058;Enrichr Queries,638;GTEx Coexpression,660	PRNP,PRKRA,WBP4,TMEM68,NETO2,ZNF226,HDAC9,ANAPC10,MAP4K3,SLC25A46
931	ZNF354C	785.3	ARCHS4 Coexpression,254;Enrichr Queries,1032;GTEx Coexpression,1070	PRNP,HDAC2,PANK3,NUP133,CACNA2D1,HDAC9,ZDHHC17,CCND2,RCN2,ABI2,PRKAR1A,ZMYND11,MAP4K3
932	CDX2	785.6	Literature ChIP-seq,66;ARCHS4 Coexpression,1416;Enrichr Queries,900;ReMap ChIP-seq,108;GTEx Coexpression,1438	ACTR3,FAM49A,ARF4,PHTF2,EGR2,SLC32A1,GAD1,WBP4,MRPS10,KIAA0232,RPGRIP1L,EEA1,TOX3,PPP1R2,KIAA0513,MRPL3,PAK1,CCND2,AUH,PEX3,FBXO3,ZNF226,SMN1
933	RLF	786	ARCHS4 Coexpression,665;Enrichr Queries,551;GTEx Coexpression,1142	EEA1,PRNP,PANK3,MBD1,RB1CC1,MTF2,NDUFC2,ZDHHC17
934	ZNF488	786	ARCHS4 Coexpression,253;Enrichr Queries,1319	KCNJ9,KCNQ2,ADAM11,ATP1A3,FAIM2,MAPT,SCG2,PACSIN1,DDN
935	LEUTX	786	ARCHS4 Coexpression,1572;Enrichr Queries,182;GTEx Coexpression,604	PRNP,GABRA5,PCDH8,VRK1,CCND2,HEY1,SNRPD1,RPA3,KCNQ2,CRH,POLR3K,MAD2L1
936	TCF21	786.3	Literature ChIP-seq,106;ARCHS4 Coexpression,1490;Enrichr Queries,409;GTEx Coexpression,1140	PSMD8,PRNP,EGR2,LMBRD2,CCND2,PITPNM2,IGF1,HOPX
937	LHX4	787.3	ARCHS4 Coexpression,719;Enrichr Queries,280;GTEx Coexpression,1363	DLX1,CDC123,EGR2,EGR3,PANK3,VGF,POLR1A,GAD1,PCDH8,PRPF8
938	NHLH1	787.7	ARCHS4 Coexpression,960;Enrichr Queries,106;GTEx Coexpression,1297	RGS4,CDC123,EGR2,GNG3,EGR3,CCND2,HEY1,PCDH8,ATP1A3,SEZ6L2,SCG2
939	FOXD4L5	788	ARCHS4 Coexpression,1208;Enrichr Queries,889;GTEx Coexpression,267	RAB2A,VKORC1L1,PRNP,MCTP1,SSB,CCND2,HEY1,ECHDC1,FRMD4A,FAIM2,IGF1,SMN1
940	FOXD1	788.5	ARCHS4 Coexpression,558;GTEx Coexpression,1019	SSB,TMEM158,UBE2S,PSMD2,YIPF5,RANGAP1
941	MLXIP	788.7	ARCHS4 Coexpression,352;Enrichr Queries,1096;GTEx Coexpression,918	PSMD10,PRDX3,PRNP,PSMA3,CCND2,SUMO1,ZMIZ2,SUB1,C1D,PITPNM2,KPNA4,CHMP5
942	ZNF777	789	ARCHS4 Coexpression,461;Enrichr Queries,1114;GTEx Coexpression,792	PRNP,PRKRA,OGFOD1,ZMIZ2,RNPS1,STUB1,RANGAP1,LSM14B,PRPF8,SLC27A4
943	ZNF658	789	ARCHS4 Coexpression,848;Enrichr Queries,730	EEA1,COMMD8,EGR2,EGR3,DPY19L2,ZMIZ2
944	ASCL4	789.3	ARCHS4 Coexpression,708;Enrichr Queries,154;GTEx Coexpression,1506	ADCYAP1,DLX1,EGR2,EGR3,NUP133,NDUFA5,PRKRA,VBP1,GAD1,PCDH8
945	ETV3L	789.7	ARCHS4 Coexpression,779;Enrichr Queries,1208;GTEx Coexpression,382	EGR2,EGR3,NRSN1,SNRPD1,RPA3,ATP1A3,VRK1,ERH,SEZ6L2,POLR3K,CDC42SE2,MAD2L1
946	FOXN2	789.7	ARCHS4 Coexpression,289;Enrichr Queries,1133;GTEx Coexpression,947	ACTR3,PRNP,MTCH1,MCTP1,STX7,SEZ6L2,DCK,EEA1,UFM1,CCND2,KPNA4,MEGF8,CDC42SE2
947	MXD4	791.7	ARCHS4 Coexpression,860;Enrichr Queries,741;GTEx Coexpression,774	GRAMD1B,KIAA0513,MTCH1,PRNP,KCNT1,CCND2,ZMIZ2,C1D,ADAM11,MEGF8
948	ZFP91	792	ARCHS4 Coexpression,607;Enrichr Queries,549;GTEx Coexpression,1220	EEA1,PRNP,CCND2,PANK3,PRKAR1A,UBE2E1,KPNA4,SPA17,LSM14B,PRPF8
949	ASH1L	793	ARCHS4 Coexpression,752;Enrichr Queries,847;GTEx Coexpression,780	SRPK2,PSMD8,NRSN1,NUP133,ATRNL1,MBD1,RB1CC1,ZMYND11,MAP4K3,TRIM23
950	ZNF281	793.7	ARCHS4 Coexpression,32;Enrichr Queries,1196;GTEx Coexpression,1153	PRNP,CDC123,HDAC2,SSB,ZWILCH,FASTKD3,PAK1IP1,YIPF5,WDR75,VRK1,TCEAL8,MRPL50,PSMA3,NUDCD1,SUMO1,SNRPD1,MTF2,SSBP1,EEF1E1,FKBP3,PAIP1,MAD2L1
951	CHAMP1	794	ARCHS4 Coexpression,834;GTEx Coexpression,754	MRPL3,POLR1A,FASTKD3,YIPF5,LSM14B,PRPF8
952	ZNF592	794	ARCHS4 Coexpression,971;Enrichr Queries,828;ReMap ChIP-seq,111;GTEx Coexpression,1266	PHTF2,PRNP,ATP6V1G1,ZMIZ2,C1D,PI4KA,MEGF8,PRPF8
953	ZNF141	796.7	ARCHS4 Coexpression,1044;Enrichr Queries,822;GTEx Coexpression,524	ZRANB2,CPSF6,RBM26,CCND2,MTF2,TMEM68,WDR75,RFX3,ZNF226,HDAC9
954	ZBTB24	797.3	ARCHS4 Coexpression,669;Enrichr Queries,672;GTEx Coexpression,1051	PRNP,EGR2,CCND2,FASTKD3,EXOSC9,MTF2,PDCD2,SEZ6L2,CDC42SE2
955	SNAI2	798	ARCHS4 Coexpression,1627;Enrichr Queries,386;ReMap ChIP-seq,165;GTEx Coexpression,1014	SLBP,PRNP,EGR2,YIPF5,MRPL28,KIAA0232,IGF1,RANGAP1,EEA1,PSMD8,CCND2,VGF,HEY1,STUB1
956	NR2F6	799.5	ARCHS4 Coexpression,808;Enrichr Queries,688;ReMap ChIP-seq,213;GTEx Coexpression,1489	TOX3,PRNP,EGR2,CCND2,UBE2S,WBP4,C1D,MRPL28,AIG1,RANGAP1,SLC27A4
957	EBF2	799.5	ARCHS4 Coexpression,326;GTEx Coexpression,1273	EGR2,HDAC2,GNG3,RCN2,ABI2,CACNA2D1,UBE2E3,FRMD4A
958	KLF15	799.7	ARCHS4 Coexpression,1207;Enrichr Queries,972;GTEx Coexpression,220	DNAJC19,PRNP,ENY2,EGR2,WBP4,IGF1,RABGGTB,RAB11A,NFU1,CDC42,PRKRA,TCEAL1,PAIP1
959	ZFPM1	800.3	ARCHS4 Coexpression,726;Enrichr Queries,539;GTEx Coexpression,1136	PRNP,EGR2,CCND2,CCKBR,UBE2S,ZMIZ2,PITPNM2,C1D,FANCF
960	ZBTB40	800.7	ARCHS4 Coexpression,795;Enrichr Queries,1210;GTEx Coexpression,397	PPP2CA,GABARAPL2,PRNP,EGR2,WSB2,VBP1,POLR1A,ZMIZ2,MRPL28,THUMPD1,ENOPH1,PRPF8
961	RARG	801.8	Literature ChIP-seq,121;ARCHS4 Coexpression,1274;Enrichr Queries,725;GTEx Coexpression,1087	PRNP,ARF4,EGR2,FAIM2,COQ10B,RAB11A,HOPX,CCND2,RB1CC1,C1D,PITPNM2,STUB1,SLC27A4
962	THAP12	802	ARCHS4 Coexpression,931;GTEx Coexpression,673	NUS1,UFM1,PANK3,SLC30A5,YIPF5,PDCD2,FANCF
963	ZNF354B	802.3	ARCHS4 Coexpression,465;Enrichr Queries,1331;GTEx Coexpression,611	PRNP,GRAMD1B,ZRANB2,CPSF6,PANK3,NRSN1,WSB2,ATRNL1,GABRA4,MRPL28,ZFAND1
964	FIGLA	803.3	ARCHS4 Coexpression,1132;Enrichr Queries,212;GTEx Coexpression,1066	ADCYAP1,DLX1,EGR2,EGR3,ZNF706,PRKRA,PCDH8,ZFAND1,PAIP1
965	ZBTB25	804	ARCHS4 Coexpression,1059;Enrichr Queries,718;GTEx Coexpression,635	PRNP,EGR2,ZRANB2,CPSF6,RBM26,CCND2,MTF2,TMEM68,RFX3,MAP3K7
966	RREB1	804.7	ARCHS4 Coexpression,780;Enrichr Queries,1372;GTEx Coexpression,262	GABARAPL2,EID1,PRNP,CHIC1,ABI2,POLR1A,WRB,USP11,C1D,ZDHHC13,TMEM126B,MEGF8
967	ZNF578	805	ARCHS4 Coexpression,692;Enrichr Queries,1280;GTEx Coexpression,443	CCND2,NUDCD1,EXOSC9,CDC27,TMEM68,GPATCH2,FBXL17,RPGRIP1L,HDAC9,PMS1
968	GRHL2	805.6	Literature ChIP-seq,141;ARCHS4 Coexpression,1384;Enrichr Queries,1217;ReMap ChIP-seq,193;GTEx Coexpression,1093	PRNP,KCNF1,MRPS25,ZWILCH,ADAM11,MRPS10,LHFPL4,FRMD4A,KIAA0232,HIGD1A,RANGAP1,MED4,HDAC9,RAB11A,HOPX,PRDX3,KIAA0513,TOX3,MRPL3,NUDCD1,EXOSC9,ABCF3,AARS
969	KLF3	805.8	ARCHS4 Coexpression,1138;Enrichr Queries,1089;ReMap ChIP-seq,31;GTEx Coexpression,965	YARS,SLBP,MTCH1,PRNP,RNF11,PANK3,ZWILCH,FBXL17,HIGD1A,RAB11A,HOPX,C1QTNF4,CCND2,RAB14,PEX3,CDC27,MTF2,TBPL1,ERH,CCDC43,STUB1,TSPAN3,RPL15,CDC42SE2
970	ZNF76	806.3	ARCHS4 Coexpression,941;Enrichr Queries,802;GTEx Coexpression,676	PRNP,ZRANB2,MRPS25,ZMIZ2,PITPNM2,C1D,ZNF226,ACO2
971	GSC2	806.7	ARCHS4 Coexpression,983;Enrichr Queries,204;GTEx Coexpression,1233	DLX1,EGR2,EGR3,SLC32A1,GABRA5,PRKRA,GAD1,PCDH8,RAD17
972	ZNF624	807.3	ARCHS4 Coexpression,1075;Enrichr Queries,913;GTEx Coexpression,434	EEA1,PRNP,HDAC2,ZFYVE16,ZWILCH,EXOSC9,VRK1,LSM14B,PMS1
973	NR2E3	808	ARCHS4 Coexpression,676;Enrichr Queries,940	PRNP,EGR2,TMEM17,HEY1,FRMPD2,TMEM68
974	ZNF735	808	ARCHS4 Coexpression,1103;GTEx Coexpression,513	SRPK2,FAM133A,SLBP,ZWILCH,UBE2S,TBPL1
975	PAX1	808.3	ARCHS4 Coexpression,1128;Enrichr Queries,206;GTEx Coexpression,1091	PHTF2,ADCYAP1,DLX1,EGR2,EGR3,GAD1,ATP6AP2,PCDH8
976	USF1	809.2	ARCHS4 Coexpression,1211;ENCODE ChIP-seq,61;Enrichr Queries,1079;ReMap ChIP-seq,219;GTEx Coexpression,1476	MTCH1,ARF4,SRP19,PHTF2,PANK3,CHIC1,MAST3,PAK1IP1,FASTKD3,PSMD8,NUDCD1,RB1CC1,AP1S2,ENOPH1,ACP1,SLC25A46,MRPS28,ATP6V1G1,WSB2,NUP133,PRMT3,ATP6AP2,WDR75,ZDHHC13,RPGRIP1L,MED4,ZDHHC17,DCK,MRPS18C,LMBRD2,VGF,PRKAR1A,SUB1,KCNQ2,UNC50,GUF1,TMEM126A,CCDC43,TMEM126B,DNAJC8,BEX4,STX12,PDHB,HIGD1A,ACTR3B,SNX3,DYNC2LI1,TCEAL8,CDC42,KIAA0513,COMMD8,ZNF706,TCEAL1,TSPAN3,PRNP,EGR2,YIPF5,FBXL17,MRPL28,SPCS2,DP…
977	HOXA6	809.7	ARCHS4 Coexpression,891;Enrichr Queries,580;GTEx Coexpression,958	BEX4,EEA1,B3GALNT1,DLX1,EGR2,EGR3,HEY1,RNPS1,PRPF8
978	ZKSCAN4	812	ARCHS4 Coexpression,967;Enrichr Queries,1002;GTEx Coexpression,467	PRNP,HEY1,NUDCD1,ZWILCH,EXOSC9,RAD17,VRK1,TMEM14A,PMS1,MED7,FANCF
979	ZNF135	812.7	ARCHS4 Coexpression,1288;Enrichr Queries,789;GTEx Coexpression,361	DYNC2LI1,TOX3,ZRANB2,DPY19L2,CCND2,MRPS25,ZMIZ2,USP11,FRMD4A,ZNF226,HDAC9,CD200
980	PURB	813.5	ARCHS4 Coexpression,476;GTEx Coexpression,1151	ATP6V1G1,PANK3,ADAM11,POLR3F,UBE2E1,LSM14B,PRPF8
981	ZNF131	814.7	ARCHS4 Coexpression,1598;Enrichr Queries,335;GTEx Coexpression,511	PRNP,ZWILCH,MBD1,WDR75,YEATS4,PPP2CA,EXOSC9,RAD17,CYCS,LSM14B,PMS1,AARS
982	ZNF345	815	ARCHS4 Coexpression,1529;Enrichr Queries,723;GTEx Coexpression,193	PRNP,ZRANB2,WSB2,VBP1,MBD1,GPATCH2,RFX3,FAIM2,PPP2CA,MTF2,OCIAD1,MAPT,ZNF226,TMEM9B
983	TET3	815	ARCHS4 Coexpression,757;ReMap ChIP-seq,296;GTEx Coexpression,1392	PANK3,ZMIZ2,PRPF8,HOPX
984	RBCK1	817	ARCHS4 Coexpression,1086;GTEx Coexpression,548	RAB2A,RB1CC1,BRMS1L,ZMIZ2,FBXL17,PAIP1
985	ZNF674	817.3	ARCHS4 Coexpression,1587;Enrichr Queries,220;GTEx Coexpression,645	MTCH1,PRNP,CNOT7,TMEM17,PPA2,FASTKD3,C1D,ATP6AP2,NOL7,LRRC40,AARS
986	ZBTB37	817.7	ARCHS4 Coexpression,893;Enrichr Queries,1075;GTEx Coexpression,485	PSMD8,PRNP,MRPL50,CCND2,MRPS35,PSMD2,STX7,NDUFC2,RFX3,EEF1E1,PTS
987	ZNF529	818.3	ARCHS4 Coexpression,1111;Enrichr Queries,1103;GTEx Coexpression,241	BEX4,PRNP,CHIC1,ZFYVE16,ZRANB2,CCND2,ABI2,KCNJ9,USP11,TMEM68,ZDHHC17,HDAC9
988	POU5F1	820	Literature ChIP-seq,36;ARCHS4 Coexpression,1412;Enrichr Queries,1209;ReMap ChIP-seq,209;GTEx Coexpression,1234	DLX1,HDAC2,WRB,CCNC,HDAC9,PPP2CB,MRPL3,PAK1,GNG3,CCND2,ZMIZ2,TSNAX,ACTR3,GABARAPL2,EGR2,NUP133,TOX3,VGF,PEX3,MTF2,VAMP1,STUB1,PDCD2,SLC27A4,AARS
989	POU1F1	820	ARCHS4 Coexpression,532;Enrichr Queries,1183;GTEx Coexpression,745	STX12,EGR2,EIF3M,ZRANB2,OGFOD1,RIMBP2,IGF1,SEZ6L2,SCG2
990	JRKL	820	ARCHS4 Coexpression,1267;Enrichr Queries,858;GTEx Coexpression,335	EEA1,PRNP,HDAC2,EGR2,ZRANB2,NUDCD1,ZWILCH,EXOSC9,FRMPD2,GPATCH2,PMS1,MED7
991	NRF1	820.4	ARCHS4 Coexpression,1528;ENCODE ChIP-seq,3;Enrichr Queries,930;ReMap ChIP-seq,110;GTEx Coexpression,1531	ARF4,MTCH1,PHTF2,ISCA1,MOCS2,CHIC1,YEATS4,ZFAND1,PSMD8,C1QTNF4,ABHD10,AUH,SNRPD1,PSMD2,RB1CC1,GOLGA1,CHCHD7,TMEM14A,ACP1,TMEM14B,TRIM23,YWHAH,ATP6V1G1,MRPS25,SLC30A5,MED4,RABGGTB,MRPS18C,MRPS9,VGF,PPA2,PEX3,MTF2,CCDC43,DNAJC8,BEX4,SLBP,STX12,TMEM161B,MRPS35,WRB,NOL7,HIGD1A,PRPF8,ANAPC10,PTS,DDN,PPP2CA,PPP1R2,ZNF706,PPCS,EXOSC9,SCN3B,ABCF3,PAIP1,PACSIN1,SRPK2,DNAJC19,PRNP,SSB,NDUFA5,NFYB,TMEM50A,A…
992	ZNF684	821.3	ARCHS4 Coexpression,894;Enrichr Queries,503;GTEx Coexpression,1067	RBP4,ZRANB2,MTF2,TMEM68,VRK1,MAT2B,LSM14B,CBR4,MAD2L1
993	BBX	821.3	ARCHS4 Coexpression,846;Enrichr Queries,622;GTEx Coexpression,996	EEA1,PRNP,SCOC,CCND2,RB1CC1,RAD17,SPA17
994	BATF	821.6	ARCHS4 Coexpression,991;ENCODE ChIP-seq,110;Enrichr Queries,1386;ReMap ChIP-seq,138;GTEx Coexpression,1483	FAM49A,YARS,PRNP,EGR2,ZRANB2,FRMPD2,UBE2E1,MRPS10,MAT2B,ANAPC10,RAB11A,LYRM1,PAK1,CCND2,TRAPPC6B,SUB1,CDC42SE2
995	ZNF516	823	ARCHS4 Coexpression,438;Enrichr Queries,787;GTEx Coexpression,1244	CCND2,WSB2,TMEM50A,MBD1,RB1CC1,C1D,FRMD4A,ZDHHC21,HDAC9
996	KLF7	823.7	ARCHS4 Coexpression,495;Enrichr Queries,760;GTEx Coexpression,1216	PRNP,STX12,EGR2,GNG3,CCND2,ABI2,C1D,FRMD4A,MAPT,SIRT3
997	ZNF222	826.3	ARCHS4 Coexpression,102;Enrichr Queries,996;GTEx Coexpression,1381	PSMD10,PRNP,SRP19,CDC123,ATP6V1G1,HDAC2,EGR3,VBP1,WRB,VRK1,UFM1,ZMIZ2,MTF2,ZNF226,RPL15,SKP1,PAIP1
998	ZNF333	826.7	ARCHS4 Coexpression,1125;Enrichr Queries,533;GTEx Coexpression,822	CPSF6,HEY1,C1D,TMEM68,RFX3,FRMD4A,ZNF226,ZDHHC17,TMEM9B,SLC27A4
999	ZMAT1	827.7	ARCHS4 Coexpression,1209;Enrichr Queries,793;GTEx Coexpression,481	MTCH1,PRNP,ZRANB2,RBM26,CCND2,MRPS25,ZMIZ2,PSMD2,ZNF226,IGF1,HDAC9
1000	PBX2	827.8	ARCHS4 Coexpression,993;Enrichr Queries,515;ReMap ChIP-seq,260;GTEx Coexpression,1543	FAM49A,KIAA0513,MTCH1,PRNP,CCND2,VGF,ZMIZ2,C1D,MRPL28,FRMD4A,LSM14B
1001	ZNF268	828	ARCHS4 Coexpression,1550;Enrichr Queries,251;GTEx Coexpression,683	EEA1,PRNP,SLC30A5,MBD1,RB1CC1,YIPF5,MTF2,WDR75,THUMPD1,ZNF226
1002	ZBED2	830	ARCHS4 Coexpression,590;Enrichr Queries,948;GTEx Coexpression,952	YARS,ACTR3,STX12,MTCH1,EGR2,EGR3,CCND2,MBIP,NETO2,RANGAP1
1003	TIGD1	830	ARCHS4 Coexpression,1499;GTEx Coexpression,161	IMMP1L,ABHD10,CNOT7,RBM26,MRPS25,MTF2,GUF1,RNPS1,ZNF226,COQ10B,MAP3K7
1004	ZNF461	830.3	ARCHS4 Coexpression,759;Enrichr Queries,1198;GTEx Coexpression,534	GRAMD1B,KIAA0513,TRAPPC6B,TMEM128,TMEM68,VWC2,ADAM11,POLR3F,ZNF226,HDAC9
1005	ZNF774	830.7	ARCHS4 Coexpression,1072;Enrichr Queries,1255;GTEx Coexpression,165	PHTF2,CACNA2D1,FBXL17,IMMP1L,MRPS9,HEY1,PRKRA,OGFOD1,TMEM68,KPNA4,CCDC43,MAPT,FKBP3,CAP2
1006	ZNF566	831	ARCHS4 Coexpression,1172;Enrichr Queries,1013;GTEx Coexpression,308	CHIC1,KBTBD6,CCND2,BRMS1L,TMEM68,POLR3F,LRRC40,ZNF226,ZDHHC17,MAP3K7,TRIM23,SLC25A46
1007	DNMT1	831	ARCHS4 Coexpression,997;GTEx Coexpression,665	ZWILCH,UBE2S,EXOSC9,VRK1,PRPF8,MAD2L1,PAIP1
1008	ZNF835	831	ARCHS4 Coexpression,1611;Enrichr Queries,692;GTEx Coexpression,190	PRNP,KCNJ9,GABRA5,ADAM11,KIAA0513,KCNT1,KCNQ2,VWC2,POLR3F,MAPT,MEGF8,CD200,TRIM23
1009	DPRX	835	ARCHS4 Coexpression,1054;Enrichr Queries,911;GTEx Coexpression,540	NFU1,PHTF2,DLX1,HEY1,PRKRA,CACNA2D1,TBPL1,KPNA4,CAP2
1010	ZNF501	836	ARCHS4 Coexpression,533;Enrichr Queries,1247;GTEx Coexpression,728	EEA1,SPAG16,PRNP,HDAC2,SSB,EGR3,RCN2,WBP4,TMEM68,ANAPC10
1011	PTF1A	837.3	ARCHS4 Coexpression,939;Enrichr Queries,85;GTEx Coexpression,1488	ADCYAP1,DLX1,GRAMD1B,EGR2,SLC32A1,ZNF706,GABRA5,PRKRA,GAD1,PCDH8
1012	L3MBTL3	838	ARCHS4 Coexpression,82;GTEx Coexpression,1594	MTCH1,SSB,WDR75,VRK1,BZW1,TCEAL8,PSMA3,EIF3M,CCND2,SUMO1,MTF2,STUB1,ACO2,FKBP3
1013	ZNF827	838.7	ARCHS4 Coexpression,844;Enrichr Queries,934;GTEx Coexpression,738	TOX3,CHIC1,ZRANB2,CCND2,ABI2,FRMD4A,THUMPD1,ZNF226,MAPT,HDAC9
1014	KIN	839.7	ARCHS4 Coexpression,1083;Enrichr Queries,28;GTEx Coexpression,1408	PRNP,HDAC2,CPSF6,SSB,NFYB,FASTKD3,PAK1IP1,WDR75,VRK1,RB1CC1,MTF2,TMEM68,MAD2L1
1015	ZNF100	840.3	ARCHS4 Coexpression,1069;Enrichr Queries,1159;GTEx Coexpression,293	ZWILCH,EXOSC9,MTF2,TMEM68,RAD17,YEATS4,VRK1,PMS1,MED7,MAD2L1
1016	FOXD4L4	841	ARCHS4 Coexpression,1218;GTEx Coexpression,464	KIAA0513,VKORC1L1,KCNT1,HEY1,POLR3F,SMN1,TRIM23
1017	IRX6	842	ARCHS4 Coexpression,1049;Enrichr Queries,570;GTEx Coexpression,907	VKORC1L1,EGR3,HEY1,GAD1,PCDH8,HOPX
1018	ZNF460	842.3	ARCHS4 Coexpression,434;Enrichr Queries,1035;GTEx Coexpression,1058	PRNP,CCND2,PANK3,NRSN1,CPSF6,ZMIZ2,SMN1,TSPAN3,BZW1,ANAPC10
1019	ZNF662	843	ARCHS4 Coexpression,861;Enrichr Queries,893;GTEx Coexpression,775	ZRANB2,CPSF6,EGR3,CCND2,TMEM68,MRPL28,FRMD4A,LSM14B,POLR3K
1020	ZNF10	843.3	ARCHS4 Coexpression,700;Enrichr Queries,959;GTEx Coexpression,871	BEX4,ZRANB2,CNOT7,RIMBP2,RFX3,VAMP1,ZNF226,HDAC9,CD200
1021	ZNF132	843.7	ARCHS4 Coexpression,721;Enrichr Queries,1273;GTEx Coexpression,537	ZCCHC12,MRPL50,CNOT7,EGR3,CCND2,POLR1A,POLR3F,RPGRIP1L,PMS1,SKP1
1022	ZNF768	843.7	ARCHS4 Coexpression,641;Enrichr Queries,1323;GTEx Coexpression,567	MRPS9,EGR2,PRKRA,KPNA4,ACO2,LSM14B,RANGAP1,PRPF8,CAP2,SLC27A4
1023	ZNF568	846	ARCHS4 Coexpression,1342;Enrichr Queries,998;GTEx Coexpression,198	CHIC1,NFYB,ACTR6,FRMD4A,ZDHHC17,HDAC9,EID1,BRMS1L,POLR3F,ZNF226,ZMYND11,SKP1,TRIM23
1024	ETS2	846.5	Literature ChIP-seq,103;ARCHS4 Coexpression,1474;Enrichr Queries,986;GTEx Coexpression,823	ACTR3,PRNP,EGR2,KBTBD6,CCND2,RBM26,WRB,CRH,MEGF8,HOPX,CHMP5
1025	HOXD3	847	ARCHS4 Coexpression,1123;Enrichr Queries,395;GTEx Coexpression,1023	DLX1,EGR3,CCND2,GAD1,TCEAL1,PCDH8,WDR75,MEGF8
1026	ZSCAN20	848	ARCHS4 Coexpression,1388;Enrichr Queries,554;GTEx Coexpression,602	MRPL3,PRNP,SSB,NUDCD1,CDC27,YIPF5,PITPNM2,C1D,FRMD4A,HDAC9
1027	MKX	849.3	ARCHS4 Coexpression,1077;Enrichr Queries,629;GTEx Coexpression,842	RGS4,EGR2,CCND2,NFYB,TCEAL1,IGF1,SSTR1,HDAC9
1028	ZBTB12	851	ARCHS4 Coexpression,378;Enrichr Queries,994;GTEx Coexpression,1181	PRNP,EGR2,CCND2,UBE2S,DNAJC8,MEGF8,LSM14B,RANGAP1,PRPF8,AARS
1029	TFDP3	851.7	ARCHS4 Coexpression,996;Enrichr Queries,327;GTEx Coexpression,1232	TOX3,EGR2,EGR3,RAD17,IGF1,SCG2,HDAC9,SKP1
1030	NR1H2	852.8	ARCHS4 Coexpression,1495;Enrichr Queries,830;ReMap ChIP-seq,181;GTEx Coexpression,905	MTCH1,PRNP,SCOC,PANK3,RBM26,WSB2,MRPS10,GNG3,PRKRA,C1D,STUB1,ENOPH1
1031	E2F3	853	ARCHS4 Coexpression,965;Enrichr Queries,652;GTEx Coexpression,942	PRNP,CDC123,EGR2,CCND2,C1D,UBE2E1,PRPF8,MTMR6,MAD2L1
1032	NFATC3	853.7	ARCHS4 Coexpression,877;Enrichr Queries,803;GTEx Coexpression,881	PHTF2,PRNP,PPP1R2,CCND2,PSMD2,MBD1,MTF2,KPNA4,CDC42SE2
1033	ZNF561	854.3	ARCHS4 Coexpression,363;Enrichr Queries,1163;GTEx Coexpression,1037	EEA1,MTCH1,GTF2A2,SNRPD1,USP11,MBD1,ZMIZ2,PI4KA,ZDHHC13,MRPS18C
1034	GCM1	855.7	ARCHS4 Coexpression,760;Enrichr Queries,364;GTEx Coexpression,1443	PRNP,EGR2,EGR3,CCND2,GPATCH2,FBXL17,CCNC,IGF1
1035	ZNF490	857.3	ARCHS4 Coexpression,1063;Enrichr Queries,123;GTEx Coexpression,1386	SRPK2,RAB2A,KIAA0513,PRNP,CDC123,KCNQ2,C1D,TMEM68,MAPT,HDAC9
1036	SKOR2	857.5	ARCHS4 Coexpression,584;GTEx Coexpression,1131	CALB1,ADAM11,MAPT,LSM14B,MEGF8,RANGAP1
1037	MSGN1	857.7	ARCHS4 Coexpression,178;Enrichr Queries,1237;GTEx Coexpression,1158	FAM49A,PSMD10,EGR2,NDUFB6,VBP1,ZDHHC13,CCNC,PDHB,RAB11A,MRPS18C,TCEAL8,SMN1,EEF1E1,MAD2L1
1038	NOTO	857.7	ARCHS4 Coexpression,1465;Enrichr Queries,557;GTEx Coexpression,551	SLC10A4,TOX3,GRAMD1B,DLX1,EGR3,CCKBR,VGF,GLOD4,SEZ6L2
1039	ZNF480	858.3	ARCHS4 Coexpression,1593;Enrichr Queries,765;GTEx Coexpression,217	PRNP,MRPS35,FASTKD3,PAK1IP1,MRPS10,MRPS18C,DPM1,MRPL3,MRPS9,PSMA3,PSMA1,RB1CC1,KPNA4,ZNF226
1040	ZNF766	859	ARCHS4 Coexpression,1526;Enrichr Queries,542;ReMap ChIP-seq,11;GTEx Coexpression,1357	PRNP,ZRANB2,MRPS25,MBD1,WRB,UBE2E3,ATP6AP2,MRPS10,SEZ6L2,LYRM1,PPA2,TRAPPC6B,SST,MED10,C1D,MTF2,PDCD2,ZNF226,MAP4K3,CDC42SE2
1041	ZNF689	859.3	ARCHS4 Coexpression,234;Enrichr Queries,1085;GTEx Coexpression,1259	PRNP,EGR2,HDAC2,LRRC40,VRK1,RANGAP1,HDAC9,MTF2,TBPL1,RNPS1,SPA17,FKBP3,MAD2L1
1042	ZNF530	861.7	ARCHS4 Coexpression,1625;Enrichr Queries,425;GTEx Coexpression,535	NUP133,ZWILCH,UBE2S,FASTKD3,EXOSC9,POLR3F,VRK1,POLR3K,SLC25A46,MAD2L1
1043	GLI4	862.5	ARCHS4 Coexpression,1178;GTEx Coexpression,547	NUDCD1,ZMIZ2,CDC27,ANAPC10,MAP4K3,PAIP1
1044	ZNF532	863.3	ARCHS4 Coexpression,1220;Enrichr Queries,435;GTEx Coexpression,935	PRNP,CCND2,ABI2,C1D,POLR3F,FRMD4A,ZMYND11,ZDHHC17,HDAC9
1045	TFDP2	864.3	ARCHS4 Coexpression,908;Enrichr Queries,697;GTEx Coexpression,988	PRNP,GTF2A2,CCND2,RCN2,SNRPD1,RAD17,HDAC9,MAD2L1
1046	TIGD2	866	ARCHS4 Coexpression,299;Enrichr Queries,991;GTEx Coexpression,1308	PRNP,KIAA0513,MRPL3,RBP4,EIF3M,CCND2,FEZ2,FKBP3,MAD2L1,PAIP1
1047	ZNF441	866.3	ARCHS4 Coexpression,1008;Enrichr Queries,1064;GTEx Coexpression,527	PRNP,CHIC1,ZRANB2,RBM26,TRAPPC6B,POLR3F,RFX3,SPA17,ZDHHC17,HDAC9,SCG2
1048	ZNF444	866.3	ARCHS4 Coexpression,677;Enrichr Queries,946;GTEx Coexpression,976	EEA1,PRNP,ABHD10,AADAT,ZMIZ2,STUB1,MEGF8,RANGAP1
1049	HNF4G	867.2	ARCHS4 Coexpression,1399;ENCODE ChIP-seq,109;Enrichr Queries,1001;ReMap ChIP-seq,257;GTEx Coexpression,1570	EGR2,ENY2,MRPL28,LRRC40,RABGGTB,COQ10B,HDAC9,TOX3,NUDCD1,CDC27,ISOC1,CYCS,STUB1,CCDC43,ACO2
1050	FAM170A	867.3	ARCHS4 Coexpression,374;Enrichr Queries,1028;GTEx Coexpression,1200	LYRM1,SRP19,NRSN1,DPY19L2,CRH,TBPL1,KPNA4,SPA17
1051	ZNF44	867.7	ARCHS4 Coexpression,1101;Enrichr Queries,1399;GTEx Coexpression,103	DCTN6,PRNP,MOCS2,RNF11,WSB2,VBP1,MBD1,UBE2E1,PPP2CB,BRMS1L,GOLGA1,MEGF8,ENOPH1,POLR2K
1052	ZXDC	868	ARCHS4 Coexpression,1035;Enrichr Queries,1375;GTEx Coexpression,194	BEX4,TCEAL8,B3GALNT1,PRNP,SCOC,ABI2,GOLGA1,RAB28,KIAA0232,MEGF8,PRPF8,POLR2K
1053	SRY	869	Literature ChIP-seq,97;ARCHS4 Coexpression,789;Enrichr Queries,1149;GTEx Coexpression,1441	SPAG16,VKORC1L1,ISCA1,NRSN1,YEATS4,CCND2,ZMIZ2,PSMD2,AP1S2,TMEM14A,ACTR3,WSB2,SLC30A5,ADAM11,RPGRIP1L,SSTR1,UCHL3,TOX3,MRPS9,RCN2,VGF,PRKAR1A,FEZ2,UNC50,TMEM126B,MAPT,SLBP,STX12,TMEM161B,NDUFB6,WBP4,SEZ6L2,GNG3,EXOSC9,TSPAN3,RAB28,PACSIN1,EGR2,EGR3,ZRANB2,GAD1,PCDH8,AIG1,LYRM1,PSMC6,ABI2,UBE2S,RPA3,CYCS,STUB1,LSM14B
1054	ZNF653	869.3	ARCHS4 Coexpression,727;Enrichr Queries,1231;GTEx Coexpression,650	KIAA0513,PRNP,KCNT1,ZMIZ2,ADAM11,POLR3F,LSM14B,RANGAP1
1055	ZNF609	869.7	ARCHS4 Coexpression,310;Enrichr Queries,1387;GTEx Coexpression,912	ABI2,POLR1A,MBD1,ZMIZ2,PI4KA,MEGF8,LSM14B,PRPF8,TMEM9B,SKP1
1056	ZBTB1	870	ARCHS4 Coexpression,728;Enrichr Queries,819;GTEx Coexpression,1063	EEA1,ACTR3,PRNP,EGR2,MBD1,TMEM128,WDR75,MAP3K7,CDC42SE2
1057	ZNF580	870.3	ARCHS4 Coexpression,710;Enrichr Queries,1195;GTEx Coexpression,706	MTCH1,PRNP,ZRANB2,UBE2S,ZMIZ2,STUB1,ZNF226
1058	ZNF765	870.7	ARCHS4 Coexpression,1096;Enrichr Queries,1101;GTEx Coexpression,415	BEX4,EEA1,EIF3M,FASTKD3,SLC30A5,TMEM68,WDR75,PDCD2,ZNF226,HDAC9,FANCF
1059	ZNF317	871.3	ARCHS4 Coexpression,604;Enrichr Queries,1226;GTEx Coexpression,784	FAM133A,PRNP,RCN2,CCND2,WRB,MBD1,RAD17,RAB28,BZW1,PRPF8
1060	ZNF304	871.7	ARCHS4 Coexpression,823;Enrichr Queries,1165;GTEx Coexpression,627	PRNP,PANK3,NUP133,PSMD2,VWC2,ADAM11,POLR3F,HDAC9,MAP4K3,PAIP1
1061	ZNF736	872.5	ARCHS4 Coexpression,1468;GTEx Coexpression,277	ZRANB2,CPSF6,RBM26,MBD1,MTF2,GPATCH2,STUB1,PRPF8
1062	PRDM9	873	ARCHS4 Coexpression,260;Enrichr Queries,1095;GTEx Coexpression,1264	YARS,EGR2,PANK3,ZRANB2,RBM26,HEY1,NUP133,RAD17,IGF1,HDAC9,PRPF8,AARS
1063	ZNF570	873.3	ARCHS4 Coexpression,1065;Enrichr Queries,1343;GTEx Coexpression,212	GTF2A2,NUDCD1,ZWILCH,EXOSC9,TMEM68,RAD17,YEATS4,SPA17,HDAC9,ANAPC10,PMS1,MED7
1064	ZNF669	874	ARCHS4 Coexpression,869;Enrichr Queries,976;GTEx Coexpression,777	ACTR3,CDC42,MTCH1,PRNP,CDC123,FASTKD3,ZMIZ2,TMEM68,CYCS
1065	ZNF668	874	ARCHS4 Coexpression,605;Enrichr Queries,795;GTEx Coexpression,1222	PRNP,CDC123,UBE2S,MRPL28,RNPS1,RANGAP1
1066	AHDC1	874.7	ARCHS4 Coexpression,249;Enrichr Queries,1021;GTEx Coexpression,1354	CCND2,ZMIZ2,PITPNM2,C1D,KCNQ2,FBXL17,FBXO3,ATP1A3,MAPT,MEGF8,SEZ6L2,DDN
1067	POU2F3	877.7	ARCHS4 Coexpression,868;Enrichr Queries,458;GTEx Coexpression,1307	PRNP,EGR2,EGR3,CCND2,TMEM68,GPATCH2,HOPX
1068	RAX2	877.7	ARCHS4 Coexpression,1473;Enrichr Queries,590;GTEx Coexpression,570	PRNP,ZRANB2,TMEM17,PPA2,USP11,RIMBP2,OCIAD1,SEZ6L2,SCG2
1069	SHOX2	878.3	ARCHS4 Coexpression,1196;Enrichr Queries,228;GTEx Coexpression,1211	EEA1,RGS4,DLX1,EGR2,CCND2,HEY1,UBE2S,IGF1
1070	ZBTB42	878.5	ARCHS4 Coexpression,979;GTEx Coexpression,778	PRNP,ABI2,PDCD2,RAB28,LSM14B,SLC27A4
1071	ZNF718	878.7	ARCHS4 Coexpression,528;Enrichr Queries,1396;GTEx Coexpression,712	HDAC2,CPSF6,SLC30A5,ZMIZ2,WDR75,RFX3,VRK1,RANGAP1,MAP3K7
1072	ZNF362	879.3	ARCHS4 Coexpression,678;Enrichr Queries,418;GTEx Coexpression,1542	MTCH1,PRNP,CCND2,ZMIZ2,C1D,CYCS,FRMD4A,MEGF8
1073	MEF2B	879.8	ARCHS4 Coexpression,954;Enrichr Queries,1004;ReMap ChIP-seq,35;GTEx Coexpression,1526	FAM49A,YARS,ACTR3,GABARAPL2,PRNP,SCOC,ATP6V1G1,CDC123,EGR2,EGR3,MAST3,STX7,DCK,SGPP1,COMMD8,SUB1,ZMIZ2,OCIAD1,ACO2,LSM14B,CHMP5
1074	ZFP92	880	ARCHS4 Coexpression,1512;Enrichr Queries,73;GTEx Coexpression,1055	PRNP,EGR2,EGR3,CCND2,MCTP1,HEY1,PITPNM2,C1D,VWC2,CD200,PACSIN1
1075	ZNF780B	880	ARCHS4 Coexpression,1094;Enrichr Queries,845;GTEx Coexpression,701	EEA1,ZRANB2,CPSF6,MRPS25,MBD1,RFX3,ZDHHC21,ZNF226
1076	NFE2L3	881.7	ARCHS4 Coexpression,998;Enrichr Queries,746;GTEx Coexpression,901	EID1,PRNP,MOCS2,RNF11,EGR2,CCND2,POLR1A,UBE2E1,NETO2
1077	POU4F3	882	ARCHS4 Coexpression,1284;Enrichr Queries,141;GTEx Coexpression,1221	ADCYAP1,DLX1,EGR2,EGR3,SLC32A1,PRKRA,TMEM128,PCDH8,POLR3K
1078	PRDM15	882	ARCHS4 Coexpression,1534;Enrichr Queries,865;GTEx Coexpression,247	BEX4,B3GALNT1,SCOC,WRB,FRMD4A,TCEAL8,EID1,PPP2CB,CCND2,PITPNM2,C1D,ACTR10,TMEM14A
1079	ZNF124	882	ARCHS4 Coexpression,1192;Enrichr Queries,810;GTEx Coexpression,644	EGR2,NUDCD1,ZWILCH,EXOSC9,ZMIZ2,MTF2,VRK1,NETO2,MAD2L1
1080	HINFP	882	ARCHS4 Coexpression,1575;ReMap ChIP-seq,17;GTEx Coexpression,1054	MRPS28,ARF4,MTCH1,CDC123,ENY2,MRPS35,WRB,ADAM11,THUMPD1,COQ10B,MTMR6,C1QTNF4,KIAA0513,PAK1,AUH,NUDCD1,HEY1,PDCD10,TMEM128,UNC50,DNAJC8,AARS
1081	GBX1	882.3	ARCHS4 Coexpression,1393;Enrichr Queries,218;GTEx Coexpression,1036	DLX1,MRPS9,EGR2,EGR3,PRKRA,GAD1,FKBP3,DDN
1082	ZNF462	884.3	ARCHS4 Coexpression,701;Enrichr Queries,485;GTEx Coexpression,1467	PRNP,CCND2,RCN2,ABI2,C1D,RFX3,FRMD4A,TSPAN3
1083	ZNF780A	884.7	ARCHS4 Coexpression,1520;Enrichr Queries,96;GTEx Coexpression,1038	EEA1,PRNP,LMBRD2,FASTKD3,RFX3,GCC2,ZDHHC21,ZNF226,FANCF,TRIM23
1084	ZNF107	886	ARCHS4 Coexpression,691;Enrichr Queries,693;GTEx Coexpression,1274	CDC42,PHTF2,MTCH1,CPSF6,MTF2,VRK1,MAD2L1
1085	LYL1	887.2	Literature ChIP-seq,100;ARCHS4 Coexpression,1326;Enrichr Queries,1384;ReMap ChIP-seq,163;GTEx Coexpression,1463	DCTN6,PRNP,EGR3,SLC32A1,WRB,STX7,FAIM2,PTS,C1QTNF4,CDC42,PRDX3,KIAA0513,LYRM1,CCND2,PPA2,AUH,PSMA1,MED10,PMPCB,CDC42SE2
1086	PRDM16	887.5	Literature ChIP-seq,132;ARCHS4 Coexpression,1298;Enrichr Queries,916;GTEx Coexpression,1204	CCND2,RCN2,MCTP1,TM2D1,LRRC7,FRMD4A,MAPT
1087	ZNF205	887.7	ARCHS4 Coexpression,392;Enrichr Queries,1344;GTEx Coexpression,927	PPP1R2,PRNP,UBE2S,VRK1,STUB1,MEGF8,LSM14B,RANGAP1,MED7,SLC27A4
1088	HIF3A	888	ARCHS4 Coexpression,828;Enrichr Queries,947;GTEx Coexpression,889	EGR2,CCND2,TCEAL1,TMEM68,THUMPD1,IGF1,UCHL3,LSM14B,TMEM14B
1089	ZNF347	889.3	ARCHS4 Coexpression,1177;Enrichr Queries,873;GTEx Coexpression,618	EEA1,GRAMD1B,CPSF6,CCND2,WDR75,MRPL28,ZFAND1,ZNF226,MAP3K7,HDAC9
1090	ZNF575	890	ARCHS4 Coexpression,1064;Enrichr Queries,1169;GTEx Coexpression,437	C1QTNF4,PRNP,GNG3,MAST3,LYSMD2,RNPS1,MEGF8,HOPX,PACSIN1
1091	PAX4	890.3	ARCHS4 Coexpression,885;Enrichr Queries,300;GTEx Coexpression,1486	PRNP,EGR2,SST,TMEM68,RFX3,SCG2,HOPX,SPATA7
1092	ZNF28	890.7	ARCHS4 Coexpression,863;Enrichr Queries,1380;GTEx Coexpression,429	ACTR3,NUDCD1,SLC30A5,ZMIZ2,TMEM68,YIPF5,WDR75,LSM14B,HDAC9
1093	MEOX1	891	ARCHS4 Coexpression,1038;Enrichr Queries,574;GTEx Coexpression,1061	VKORC1L1,EGR2,EGR3,CCND2,FRMD4A,IGF1
1094	STAT4	893	Literature ChIP-seq,140;ARCHS4 Coexpression,1296;Enrichr Queries,758;GTEx Coexpression,1378	FAM49A,PRNP,ARF4,EGR2,ENY2,GTF2A2,GPATCH2,VRK1,AIG1,PTS,NFU1,PSMA3,SPCS2,CCND2,NUDCD1,C1D,TBPL1,ACO2,ACTR10,FKBP3,CDC42SE2,AARS
1095	LMX1B	893.3	ARCHS4 Coexpression,598;Enrichr Queries,592;GTEx Coexpression,1490	DLX1,EGR2,EGR3,ABI2,GAD1,MAPT,SCN3B,SEZ6L2
1096	OLIG3	893.7	ARCHS4 Coexpression,624;Enrichr Queries,892;GTEx Coexpression,1165	EGR2,HDAC2,GNG3,RCN2,ZNF706,GAD1,PCDH8,SLC27A4
1097	NKX28	894	ARCHS4 Coexpression,824;GTEx Coexpression,964	PSMD8,FAM133A,UBE2S,RANGAP1,SLC27A4
1098	TCF7L1	894	ARCHS4 Coexpression,822;Enrichr Queries,680;GTEx Coexpression,1180	PRNP,CCND2,SSB,HEY1,SNRPD1,C1D,FKBP3,TMEM9B
1099	RFX1	895.3	ARCHS4 Coexpression,1221;Enrichr Queries,1067;ReMap ChIP-seq,43;GTEx Coexpression,1250	SPAG16,GABARAPL2,STX12,NDUFA5,MAST3,MBD1,MRPL28,HIGD1A,SIRT3,DYNC2LI1,ABI2,VGF,ZMIZ2,C1D,POLR3F,STUB1,SLC25A46,YWHAH
1100	RHOXF2	895.3	ARCHS4 Coexpression,410;Enrichr Queries,988;GTEx Coexpression,1288	YARS,EIF3M,SSB,HEY1,SUB1,CDC27,RAD17,CYCS,PDCD2,EEF1E1
1101	ALX4	895.3	ARCHS4 Coexpression,553;Enrichr Queries,571;GTEx Coexpression,1562	DLX1,EGR2,EGR3,CCND2,POLR1A,MEGF8,RANGAP1,PRPF8
1102	ETV2	895.8	Literature ChIP-seq,156;ARCHS4 Coexpression,1444;Enrichr Queries,408;GTEx Coexpression,1575	DLX1,EGR2,PCDH8,ZDHHC13,ZDHHC17,CDC42,PAK1,GNG3,EIF3M,CCND2,HEY1,PPA2,TRIM23
1103	YBX3	896	ARCHS4 Coexpression,1332;GTEx Coexpression,460	PSMD8,PHTF2,PRKRA,PSMD2,KPNA4,CAP2
1104	CIC	896.3	ARCHS4 Coexpression,690;Enrichr Queries,870;GTEx Coexpression,1129	MTCH1,MBD1,ZMIZ2,C1D,PI4KA,MEGF8,PRPF8
1105	ZNF160	896.3	ARCHS4 Coexpression,597;Enrichr Queries,1332;GTEx Coexpression,760	TMEM17,WSB2,UBE2S,MTF2,STUB1,ZNF226,SLC27A4
1106	ZBTB32	896.7	ARCHS4 Coexpression,1212;Enrichr Queries,546;GTEx Coexpression,932	PRNP,EGR2,EGR3,CCND2,UBE2S,ZMIZ2,RAD17,SPA17,CD200
1107	GTF2IRD1	897.5	ARCHS4 Coexpression,1224;GTEx Coexpression,571	ACTR3,PSMC6,PRKRA,OGFOD1,KPNA4,CAP2
1108	ZNF558	897.7	ARCHS4 Coexpression,1176;Enrichr Queries,1202;GTEx Coexpression,315	PPP2CA,GABARAPL2,PRNP,ZRANB2,CPSF6,MCTP1,WSB2,TMEM68,MRPL28,THUMPD1,ZFAND1
1109	ZFP82	897.7	ARCHS4 Coexpression,1619;Enrichr Queries,926;GTEx Coexpression,148	PRNP,EGR2,CHIC1,SSB,ACTR6,LRRC40,ZDHHC17,TCEAL8,EID1,KBTBD6,POLR3F,TMEM126B,DNAJC8,CD200,TRIM23
1110	ZNF426	898.7	ARCHS4 Coexpression,1090;Enrichr Queries,782;GTEx Coexpression,824	EEA1,ACTR3,PRNP,EGR3,CCND2,TMEM68,MRPS10,ZDHHC13
1111	FOXN3	898.7	ARCHS4 Coexpression,790;Enrichr Queries,1068;GTEx Coexpression,838	EEA1,PSMD8,PRNP,CCND2,PRKRA,ZMIZ2,PSMD2,MRPL28,FRMD4A,MAP4K3
1112	E4F1	900.3	Literature ChIP-seq,96;ARCHS4 Coexpression,1036;Enrichr Queries,867;GTEx Coexpression,1602	PRNP,GABRA5,ZMIZ2,STUB1,RANGAP1,AARS
1113	FOXC1	900.7	ARCHS4 Coexpression,617;Enrichr Queries,479;GTEx Coexpression,1606	PRNP,EGR2,EGR3,CCND2,HEY1,UBE2S,RANGAP1,PRPF8
1114	ZNF229	901	ARCHS4 Coexpression,423;Enrichr Queries,1379	KBTBD6,ABI2,WRB,GAD1,ZNF226,PAIP1
1115	FOXI2	901.3	ARCHS4 Coexpression,1174;Enrichr Queries,368;GTEx Coexpression,1162	ADCYAP1,EGR3,GABRA5,PRKRA,PCDH8,VWC2,ZDHHC13,RAB11A
1116	NFAT5	901.7	ARCHS4 Coexpression,953;Enrichr Queries,717;GTEx Coexpression,1035	EEA1,PSMD8,PRNP,CPSF6,CCND2,C1D,MRPL28,RPL15
1117	HOXA5	903	ARCHS4 Coexpression,1104;Enrichr Queries,757;GTEx Coexpression,848	PRDX3,PRNP,EGR2,EGR3,CCND2,PEX3,FBXL17,ABCF3
1118	ZNF497	904	ARCHS4 Coexpression,1324;Enrichr Queries,917;GTEx Coexpression,471	KIAA0513,EGR3,KCNQ2,ADAM11,LHFPL4,SEZ6L2,PCDHA11
1119	ZNF626	904	ARCHS4 Coexpression,1214;Enrichr Queries,1154;GTEx Coexpression,344	EID1,CHIC1,CCND2,TMEM68,OCIAD1,ZNF226,ZMYND11,ZDHHC17,HDAC9,TRIM23
1120	ZNF595	904.5	ARCHS4 Coexpression,911;Enrichr Queries,898	FAM49A,MCTP1,ZMIZ2,TMEM68,HDAC9
1121	SOX12	905.3	ARCHS4 Coexpression,466;Enrichr Queries,1073;GTEx Coexpression,1177	PRNP,CCND2,UBE2S,PITPNM2,MEGF8,SEZ6L2,LSM14B,RANGAP1
1122	GLI3	906.3	ARCHS4 Coexpression,798;Enrichr Queries,362;GTEx Coexpression,1559	TOX3,CCND2,ABI2,CACNA2D1,C1D,FRMD4A,IGF1
1123	ZBTB38	909.3	ARCHS4 Coexpression,1198;Enrichr Queries,981;GTEx Coexpression,549	EEA1,PRNP,CCND2,POLR1A,OGFOD1,WBP4,RPL15,ANAPC10,PAIP1
1124	EPAS1	910.8	ARCHS4 Coexpression,1553;Enrichr Queries,646;ReMap ChIP-seq,103;GTEx Coexpression,1341	MTCH1,PRNP,MCTP1,MBD1,LYSMD2,FRMD4A,RANGAP1,MTMR6,KIAA0513,GNG3,CCND2,C1D,MBIP,MAD2L1
1125	NKX11	911	ARCHS4 Coexpression,924;GTEx Coexpression,898	NFYB,MBD1,SPA17,SPATA7,MRPL32
1126	CREB3L2	912.7	ARCHS4 Coexpression,1085;Enrichr Queries,974;GTEx Coexpression,679	ARF4,PRNP,CCND2,SLC30A5,CDC27,C1D,MAPT,PRPF8
1127	RBPJL	912.7	ARCHS4 Coexpression,1184;Enrichr Queries,232;GTEx Coexpression,1322	PRNP,EGR2,EGR3,CCND2,ZNF706,HEY1,MAPT
1128	NKX26	913	ARCHS4 Coexpression,1074;GTEx Coexpression,752	NDUFB6,CYCS,ACO2,HSPB3,MEGF8
1129	NFE2	913.2	ARCHS4 Coexpression,1382;ENCODE ChIP-seq,65;Enrichr Queries,1389;ReMap ChIP-seq,236;GTEx Coexpression,1494	MTCH1,PANK3,CHIC1,MAST3,PAK1IP1,GPATCH2,BZW1,AP1S2,KPNA4,SLC25A46,MRPS28,ATP6V1G1,WSB2,ACTR6,PRMT3,WDR75,DCK,MRPS18C,DPM1,EID1,VGF,SUB1,GUF1,TMEM126A,DNAJC8,TMEM126B,BEX4,HDAC2,MRPS35,NDUFB5,NOL7,ANAPC10,KIAA0513,COMMD8,ZNF706,TCEAL1,MBIP,RPL15,RAB28,ABCF3,NUS1,EGR2,NDUFA5,MRPL28,FANCF,SPCS2,RAB14,UBE2S,PI4KA,RAD17,STUB1,ACO2,AARS,MAD2L1
1130	WIZ	914	ARCHS4 Coexpression,447;Enrichr Queries,1057;GTEx Coexpression,1238	PRNP,ZMIZ2,C1D,SPA17,MEGF8,LSM14B,RANGAP1,PRPF8
1131	ZNF85	915.3	ARCHS4 Coexpression,544;Enrichr Queries,1129;GTEx Coexpression,1073	PRNP,IMMP1L,CNOT7,ZMIZ2,TMEM68,RAD17,VRK1,SPA17,MAD2L1
1132	BATF3	915.7	ARCHS4 Coexpression,1345;Enrichr Queries,762;GTEx Coexpression,640	PRNP,EGR2,MCTP1,EGR3,CCND2,NUDCD1,SNRPD1,SUB1,ERH
1133	ZNF133	915.7	ARCHS4 Coexpression,970;Enrichr Queries,185;GTEx Coexpression,1592	MTCH1,PRNP,DPY19L2,KBTBD6,HEY1,MBD1,ZNF226,HDAC9,AARS
1134	ZNF608	915.7	ARCHS4 Coexpression,984;Enrichr Queries,602;GTEx Coexpression,1161	FAM49A,HDAC2,ZFYVE16,CCND2,ABI2,FRMD4A,ZNF226,HDAC9
1135	ZNF519	916.7	ARCHS4 Coexpression,1493;Enrichr Queries,587;GTEx Coexpression,670	PRNP,CPSF6,ZWILCH,VWC2,ADAM11,POLR3F,ZDHHC21,VRK1,MAD2L1
1136	HOXC6	917	ARCHS4 Coexpression,1233;Enrichr Queries,497;GTEx Coexpression,1021	EEA1,DLX1,PRNP,EGR2,EGR3,CCND2,UBE2S,YIPF5
1137	ZNF486	917.7	ARCHS4 Coexpression,1584;Enrichr Queries,214;GTEx Coexpression,955	STX12,MTCH1,PRNP,CCND2,TMEM17,PPA2,MBIP,OCIAD1
1138	ZNF70	917.7	ARCHS4 Coexpression,1604;Enrichr Queries,526;GTEx Coexpression,623	PHTF2,KIAA0513,PRNP,CCND2,PRKRA,OGFOD1,C1D,KPNA4,FRMD4A,ANAPC10
1139	ZNF599	918.3	ARCHS4 Coexpression,1266;Enrichr Queries,1261;GTEx Coexpression,228	ZRANB2,MBD1,TMEM68,GPATCH2,RAD17,RFX3,ZNF226,SPA17,PRPF8,PMS1,SPATA7
1140	NR6A1	919.3	ARCHS4 Coexpression,28;Enrichr Queries,1179;GTEx Coexpression,1551	PRNP,CDC123,HDAC2,SSB,ZWILCH,PAK1IP1,CCNC,VRK1,PDHB,PRDX3,TCEAL8,MRPS9,PSMA3,EIF3M,CCND2,SUMO1,SNRPD1,MTF2,SSBP1,EEF1E1,FKBP3,MAD2L1
1141	ZFP14	920.3	ARCHS4 Coexpression,1557;Enrichr Queries,1029;GTEx Coexpression,175	PRNP,EGR2,CHIC1,ZRANB2,CPSF6,STX7,RFX3,ZDHHC21,ZDHHC17,PSMD8,ZFYVE16,ZNF226,ZMYND11,MAP3K7
1142	SP7	921	ARCHS4 Coexpression,1607;Enrichr Queries,269;GTEx Coexpression,887	SRPK2,SPAG16,DLX1,EGR2,EGR3,CCND2,IGF1,ENOPH1,HDAC9
1143	FOXN4	921.3	ARCHS4 Coexpression,1023;Enrichr Queries,189;GTEx Coexpression,1552	TOX3,EGR2,EGR3,AADAT,GAD1,ATP1A3,MAPT,SPA17,PACSIN1
1144	CRX	921.8	Literature ChIP-seq,143;ARCHS4 Coexpression,1597;Enrichr Queries,586;GTEx Coexpression,1361	EGR2,VBP1,GAD1,YIPF5,IGF1,THUMPD1,PPP2CA,RBP4,TMEM17,CALB1,PRKRA,CDC42SE2,SLC25A46
1145	ZNF174	922.7	ARCHS4 Coexpression,383;Enrichr Queries,1222;GTEx Coexpression,1163	LYRM1,PRNP,SLBP,CDC123,ZFYVE16,PSMD2,MRPL28,RNPS1,SPATA7,FANCF
1146	ZNF618	922.7	ARCHS4 Coexpression,594;Enrichr Queries,1166;GTEx Coexpression,1008	CPSF6,ABI2,FRMD4A,ZFAND1,MEGF8,LSM14B,HDAC9
1147	ZNF787	922.7	ARCHS4 Coexpression,643;Enrichr Queries,663;GTEx Coexpression,1462	PRNP,UBE2S,ZMIZ2,STUB1,RANGAP1,LSM14B
1148	ZNF266	923.3	ARCHS4 Coexpression,1061;Enrichr Queries,1318;GTEx Coexpression,391	MRPS28,PRNP,MOCS2,ZRANB2,WSB2,NDUFB6,VBP1,WRB,CDC42SE2
1149	ZNF613	923.3	ARCHS4 Coexpression,864;Enrichr Queries,1282;GTEx Coexpression,624	PRNP,CDC123,PAK1IP1,FASTKD3,ZMIZ2,C1D,NOL7,ZNF226,LSM14B
1150	ZNF19	924.7	ARCHS4 Coexpression,1489;Enrichr Queries,660;GTEx Coexpression,625	PRNP,MBD1,ZMIZ2,RAD17,RFX3,FRMD4A,SPA17,PMS1,SPATA7
1151	KAT7	925	ARCHS4 Coexpression,568;GTEx Coexpression,1282	LYRM1,CNOT7,SST,TMEM68,LSM14B
1152	SCMH1	925.5	ARCHS4 Coexpression,990;GTEx Coexpression,861	TCEAL1,THUMPD1,ACO2,PRPF8,TMEM9B
1153	ZNF26	926	ARCHS4 Coexpression,1508;Enrichr Queries,636;GTEx Coexpression,634	PRNP,EIF3M,EGR2,NUDCD1,CDC27,MTF2,WDR75,SMN1,ZNF226
1154	ZNF554	926.3	ARCHS4 Coexpression,1500;Enrichr Queries,1249;GTEx Coexpression,30	PRNP,FBXL17,LHFPL4,IMMP1L,KIAA0513,GNG3,KCNT1,LMBRD2,HEY1,TRAPPC6B,POLR3F,FBXO3,RNPS1,CCDC43,STUB1,MAPT,LSM14B,FKBP3,TRIM23,CAP2,SLC25A46
1155	MSX2	927.7	ARCHS4 Coexpression,805;Enrichr Queries,751;GTEx Coexpression,1227	EEA1,EGR2,EGR3,CCND2,HEY1,CCKBR,SGPP1,PAIP1
1156	NFKB1	927.8	ARCHS4 Coexpression,1301;Enrichr Queries,1063;ReMap ChIP-seq,200;GTEx Coexpression,1147	ACTR3,CDC42,PRDX3,DLX1,PRNP,EGR2,CCND2,VGF,VAMP1,STUB1
1157	RHOXF1	928	ARCHS4 Coexpression,1292;Enrichr Queries,851;GTEx Coexpression,641	KIAA0513,EGR2,KCNT1,EGR3,VWC2,ADAM11,SSTR1,LSM14B,SPA17,PACSIN1
1158	ZNF134	928.3	ARCHS4 Coexpression,542;Enrichr Queries,929;GTEx Coexpression,1314	PRNP,HDAC2,CPSF6,RCN2,NUP133,MTF2,NETO2,ZNF226
1159	HMGA1	930.3	ARCHS4 Coexpression,409;Enrichr Queries,1216;GTEx Coexpression,1166	PRNP,MTCH1,SNRPD1,UBE2S,PSMD2,RANGAP1,PRPF8,MAD2L1,AARS
1160	ZIM2	930.7	ARCHS4 Coexpression,1418;Enrichr Queries,200;GTEx Coexpression,1174	GABRA5,ATRNL1,LMO3,KCNQ2,RIMBP2,FRMD4A,MAPT,SPATA7
1161	TP73	931	ARCHS4 Coexpression,976;Enrichr Queries,264;GTEx Coexpression,1553	EGR2,EGR3,CCND2,ZMIZ2,KCNQ2,C1D,MAPT,PRPF8
1162	ZNF142	931	ARCHS4 Coexpression,570;Enrichr Queries,805;GTEx Coexpression,1418	PRNP,POLR1A,ZMIZ2,RNPS1,RANGAP1,PRPF8
1163	FOXH1	931	ARCHS4 Coexpression,487;Enrichr Queries,1264;GTEx Coexpression,1042	TOX3,EGR2,HDAC2,PANK3,CCND2,SSB,SNRPD1,SEZ6L2,FKBP3
1164	EGR2	931.3	ARCHS4 Coexpression,1010;Enrichr Queries,494;GTEx Coexpression,1290	RGS4,PRNP,EGR3,CCND2,IGF1,DLEU7
1165	ZNF814	931.5	ARCHS4 Coexpression,851;GTEx Coexpression,1012	KIAA0513,ABHD10,RPGRIP1L,PMS1
1166	ZNF474	931.7	ARCHS4 Coexpression,474;Enrichr Queries,1143;GTEx Coexpression,1178	SPAG16,EGR2,FRMPD2,RFX3,TSPAN3,SPA17,HDAC9
1167	TFAP4	932.5	ARCHS4 Coexpression,1116;Enrichr Queries,1278;ReMap ChIP-seq,226;GTEx Coexpression,1110	SLBP,PRNP,EGR2,VGF,TMEM68,RAB28,KIAA0232,LSM14B,RANGAP1
1168	L3MBTL1	933	ARCHS4 Coexpression,1549;GTEx Coexpression,317	KIAA0513,KCNT1,USP11,KCNQ2,ADAM11,LHFPL4,MAPT,SEZ6L2
1169	ZNF610	934.3	ARCHS4 Coexpression,1179;Enrichr Queries,1306;GTEx Coexpression,318	SRPK2,SPAG16,BEX4,CCND2,WRB,TMEM68,TBPL1,RPGRIP1L,RAB28,SPA17,SPATA7
1170	STAT5B	934.5	ARCHS4 Coexpression,1570;Enrichr Queries,544;ReMap ChIP-seq,126;GTEx Coexpression,1498	YARS,MTCH1,PRNP,EGR2,COQ10B,MED7,PSMD8,LYRM1,GNG3,CCND2,PRKAR1A,C1D,VAMP1
1171	ZNF750	934.8	ARCHS4 Coexpression,1400;Enrichr Queries,1044;ReMap ChIP-seq,207;GTEx Coexpression,1088	SLBP,PRNP,EGR3,WBP4,VAMP1,ZDHHC21,RANGAP1,RAB11A,HOPX,SLC27A4
1172	ZNF528	935	ARCHS4 Coexpression,1307;Enrichr Queries,735;GTEx Coexpression,763	BEX4,PRNP,ZRANB2,CCND2,VWC2,ADAM11,ZNF226,RPGRIP1L,ZDHHC17
1173	PATZ1	935.7	ARCHS4 Coexpression,616;Enrichr Queries,1342;GTEx Coexpression,849	PRNP,ZRANB2,ZMIZ2,ERH,ZNF226,MEGF8,LSM14B,PRPF8
1174	HOXC4	936.7	ARCHS4 Coexpression,767;Enrichr Queries,1054;GTEx Coexpression,989	EEA1,DLX1,EGR2,HEY1,UBE2S,YIPF5,RANGAP1,PRPF8
1175	ZNF726	937	ARCHS4 Coexpression,1055;GTEx Coexpression,819	SNRPD1,TMEM68,VRK1,MAD2L1
1176	TRERF1	937	ARCHS4 Coexpression,1359;Enrichr Queries,840;GTEx Coexpression,612	NFU1,DNAJC19,DCTN6,CCND2,C1D,ZDHHC13,FRMD4A,HDAC9,PAIP1
1177	NR4A3	937	ARCHS4 Coexpression,978;Enrichr Queries,1008;GTEx Coexpression,825	NFU1,EGR2,EGR3,CCND2,CACNA2D1,CYCS,FANCF
1178	TEAD2	938	ARCHS4 Coexpression,1238;Enrichr Queries,1340;ReMap ChIP-seq,49;GTEx Coexpression,1125	DCTN6,SRP19,MRPS35,WRB,ATP6AP2,DCK,HOPX,EID1,KIAA0513,EIF3M,CCND2,RAB14,CLNS1A,PITPNM2,LSM14B,POLR3K,TMEM9B,SKP1
1179	ZNF320	938.3	ARCHS4 Coexpression,1099;Enrichr Queries,1363;GTEx Coexpression,353	ZRANB2,CPSF6,RBM26,MRPS25,TMEM68,ZDHHC21,ZNF226,MAP3K7
1180	TSHZ2	939.3	ARCHS4 Coexpression,937;Enrichr Queries,281;GTEx Coexpression,1600	EGR2,CCND2,HEY1,CACNA2D1,PSMD2,C1D,IGF1
1181	MZF1	939.3	ARCHS4 Coexpression,1147;Enrichr Queries,678;GTEx Coexpression,993	PRNP,EGR2,EGR3,ZMIZ2,RFX3,ZNF226
1182	NR5A2	939.5	ARCHS4 Coexpression,1318;Enrichr Queries,923;ReMap ChIP-seq,48;GTEx Coexpression,1469	GABARAPL2,PRNP,MOCS2,RNF11,EGR2,PANK3,WSB2,ZWILCH,WBP4,FAIM2,CCND2,HEY1,MTF2,PI4KA,KPNA4,PDCD2,RAB28,CAP2
1183	AHCTF1	939.7	ARCHS4 Coexpression,743;Enrichr Queries,536;GTEx Coexpression,1540	PRNP,PANK3,POLR1A,MBD1,RB1CC1,WDR75,PRPF8
1184	ZBTB2	940.3	ARCHS4 Coexpression,296;Enrichr Queries,1236;GTEx Coexpression,1289	ACTR3,PRNP,SLBP,NUS1,EGR2,CDC27,MAPT,MEGF8,SEZ6L2,BZW1
1185	ZNF81	942.3	ARCHS4 Coexpression,543;Enrichr Queries,777;GTEx Coexpression,1507	EEA1,PHTF2,CHIC1,ZFYVE16,PANK3,NRSN1,RFX3,ZDHHC17
1186	SP6	942.3	ARCHS4 Coexpression,739;Enrichr Queries,716;GTEx Coexpression,1372	EGR2,EGR3,HEY1,CCKBR,AADAT,HOPX,SGPP1
1187	ZNF500	942.7	ARCHS4 Coexpression,1084;Enrichr Queries,1350;GTEx Coexpression,394	PPP2CA,CPSF6,WSB2,NDUFB5,MTF2,TMEM68,CYCS,HIGD1A,TMEM9B
1188	FOXF1	943	ARCHS4 Coexpression,1046;Enrichr Queries,670;GTEx Coexpression,1113	RGS4,EGR2,CCND2,TMEM158,HEY1,THUMPD1,VIP
1189	ZNF408	943	ARCHS4 Coexpression,491;Enrichr Queries,1051;GTEx Coexpression,1287	PSMD8,PRNP,CDC123,PSMD2,C1D,MRPL28,STUB1,RNPS1
1190	GTF2IRD2	943	ARCHS4 Coexpression,1506;Enrichr Queries,855;GTEx Coexpression,468	PPP2CA,PRNP,CCND2,TCEAL1,C1D,FRMD4A,THUMPD1,NETO2,RANGAP1,MAP4K3
1191	ZSCAN16	943.3	ARCHS4 Coexpression,149;Enrichr Queries,1144;GTEx Coexpression,1537	DLX1,ATP6V1G1,HDAC2,NETO2,FANCF,PSMA3,RCN2,HEY1,SUMO1,MTF2,PI4KA,EEF1E1,SKP1
1192	ZBTB43	944	ARCHS4 Coexpression,1052;Enrichr Queries,1352;GTEx Coexpression,428	PSMD8,PHTF2,PRNP,OGFOD1,PSMD2,KPNA4,CCDC43,LSM14B
1193	ZNF585A	944	ARCHS4 Coexpression,1110;Enrichr Queries,922;GTEx Coexpression,800	EEA1,CHIC1,TMEM68,POLR3F,ZNF226,ZDHHC17,HDAC9,TRIM23
1194	ZNF655	944.3	ARCHS4 Coexpression,1171;Enrichr Queries,1187;GTEx Coexpression,475	PRNP,TMEM161B,ZRANB2,CPSF6,NDUFB6,MBD1,FBXL17,MRPL28,CDC42SE2
1195	ZNF438	945	ARCHS4 Coexpression,674;Enrichr Queries,706;GTEx Coexpression,1455	EGR2,RNF11,MCTP1,TMEM50A,FRMD4A,HDAC9
1196	ZNF208	945.3	ARCHS4 Coexpression,1323;Enrichr Queries,1074;GTEx Coexpression,439	FAM49A,EID1,B3GALNT1,DPY19L2,CCND2,MRPS25,ATRNL1,HSPB3,HDAC9
1197	BNC1	945.7	ARCHS4 Coexpression,1462;Enrichr Queries,413;GTEx Coexpression,962	RGS4,PRNP,EGR2,EGR3,CCND2,ZWILCH,ZDHHC13,RAB11A
1198	ADNP2	946	ARCHS4 Coexpression,982;Enrichr Queries,1250;GTEx Coexpression,606	PRNP,MOCS2,CCND2,PANK3,VBP1,MBD1,GPATCH2,TMEM126B,PRPF8
1199	ZNF425	946.3	ARCHS4 Coexpression,1486;Enrichr Queries,1239;GTEx Coexpression,114	PRNP,CACNA2D1,WBP4,FBXL17,RFX3,LMBRD2,OGFOD1,BRMS1L,GUF1,POLR3F,CCDC43,STUB1,TRIM23,CAP2,SLC25A46
1200	ZSCAN4	948	ARCHS4 Coexpression,1158;Enrichr Queries,376;GTEx Coexpression,1310	DLX1,EGR2,EGR3,CCND2,HEY1,TBPL1,HOPX
1201	ZNF784	948.3	ARCHS4 Coexpression,916;Enrichr Queries,1138;GTEx Coexpression,791	PHTF2,PRNP,MRPS9,EGR2,ZMIZ2,KPNA4,LSM14B,CAP2
1202	HOMEZ	950	ARCHS4 Coexpression,831;Enrichr Queries,821;GTEx Coexpression,1198	PRNP,GTF2A2,EGR2,CCND2,HEY1,KCNJ9,FAIM2,PACSIN1
1203	POU2AF1	951	ARCHS4 Coexpression,932;GTEx Coexpression,970	GRAMD1B,ZMIZ2,VRK1,CDC42SE2,MAD2L1
1204	MLX	951.3	ARCHS4 Coexpression,801;Enrichr Queries,818;GTEx Coexpression,1235	PSMD8,ARF4,PRNP,ATP6V1G1,EGR2,ABI2,MEGF8
1205	YBX2	952	ARCHS4 Coexpression,1114;Enrichr Queries,500;GTEx Coexpression,1242	EGR2,EGR3,VGF,MAPT,SPA17,LSM14B,PACSIN1
1206	THAP8	952	ARCHS4 Coexpression,478;Enrichr Queries,1383;GTEx Coexpression,995	PSMD8,LYRM1,PRNP,UBE2E3,USP11,AP1S2,MRPL28,RPL15
1207	GLMP	952	ARCHS4 Coexpression,981;GTEx Coexpression,923	PSMD8,RBP4,PPCS,TMEM50A,YIPF5
1208	ZNF79	955.7	ARCHS4 Coexpression,755;Enrichr Queries,1052;GTEx Coexpression,1060	YARS,PRNP,EGR2,POLR1A,FASTKD3,C1D,SEZ6L2,MRPS18C
1209	ZNF788P	958	ARCHS4 Coexpression,1149;Enrichr Queries,904;GTEx Coexpression,821	CPSF6,CCND2,ZWILCH,VWC2,POLR3F,VRK1,MAP3K7,MAD2L1
1210	TFEB	958.5	Literature ChIP-seq,82;ARCHS4 Coexpression,1461;Enrichr Queries,786;GTEx Coexpression,1505	MTCH1,PRNP,EGR2,ATP6V1G1,PRMT3,MRPS18C,TCEAL8,KIAA0513,COMMD8,RCN2,ZNF706,PPCS,SUB1,C1D,TCEAL1,AP1S2,GUF1,TMEM126B,DNAJC8
1211	TIGD5	958.7	ARCHS4 Coexpression,881;Enrichr Queries,1252;GTEx Coexpression,743	PRNP,POLR1A,UBE2S,OGFOD1,FASTKD3,STUB1,MRPS18C
1212	ZNF799	959.3	ARCHS4 Coexpression,670;Enrichr Queries,1180;GTEx Coexpression,1028	PRNP,CDC123,EGR2,FASTKD3,ZMIZ2,TMEM68,LSM14B
1213	ZNF324B	959.5	ARCHS4 Coexpression,595;GTEx Coexpression,1324	POLR1A,RABGGTB,RANGAP1,PRPF8
1214	LBX2	960.3	ARCHS4 Coexpression,1006;Enrichr Queries,496;GTEx Coexpression,1379	DLX1,EID1,RBP4,EGR2,EGR3,HEY1,VGF
1215	ZNF875	961.3	ARCHS4 Coexpression,1449;Enrichr Queries,860;GTEx Coexpression,575	PRNP,ZRANB2,DPY19L2,CCND2,MRPS25,ZMIZ2,ZNF226,MAPT,SEZ6L2
1216	FOXJ1	961.3	ARCHS4 Coexpression,1256;Enrichr Queries,682;GTEx Coexpression,946	EGR2,EGR3,VGF,FRMPD2,PCDH8,RFX3,SPA17
1217	IRF9	962	ARCHS4 Coexpression,1365;Enrichr Queries,888;ReMap ChIP-seq,29;GTEx Coexpression,1566	YARS,DCTN6,MTCH1,PRNP,PANK3,WRB,SLC30A5,MRPS10,NDUFC2,THUMPD1,SIRT3,NFU1,CDC42,LYRM1,CCND2,RAB14,DNAJC8,SSBP1,EEF1E1,CBR4,SLC27A4
1218	ZBED4	963.7	ARCHS4 Coexpression,660;Enrichr Queries,1290;GTEx Coexpression,941	EID1,PRNP,PANK3,POLR1A,FASTKD3,MTF2,LSM14B,PRPF8,MAD2L1
1219	NFKB2	964.3	ARCHS4 Coexpression,1283;Enrichr Queries,1010;ReMap ChIP-seq,96;GTEx Coexpression,1468	PRNP,EGR2,FASTKD3,PCDH8,MAT2B,PRDX3,CDC42,EID1,CCND2,VGF,SUB1,ZMIZ2,TSPAN3,CDC42SE2
1220	ZNF470	964.3	ARCHS4 Coexpression,1505;Enrichr Queries,1354;GTEx Coexpression,34	PSMD10,PRNP,SCOC,CHIC1,ACTR6,KCNJ9,WRB,HDAC9,EID1,KBTBD6,ABI2,TMEM126B,RAB28,MEGF8,ZMYND11,ENOPH1,SKP1,TRIM23
1221	ZNF225	965	ARCHS4 Coexpression,1019;GTEx Coexpression,911	FAM133A,FASTKD3,WDR75,CBLN4,MAP3K7
1222	ZBTB7C	965	ARCHS4 Coexpression,1435;Enrichr Queries,661;GTEx Coexpression,799	EGR2,EGR3,CCND2,RAB14,HEY1,ZDHHC13,RAB11A,SLC27A4
1223	ZNF581	965.3	ARCHS4 Coexpression,587;Enrichr Queries,883;GTEx Coexpression,1426	PSMD8,MTCH1,PRNP,MRPL28,RNPS1,RPL15
1224	TBX19	966.3	ARCHS4 Coexpression,1148;Enrichr Queries,1003;GTEx Coexpression,748	PRNP,EGR2,ZRANB2,EGR3,RIMBP2,SEZ6L2,LSM14B,SCG2
1225	SNAI1	966.3	ARCHS4 Coexpression,1377;Enrichr Queries,634;GTEx Coexpression,888	PRNP,EGR2,EGR3,CCND2,IGF1,LSM14B,COQ10B
1226	HEY2	968	ARCHS4 Coexpression,608;Enrichr Queries,699;GTEx Coexpression,1597	EGR2,HDAC2,EGR3,CCND2,HEY1,SUMO1,MAD2L1
1227	ZNF37A	968.3	ARCHS4 Coexpression,1559;Enrichr Queries,837;GTEx Coexpression,509	EEA1,PRNP,UFM1,ZRANB2,CPSF6,RBM26,GCC2,ZFAND1,PCDHA11,HDAC9
1228	HOXB5	969.3	ARCHS4 Coexpression,1135;Enrichr Queries,423;GTEx Coexpression,1350	RGS4,TOX3,PRNP,EGR2,CCND2,TMEM158,HEY1
1229	ZNF837	970.7	ARCHS4 Coexpression,504;Enrichr Queries,1137;GTEx Coexpression,1271	C1QTNF4,SLBP,UBE2S,AP1S2,MRPL28,STUB1,ZNF226,FANCF
1230	NKX31	971	ARCHS4 Coexpression,1232;GTEx Coexpression,710	ATP6V1G1,PAK1IP1,FBXL17,THUMPD1,ZNF226
1231	HSF5	971.3	ARCHS4 Coexpression,1255;Enrichr Queries,436;GTEx Coexpression,1223	EGR2,EGR3,DPY19L2,HEY1,SPA17,HDAC9,HOPX
1232	ATOH1	971.3	ARCHS4 Coexpression,980;Enrichr Queries,363;GTEx Coexpression,1571	EGR2,EGR3,CCND2,TMEM158,PCDH8,ADAM11,HDAC9
1233	DNTTIP1	971.5	ARCHS4 Coexpression,506;GTEx Coexpression,1437	PSMD8,UBE2S,PSMD2,NOL7,MRPL28
1234	ZNF792	971.7	ARCHS4 Coexpression,945;Enrichr Queries,1215;GTEx Coexpression,755	BEX4,SPAG16,PRNP,CCND2,WRB,PITPNM2,DCK,SKP1
1235	ZNF679	972.3	ARCHS4 Coexpression,1124;Enrichr Queries,579;GTEx Coexpression,1214	ACTR3,PRNP,EGR2,TBPL1,SPA17,HOPX
1236	ZNF346	972.7	ARCHS4 Coexpression,571;Enrichr Queries,1080;GTEx Coexpression,1267	ARF4,PRNP,GABARAPL2,PAK1,TMEM161B,CCND2,USP11,COQ10B
1237	FOXE3	973.3	ARCHS4 Coexpression,503;Enrichr Queries,1134;GTEx Coexpression,1283	EGR3,RBM26,NUP133,PRKRA,ERH,RANGAP1,PRPF8,DLEU7
1238	SCML4	973.7	ARCHS4 Coexpression,899;Enrichr Queries,552;GTEx Coexpression,1470	PRNP,EGR2,EGR3,CCND2,MAT2B,HOPX,CDC42SE2
1239	ZFHX3	973.7	ARCHS4 Coexpression,635;Enrichr Queries,737;GTEx Coexpression,1549	PRNP,CCND2,EGR3,NRSN1,POLR1A,C1D,FRMD4A,MEGF8
1240	IRX1	973.7	ARCHS4 Coexpression,630;Enrichr Queries,1060;GTEx Coexpression,1231	EGR2,EGR3,CCND2,ABI2,PCDH8,FRMD4A,KIAA0232,MEGF8
1241	KLF8	974.3	ARCHS4 Coexpression,1531;Enrichr Queries,432;GTEx Coexpression,960	FAM49A,CCND2,RAB14,HDAC9,RAB11A,HOPX,CD200
1242	ZNF891	974.5	ARCHS4 Coexpression,1536;GTEx Coexpression,413	NUDCD1,EXOSC9,YEATS4,ANAPC10,TMEM9B,PMS1,MED7
1243	ZNF419	974.7	ARCHS4 Coexpression,1524;Enrichr Queries,931;GTEx Coexpression,469	PRNP,ABHD10,KCNT1,MRPS25,POLR3F,ZNF226,MAP3K7,HDAC9
1244	PRDM2	975.7	ARCHS4 Coexpression,1223;Enrichr Queries,1084;GTEx Coexpression,620	PSMD8,ARF4,PRNP,PAK1,CHIC1,CPSF6,CCND2,PI4KA,FRMD4A
1245	HES4	975.7	ARCHS4 Coexpression,1185;Enrichr Queries,558;GTEx Coexpression,1184	PRNP,EGR2,TMEM158,VGF,UBE2S,FASTKD3
1246	KDM2B	976	ARCHS4 Coexpression,612;GTEx Coexpression,1340	POLR1A,ZMIZ2,HIGD1A,PRPF8,HOPX
1247	SIX4	976	ARCHS4 Coexpression,1252;Enrichr Queries,1192;GTEx Coexpression,484	PHTF2,EGR2,CCND2,OGFOD1,CACNA2D1,KPNA4,CCDC43,CAP2
1248	ZNF385C	978	ARCHS4 Coexpression,1497;Enrichr Queries,330;GTEx Coexpression,1107	EGR2,EGR3,VGF,ADAM11,ATP1A3,LSM14B,SPATA7,PACSIN1
1249	HOXC12	978.7	ARCHS4 Coexpression,1188;Enrichr Queries,345;GTEx Coexpression,1403	DLX1,EGR2,EGR3,PRKRA,SSTR1,RANGAP1,HOPX
1250	DMRT2	981	ARCHS4 Coexpression,1336;Enrichr Queries,704;GTEx Coexpression,903	VKORC1L1,EGR2,CALB1,EGR3,CCND2,ECHDC1,IGF1
1251	ZBTB45	981.7	ARCHS4 Coexpression,999;Enrichr Queries,1223;GTEx Coexpression,723	PRNP,CDC123,UBE2S,MED10,ZMIZ2,NOL7,STUB1
1252	ZBTB20	982	ARCHS4 Coexpression,921;Enrichr Queries,421;GTEx Coexpression,1604	PRNP,CCND2,GPATCH2,FBXL17,FRMD4A,IGF1,HDAC9
1253	NCOA2	982.3	ARCHS4 Coexpression,1102;Enrichr Queries,1377;ReMap ChIP-seq,81;GTEx Coexpression,1369	SRPK2,ATP6V1G1,PANK3,WSB2,LYSMD2,ZDHHC13,THOC7,PSMA3,ZNF706,TMEM65,VGF,RB1CC1,RNPS1,PDCD2,SLC27A4
1254	ZNF586	983.3	ARCHS4 Coexpression,340;Enrichr Queries,1094;GTEx Coexpression,1516	MTF2,CYCS,MAT2B,MEGF8,SEZ6L2,LSM14B,AARS,CDC42SE2,SLC27A4
1255	RXRB	983.3	ARCHS4 Coexpression,1164;Enrichr Queries,794;GTEx Coexpression,992	PPP2CA,MTCH1,PRNP,ZRANB2,PRKAR1A,ZMIZ2,RANGAP1
1256	ZSCAN5C	984	ARCHS4 Coexpression,1453;Enrichr Queries,1368;GTEx Coexpression,131	CDC123,NDUFB6,FASTKD3,CACNA2D1,NOL7,MRPL28,NETO2,COMMD8,MRPL50,SNRPD1,RPA3,POLR3K,MAD2L1
1257	ZNF493	985	ARCHS4 Coexpression,1538;Enrichr Queries,620;GTEx Coexpression,797	GRAMD1B,MTF2,VWC2,ADAM11,RFX3,GCC2,ZNF226,PCDHA11
1258	ZNF805	985	ARCHS4 Coexpression,619;Enrichr Queries,1204;GTEx Coexpression,1132	PRNP,ISCA1,PANK3,NRSN1,PSMA1,OGFOD1,RB1CC1,MTF2
1259	ZNF394	988.3	ARCHS4 Coexpression,906;Enrichr Queries,556;GTEx Coexpression,1503	MTCH1,PRNP,TMEM17,PPA2,OCIAD1,MEGF8,CDC42SE2
1260	HEYL	990	ARCHS4 Coexpression,1245;Enrichr Queries,508;GTEx Coexpression,1217	RGS4,EGR2,DPY19L2,CCND2,HEY1,IGF1,HSPB3
1261	PRRX1	990	ARCHS4 Coexpression,1588;Enrichr Queries,388;GTEx Coexpression,994	EEA1,RGS4,EGR2,CCND2,CDC27,C1D,IGF1
1262	ZNF710	992	ARCHS4 Coexpression,1210;Enrichr Queries,518;GTEx Coexpression,1248	PRNP,CCND2,ZNF706,ZMIZ2,PITPNM2,C1D,FRMD4A
1263	ZNF574	993	ARCHS4 Coexpression,492;Enrichr Queries,966;GTEx Coexpression,1521	PPP2CA,PRNP,POLR1A,PSMD2,USP11,MRPL28,RNPS1,RANGAP1
1264	ZNF200	993.3	ARCHS4 Coexpression,1543;Enrichr Queries,543;GTEx Coexpression,894	PPP2CA,PRNP,GTF2A2,UBE2S,PRKAR1A,MTF2,TBPL1,BZW1
1265	MBD6	993.5	ARCHS4 Coexpression,1129;GTEx Coexpression,858	ZMIZ2,ZNF226,THOC7
1266	ZNF829	995.3	ARCHS4 Coexpression,1088;Enrichr Queries,703;GTEx Coexpression,1195	ZWILCH,TMEM68,RFX3,VRK1,ZNF226,SPA17
1267	ZNF594	995.3	ARCHS4 Coexpression,1043;Enrichr Queries,1304;GTEx Coexpression,639	ZRANB2,CPSF6,RBM26,ABI2,MRPS25,RFX3,ZNF226
1268	ZBED9	995.5	ARCHS4 Coexpression,827;GTEx Coexpression,1164	GRAMD1B,FBXL17,RAD17,SPA17,RABGGTB
1269	ZNF66	996	ARCHS4 Coexpression,645;GTEx Coexpression,1347	EIF3M,LMO3,GPATCH2,FBXL17,CCNC
1270	DLX3	996.7	ARCHS4 Coexpression,1201;Enrichr Queries,493;GTEx Coexpression,1296	DLX1,EGR2,EGR3,CCND2,HEY1,CCKBR,HOPX
1271	ZSCAN22	998.3	ARCHS4 Coexpression,725;Enrichr Queries,985;GTEx Coexpression,1285	PRNP,TMEM161B,EGR3,CCND2,FASTKD3,TMEM68,COQ10B
1272	THAP3	999	ARCHS4 Coexpression,192;Enrichr Queries,1207;GTEx Coexpression,1598	PSMD8,DNAJC19,PRNP,ATP6V1G1,NDUFB6,SNRPD1,MRPL28,NDUFC2,RPL15,SSBP1,EEF1E1,MRPS18C
1273	IRF8	999	Literature ChIP-seq,84;ARCHS4 Coexpression,1415;Enrichr Queries,1152;GTEx Coexpression,1345	SRPK2,EGR2,TMEM50A,ZWILCH,MAST3,SLC30A5,MAT2B,ZDHHC17,MRPL32,MRPL3,CCND2,PI4KA,ERH,ZMYND11,CDC42SE2
1274	RHOXF2B	999.7	ARCHS4 Coexpression,638;Enrichr Queries,1122;GTEx Coexpression,1239	FAM133A,ZCCHC12,ATRNL1,SNRPD1,TMEM68,RAD17,EEF1E1,MRPS18C
1275	NPAS2	1002	ARCHS4 Coexpression,1471;Enrichr Queries,377;GTEx Coexpression,1159	RGS4,PRNP,EGR2,EGR3,CCND2,ZDHHC13,SLC27A4
1276	ZNF572	1003	ARCHS4 Coexpression,1037;Enrichr Queries,1287;GTEx Coexpression,685	B3GALNT1,NUS1,TMEM65,EXOSC9,WDR75,THUMPD1,BZW1,PMS1
1277	AKAP8L	1004	ARCHS4 Coexpression,914;Enrichr Queries,1097;GTEx Coexpression,1000	MTCH1,PRNP,ZMIZ2,MBD1,LSM14B,AARS
1278	ZNF491	1004	ARCHS4 Coexpression,639;Enrichr Queries,1253;GTEx Coexpression,1121	TMEM161B,PANK3,PSMC6,RFX3,FRMD4A,RANGAP1,COQ10B,MAP4K3
1279	ZBTB39	1005	ARCHS4 Coexpression,1217;Enrichr Queries,826;GTEx Coexpression,971	PRNP,CCND2,ZWILCH,MTF2,C1D,RAD17,PRPF8,PMS1
1280	PAX2	1007	ARCHS4 Coexpression,1454;Enrichr Queries,230;GTEx Coexpression,1336	DLX1,EGR2,CALB1,EGR3,CCND2,GAD1,PCDH8
1281	ZNF2	1008	ARCHS4 Coexpression,1199;Enrichr Queries,816	PRNP,EGR2,CCND2,HEY1,TMEM68
1282	TBX6	1008	ARCHS4 Coexpression,1270;Enrichr Queries,342;GTEx Coexpression,1411	PRNP,EGR2,EGR3,HEY1,C1D,TMEM68,ZDHHC13,SEZ6L2
1283	FOXI1	1010	ARCHS4 Coexpression,1279;Enrichr Queries,601;GTEx Coexpression,1149	TOX3,DLX1,GPI,EGR2,CALB1,HEY1
1284	GZF1	1011	ARCHS4 Coexpression,615;Enrichr Queries,857;GTEx Coexpression,1561	PRNP,EGR2,EGR3,CCND2,PANK3,UBE2E1,LSM14B,PRPF8
1285	HOXA11	1011	ARCHS4 Coexpression,825;Enrichr Queries,1030;GTEx Coexpression,1179	DLX1,EGR2,CCND2,UBE2S,TCEAL1,STUB1,RANGAP1
1286	ZNF556	1011	ARCHS4 Coexpression,1589;Enrichr Queries,927;GTEx Coexpression,518	PHTF2,CCND2,CACNA2D1,GUF1,CCDC43,IGF1,FKBP3,HDAC9,CAP2
1287	ZNF385A	1013	ARCHS4 Coexpression,1170;Enrichr Queries,525;GTEx Coexpression,1344	MTCH1,PRNP,EGR2,CCND2,ZMIZ2,C1D,HOPX
1288	ZNF514	1013	ARCHS4 Coexpression,1000;Enrichr Queries,1153;GTEx Coexpression,886	PRNP,ZRANB2,CPSF6,DPY19L2,PSMD2,ZNF226
1289	PAX9	1014	ARCHS4 Coexpression,1341;Enrichr Queries,389;GTEx Coexpression,1311	DLX1,EGR2,EGR3,CCND2,GAD1,ZDHHC13
1290	ZNF114	1014	ARCHS4 Coexpression,1182;Enrichr Queries,1357;GTEx Coexpression,502	STX12,MTCH1,SNRPD1,ZMIZ2,ATP6AP2,MBIP,HDAC9,AARS
1291	FOXQ1	1014	ARCHS4 Coexpression,1368;Enrichr Queries,780;GTEx Coexpression,895	PRNP,EGR2,TMEM158,CCND2,GLOD4,RAB11A,HOPX
1292	HOXD8	1015	ARCHS4 Coexpression,1596;Enrichr Queries,239;GTEx Coexpression,1210	DLX1,PRNP,EGR2,EGR3,NUDCD1,HEY1,IGF1
1293	ZNF747	1016	ARCHS4 Coexpression,1547;Enrichr Queries,1147;GTEx Coexpression,354	NFU1,DNAJC19,ENY2,PRKRA,WBP4,KCNQ2,PDHB,AIG1,MRPS18C
1294	ZNF343	1016	ARCHS4 Coexpression,1015;Enrichr Queries,866;GTEx Coexpression,1168	EEA1,PRNP,RBM26,C1D,MRPL28,ZDHHC13,FRMD4A,HDAC9
1295	NFATC2	1017	ARCHS4 Coexpression,1180;Enrichr Queries,441;GTEx Coexpression,1429	PRNP,EGR2,EGR3,CCND2,HDAC9,CDC42SE2
1296	ZNF155	1018	ARCHS4 Coexpression,534;Enrichr Queries,1145;GTEx Coexpression,1374	EGR3,FASTKD3,OGFOD1,FEZ2,ZNF226,TMEM14B,PAIP1
1297	HES2	1018	ARCHS4 Coexpression,1466;Enrichr Queries,775;GTEx Coexpression,813	PRNP,EGR2,CCND2,RAB14,VGF,ZDHHC13,RAB11A,SLC27A4
1298	ZNF337	1019	ARCHS4 Coexpression,792;Enrichr Queries,1308;GTEx Coexpression,957	PRNP,CCND2,LRRC7,C1D,VWC2,ADAM11,POLR3F,FBXO3
1299	CREB5	1019	ARCHS4 Coexpression,1360;Enrichr Queries,249;GTEx Coexpression,1448	PRNP,EGR2,EGR3,CCND2,FRMD4A,HDAC9
1300	PLAGL2	1020	ARCHS4 Coexpression,610;Enrichr Queries,1115;GTEx Coexpression,1335	PRNP,EGR2,CCND2,POLR1A,MBD1,ZMIZ2,LSM14B,PRPF8
1301	ZSCAN31	1021	ARCHS4 Coexpression,927;GTEx Coexpression,1114	DPY19L2,PEX3,ZMYND11,SPATA7
1302	SMAD9	1021	ARCHS4 Coexpression,1127;Enrichr Queries,576;GTEx Coexpression,1360	PRNP,EGR2,HEY1,ABI2,IGF1,ZMYND11
1303	HOXD4	1023	ARCHS4 Coexpression,1140;Enrichr Queries,906;GTEx Coexpression,1022	PSMD8,DLX1,EGR2,TCEAL1,WDR75,IGF1
1304	FOXF2	1023	ARCHS4 Coexpression,987;Enrichr Queries,945;GTEx Coexpression,1138	EGR2,CCND2,HEY1,VIP,MEGF8,RANGAP1,HDAC9
1305	OSR2	1023	ARCHS4 Coexpression,1320;Enrichr Queries,899;GTEx Coexpression,851	EGR2,CPSF6,EGR3,TCEAL1,WDR75,IGF1
1306	TBX21	1025	ARCHS4 Coexpression,1554;Enrichr Queries,881;ReMap ChIP-seq,169;GTEx Coexpression,1495	ACTR3,EGR2,CCND2,EGR3,MAST3,CACNA2D1,VAMP1,SGPP1,HOPX,CDC42SE2
1307	ZNF397	1027	ARCHS4 Coexpression,1151;GTEx Coexpression,902	CPSF6,TMEM68,MRPL28,MAP3K7
1308	REL	1030	ARCHS4 Coexpression,935;Enrichr Queries,856;GTEx Coexpression,1298	CDC42,PRNP,EGR2,EGR3,CCND2
1309	GMEB2	1031	ARCHS4 Coexpression,1137;Enrichr Queries,1071;GTEx Coexpression,885	DCTN6,PRNP,EGR2,ZMIZ2,TMEM126B,COQ10B,POLR2K
1310	ZFP30	1031	ARCHS4 Coexpression,951;Enrichr Queries,1027;GTEx Coexpression,1116	PRNP,EGR2,CCND2,NDUFA5,ADAM11,POLR3F,RPGRIP1L
1311	SOX30	1032	ARCHS4 Coexpression,1017;Enrichr Queries,891;GTEx Coexpression,1189	PSMD10,EGR2,EGR3,VGF,MBD1,SPA17
1312	ZNF560	1033	ARCHS4 Coexpression,366;Enrichr Queries,1381;GTEx Coexpression,1351	SSB,CCKBR,PCDH8,MTF2,TBPL1,LRRC40,SPA17,MAD2L1
1313	ZNF257	1033	ARCHS4 Coexpression,1119;Enrichr Queries,1098;GTEx Coexpression,882	EIF3M,TMEM68,VRK1,SCG2,HDAC9,MAD2L1
1314	ZNF786	1034	ARCHS4 Coexpression,1294;Enrichr Queries,350;GTEx Coexpression,1457	PRNP,TMEM158,TMEM17,PPA2,TMEM68,OCIAD1
1315	ATF5	1034	ARCHS4 Coexpression,1305;Enrichr Queries,470;GTEx Coexpression,1327	MTCH1,PRNP,RBP4,EGR2,CCND2,ZMIZ2,AARS
1316	ZNF563	1036	ARCHS4 Coexpression,507;Enrichr Queries,993;GTEx Coexpression,1607	PRNP,MRPS9,GTF2A2,TBPL1,FRMD4A,SPA17,HDAC9,MRPS18C
1317	ZNF761	1036	ARCHS4 Coexpression,938;Enrichr Queries,1325;GTEx Coexpression,845	PRNP,PAK1IP1,CCNC,THUMPD1,ZNF226
1318	ZSCAN10	1037	ARCHS4 Coexpression,1243;Enrichr Queries,1199;GTEx Coexpression,668	PPP1R2,EGR2,KCNT1,SSB,OGFOD1,POLR3F,RNPS1,PACSIN1
1319	ZKSCAN5	1037	ARCHS4 Coexpression,1610;Enrichr Queries,920;GTEx Coexpression,581	ARF4,PRNP,PHTF2,POLR3F,TBPL1,LSM14B,PMS1,MED7
1320	ELF3	1038	ARCHS4 Coexpression,1404;Enrichr Queries,1358;ReMap ChIP-seq,279;GTEx Coexpression,1112	TOX3,EID1,PRNP,ZDHHC13,FAIM2
1321	ZNF45	1038	ARCHS4 Coexpression,588;Enrichr Queries,1174;GTEx Coexpression,1353	PRNP,KIAA0513,NUP133,FASTKD3,ZNF226,NETO2,SEZ6L2
1322	KLF17	1039	ARCHS4 Coexpression,1494;Enrichr Queries,410;GTEx Coexpression,1212	RGS4,PRNP,EGR2,HEY1,IGF1,SPA17
1323	ZNF628	1039	ARCHS4 Coexpression,1025;Enrichr Queries,547;GTEx Coexpression,1545	PRNP,EGR3,UBE2S,ZMIZ2,C1D,RANGAP1
1324	ZNF589	1039	ARCHS4 Coexpression,1215;Enrichr Queries,1336;ReMap ChIP-seq,112;GTEx Coexpression,1493	FAM49A,CDC42,LYRM1,EGR2,PSMA1,VGF,RAB14,WRB,MTF2,SIRT3,CAP2
1325	HOXD12	1040	ARCHS4 Coexpression,1586;Enrichr Queries,143;GTEx Coexpression,1390	ADCYAP1,DLX1,EGR2,EGR3,PRKRA,GAD1,PCDH8,THUMPD1
1326	SPDEF	1040	ARCHS4 Coexpression,1226;Enrichr Queries,1019;GTEx Coexpression,876	TOX3,PRNP,ATP6V1G1,EGR3,PAK1IP1,SLC27A4
1327	ZNF398	1040	ARCHS4 Coexpression,810;Enrichr Queries,1378;GTEx Coexpression,933	PRNP,MOCS2,POLR1A,TMEM126B,TSPAN3,LSM14B,PRPF8
1328	SOHLH2	1041	ARCHS4 Coexpression,696;Enrichr Queries,1221;GTEx Coexpression,1205	MRPS28,PRNP,SUMO1,SPA17,PACSIN1,PAIP1
1329	ZBTB8A	1042	ARCHS4 Coexpression,1079;GTEx Coexpression,1005	TMEM68,MRPL28,MAP4K3
1330	NR1H4	1042	ARCHS4 Coexpression,811;Enrichr Queries,961;GTEx Coexpression,1355	PRNP,RBP4,EGR2,IGF1,RPL15,HIGD1A
1331	ZNF705E	1043	ARCHS4 Coexpression,1287;GTEx Coexpression,798	PPP1R2,CPSF6,NUP133,WDR75,MRPL28
1332	ZNF671	1043	ARCHS4 Coexpression,1275;Enrichr Queries,1050;GTEx Coexpression,804	KIAA0513,PRNP,KCNT1,CCND2,ADAM11,POLR3F,ZNF226,SLC27A4
1333	ZNF121	1043	ARCHS4 Coexpression,853;Enrichr Queries,918;GTEx Coexpression,1358	SNRPD1,PAK1IP1,MTF2,CCNC,RABGGTB,MAD2L1
1334	AHRR	1043	ARCHS4 Coexpression,1280;GTEx Coexpression,806	ZWILCH,EXOSC9,ZMIZ2,VRK1,MAD2L1
1335	ZNF75D	1043	ARCHS4 Coexpression,1156;Enrichr Queries,902;GTEx Coexpression,1072	BEX4,PRNP,CCND2,PPCS,SNRPD1,UBE2D2
1336	FOXR1	1043	ARCHS4 Coexpression,1552;Enrichr Queries,222;GTEx Coexpression,1356	SLC10A4,ATP6V1G1,EGR2,AUH,KCNQ2,VWC2,RAD17
1337	ZNF808	1043	ARCHS4 Coexpression,1579;Enrichr Queries,1185;GTEx Coexpression,366	BEX4,PRNP,WRB,KCNQ2,C1D,FAIM2,FRMD4A,MAPT,SKP1
1338	ZXDB	1044	ARCHS4 Coexpression,857;Enrichr Queries,1046;GTEx Coexpression,1228	PRNP,CHIC1,CCND2,PANK3,SMN1,PRPF8
1339	IKZF3	1044	ARCHS4 Coexpression,879;Enrichr Queries,1171;GTEx Coexpression,1081	EGR2,CCND2,VWC2,CDC42SE2,MAD2L1
1340	IKZF2	1044	ARCHS4 Coexpression,1339;Enrichr Queries,862;GTEx Coexpression,931	PRNP,EGR2,CCND2,SNRPD1,UBE2E1,HDAC9,MAD2L1
1341	ZNF791	1045	ARCHS4 Coexpression,1122;Enrichr Queries,631;GTEx Coexpression,1382	PRNP,RNF11,RB1CC1,TMEM68,MRPL28,GCC2
1342	ZNF382	1046	ARCHS4 Coexpression,1569;Enrichr Queries,1167;GTEx Coexpression,401	GRAMD1B,KIAA0513,KCNT1,CCND2,VWC2,ADAM11,POLR3F,PCDHA11,HDAC9
1343	IRX3	1047	ARCHS4 Coexpression,1260;Enrichr Queries,504;GTEx Coexpression,1376	PRNP,EGR2,EGR3,CCND2,HEY1,LSM14B,HOPX
1344	NKX32	1048	ARCHS4 Coexpression,774;GTEx Coexpression,1321	UBE2S,VIP,RANGAP1,SLC27A4
1345	OVOL1	1048	ARCHS4 Coexpression,1230;Enrichr Queries,1076;GTEx Coexpression,839	EGR2,EGR3,CCKBR,ZDHHC13,RAB11A,HOPX,SLC27A4
1346	HMGA2	1049	ARCHS4 Coexpression,917;Enrichr Queries,1213;GTEx Coexpression,1016	PRNP,GRAMD1B,SSB,CCND2,TMEM158,YIPF5
1347	ASCL2	1050	ARCHS4 Coexpression,1354;Enrichr Queries,534;GTEx Coexpression,1261	PRNP,EGR2,EGR3,CCND2,HOPX
1348	ZSCAN29	1052	ARCHS4 Coexpression,707;Enrichr Queries,1298;GTEx Coexpression,1150	PRNP,PANK3,POLR1A,RB1CC1,RAD17,LSM14B,PMS1
1349	ANKZF1	1053	ARCHS4 Coexpression,859;Enrichr Queries,1309;GTEx Coexpression,991	PRDX3,PRNP,CPSF6,C1D,HIGD1A,PAIP1
1350	OVOL3	1055	ARCHS4 Coexpression,709;GTEx Coexpression,1401	POLR1A,MBD1,KCNQ2,RPGRIP1L
1351	ZNF221	1055	ARCHS4 Coexpression,1081;Enrichr Queries,1205;GTEx Coexpression,879	SSB,CDC27,TMEM68,LRRC40,RFX3,ZNF226
1352	ZBTB49	1057	ARCHS4 Coexpression,699;GTEx Coexpression,1414	PPP2CB,DCK,CDC42SE2,PAIP1
1353	ZNF865	1057	ARCHS4 Coexpression,1130;GTEx Coexpression,983	PHTF2,ZMIZ2,KPNA4,CAP2
1354	ZNF219	1058	ARCHS4 Coexpression,754;Enrichr Queries,1015;GTEx Coexpression,1404	PRNP,CCND2,ZMIZ2,C1D,MEGF8,LSM14B,CDC42SE2
1355	NR1I2	1058	Literature ChIP-seq,157;ARCHS4 Coexpression,1470;Enrichr Queries,1234;GTEx Coexpression,1371	PRNP,RBP4,PGRMC1,ATRNL1,TRAPPC6B,SLC30A5,PITPNM2,FBXL17,IGF1
1356	HOXA3	1059	ARCHS4 Coexpression,1003;Enrichr Queries,914;GTEx Coexpression,1260	PRNP,KIAA0513,ABHD10,EGR2,CCND2,RPL15
1357	EVX2	1061	ARCHS4 Coexpression,1503;Enrichr Queries,76;GTEx Coexpression,1603	ADCYAP1,DLX1,EGR2,EGR3,SLC32A1,PRKRA,GAD1,PCDH8
1358	ZNF681	1062	ARCHS4 Coexpression,1483;Enrichr Queries,1070;GTEx Coexpression,633	PANK3,CCND2,TMEM68,ZDHHC13,ZDHHC21,HDAC9,CD200,MAD2L1
1359	PKNOX1	1063	ARCHS4 Coexpression,1478;Enrichr Queries,1241;ReMap ChIP-seq,131;GTEx Coexpression,1400	PSMD8,ACTR3,CDC42,GABARAPL2,KIAA0513,PRNP,CCND2,PDCD10,TBPL1,KIAA0232
1360	ESX1	1063	ARCHS4 Coexpression,1039;Enrichr Queries,894;GTEx Coexpression,1257	TSNAX,EGR3,CCND2,HEY1,RAD17
1361	PRDM4	1064	ARCHS4 Coexpression,1057;Enrichr Queries,1039;GTEx Coexpression,1095	EEA1,PRNP,CCND2,PRPF8,SIRT3
1362	ZNF525	1064	ARCHS4 Coexpression,1525;GTEx Coexpression,603	MBD1,MTF2,RAD17,PRPF8,PMS1
1363	HNF1A	1065	ARCHS4 Coexpression,1289;Enrichr Queries,447;GTEx Coexpression,1458	PRNP,EGR2,RBP4,CCND2,IGF1,MAPT
1364	LCOR	1067	ARCHS4 Coexpression,870;Enrichr Queries,1078;GTEx Coexpression,1254	EEA1,TMEM161B,CCND2,RFX3,STUB1,THUMPD1
1365	HIC2	1068	ARCHS4 Coexpression,1458;Enrichr Queries,764;GTEx Coexpression,981	SRPK2,PRNP,EGR2,CCND2,UBE2S,MTF2,TBPL1
1366	EHF	1070	ARCHS4 Coexpression,1450;Enrichr Queries,1367;ReMap ChIP-seq,293;GTEx Coexpression,1169	PRNP,ZDHHC13,RAB11A
1367	IRF2	1070	ARCHS4 Coexpression,1460;Enrichr Queries,1066;ReMap ChIP-seq,224;GTEx Coexpression,1530	KIAA0513,MTCH1,PRNP,CCND2,NDUFC2,STUB1,RANGAP1,SIRT3
1368	PHF21A	1070	ARCHS4 Coexpression,1437;Enrichr Queries,326;GTEx Coexpression,1447	SRPK2,MTCH1,PRNP,CCND2,C1D,RFX3
1369	ASCL5	1071	ARCHS4 Coexpression,838;GTEx Coexpression,1304	PITPNM2,FBXL17,RABGGTB,CAP2
1370	ZNF548	1071	ARCHS4 Coexpression,915;Enrichr Queries,1233;GTEx Coexpression,1065	PRNP,WSB2,WRB,USP11,ZNF226,RPGRIP1L
1371	BHLHA15	1073	ARCHS4 Coexpression,1202;GTEx Coexpression,943	ZNF706,PDCD2,FANCF,AARS
1372	SPIB	1073	ARCHS4 Coexpression,1517;Enrichr Queries,1301;ReMap ChIP-seq,76;GTEx Coexpression,1399	FAM49A,ACTR3,EGR2,HSPB3,MRPL32,LYRM1,CCND2,PRKAR1A,SUB1,CDC27,CYCS,CDC42SE2,CHMP5
1373	ZNF789	1073	ARCHS4 Coexpression,1566;Enrichr Queries,1201;GTEx Coexpression,453	ZRANB2,CPSF6,RBM26,ZMIZ2,MTF2,VAMP1,FRMD4A,ZNF226
1374	LIN54	1074	ARCHS4 Coexpression,866;GTEx Coexpression,1281	ZMIZ2,THUMPD1,DCK
1375	RELB	1074	ARCHS4 Coexpression,1390;Enrichr Queries,1224;ReMap ChIP-seq,143;GTEx Coexpression,1538	DLX1,PRNP,EGR2,NRSN1,SUB1,PCDH8,TSPAN3,BZW1,MRPL32,CDC42SE2
1376	ZNF407	1074	ARCHS4 Coexpression,847;Enrichr Queries,1083;GTEx Coexpression,1292	NRSN1,RFX3,KPNA4,FRMD4A,HDAC9,CAP2
1377	ZNF587	1074	ARCHS4 Coexpression,1539;Enrichr Queries,1197;GTEx Coexpression,487	DCTN6,PRNP,TMEM161B,ZRANB2,CPSF6,RBM26,MTF2,ZNF226
1378	FOXO4	1074	ARCHS4 Coexpression,1555;Enrichr Queries,971;GTEx Coexpression,697	GABARAPL2,PRNP,EGR2,CCND2,VBP1,WRB,ENOPH1
1379	ZNF596	1075	ARCHS4 Coexpression,1001;Enrichr Queries,1265;GTEx Coexpression,959	POLR3F,RFX3,LSM14B,HDAC9,PMS1,SPATA7,SKP1
1380	ZNF469	1076	ARCHS4 Coexpression,1609;GTEx Coexpression,542	TCEAL8,RCN2,SSB,YIPF5,RPGRIP1L
1381	GATAD2B	1076	ARCHS4 Coexpression,483;Enrichr Queries,1310;GTEx Coexpression,1434	PRDX3,CCND2,MBD1,ZMIZ2,PI4KA,HIGD1A,PRPF8
1382	ZNF471	1076	ARCHS4 Coexpression,1514;Enrichr Queries,1203;GTEx Coexpression,512	CDC42,CHIC1,ZRANB2,CPSF6,CCND2,C1D,ZMYND11,ZDHHC17
1383	ZNF846	1077	ARCHS4 Coexpression,1195;Enrichr Queries,722;GTEx Coexpression,1313	PRNP,C1D,FRMD4A,ZNF226,SPA17,LSM14B
1384	ZNF250	1079	ARCHS4 Coexpression,1183;Enrichr Queries,466;GTEx Coexpression,1587	PRNP,EGR2,CCND2,HEY1,TMEM68,FRMD4A
1385	NKX23	1080	ARCHS4 Coexpression,865;GTEx Coexpression,1294	C1QTNF4,RNPS1,VIP
1386	ZNF366	1080	ARCHS4 Coexpression,1417;Enrichr Queries,588;GTEx Coexpression,1236	FAM49A,VKORC1L1,HEY1,FRMD4A,IGF1
1387	FOXP3	1081	Literature ChIP-seq,6;ARCHS4 Coexpression,1498;Enrichr Queries,1296;GTEx Coexpression,1524	SRP19,PAK1IP1,GPATCH2,THUMPD1,BZW1,MRPL3,NUDCD1,OGFOD1,AP3S1,MAP3K7,TRIM23,ACTR3,RFX3,NDUFC2,UCHL3,RANGAP1,MRPS18C,PSMA1,PRKAR1A,POLR1A,TRAPPC6B,PEX3,SUB1,CLNS1A,MTF2,FKBP3,DCTN6,CDC123,ENY2,HDAC2,NDUFB6,TM2D1,TMEM128,TMEM68,RPL15,SRPK2,TSNAX,EGR2,EGR3,ZRANB2,NDUFA5,MRPL28,UFM1,KBTBD6,ECHDC1,RAD17,RNPS1,ACO2,SSBP1
1388	NFIL3	1082	ARCHS4 Coexpression,1387;Enrichr Queries,761;GTEx Coexpression,1098	PRNP,ABHD10,EGR2,EGR3,CCND2,COQ10B
1389	BCL6B	1082	ARCHS4 Coexpression,1042;Enrichr Queries,628;GTEx Coexpression,1577	EGR2,CCND2,HEY1,IGF1
1390	SOX7	1085	ARCHS4 Coexpression,1510;Enrichr Queries,662;GTEx Coexpression,1083	EGR2,CCND2,RAB14,HEY1,RAB11A,HOPX
1391	PHF1	1086	ARCHS4 Coexpression,1107;GTEx Coexpression,1064	MBD1,ZMIZ2,SPATA7
1392	NFATC4	1086	ARCHS4 Coexpression,1121;Enrichr Queries,1229;GTEx Coexpression,908	PPP2CA,CCND2,TCEAL1,C1D,MEGF8,TMEM9B
1393	ZSCAN5A	1086	ARCHS4 Coexpression,1535;Enrichr Queries,437;GTEx Coexpression,1286	PRNP,EGR3,RFX3,FRMD4A,SPA17,HDAC9
1394	SLC2A4RG	1086	ARCHS4 Coexpression,888;Enrichr Queries,1321;GTEx Coexpression,1050	PRNP,RBP4,ZMIZ2,NETO2,LSM14B
1395	SNAI3	1087	ARCHS4 Coexpression,1322;Enrichr Queries,487;GTEx Coexpression,1452	PRNP,EGR2,EGR3,CCND2,PACSIN1
1396	ZSCAN30	1089	ARCHS4 Coexpression,1558;GTEx Coexpression,619	ZRANB2,MRPS25,VWC2,POLR3F,ZDHHC17
1397	NFYC	1090	ARCHS4 Coexpression,1222;Enrichr Queries,524;GTEx Coexpression,1523	ARF4,MTCH1,PRNP,CCND2,PANK3,NFYB
1398	ZNF506	1090	ARCHS4 Coexpression,1564;Enrichr Queries,1355;GTEx Coexpression,351	CCND2,MRPS35,ZMIZ2,MTF2,ZNF226,PDHB,SSBP1,PAIP1
1399	ZNF396	1090	ARCHS4 Coexpression,1155;Enrichr Queries,754;GTEx Coexpression,1362	DYNC2LI1,EGR3,UNC50,TMEM68,RFX3,SPATA7
1400	ZNF557	1090	ARCHS4 Coexpression,1098;Enrichr Queries,1283;GTEx Coexpression,890	ACTR3,PRNP,CDC123,CCND2,FASTKD3,TMEM68
1401	TLX1	1091	ARCHS4 Coexpression,1253;Enrichr Queries,560;GTEx Coexpression,1459	DLX1,GPI,EGR2,EGR3,GAD1
1402	ZNF445	1094	ARCHS4 Coexpression,1516;Enrichr Queries,1109;GTEx Coexpression,657	PRNP,ZRANB2,CPSF6,ABI2,C1D,UCHL3,ZDHHC17,RAB11A
1403	SOX15	1095	ARCHS4 Coexpression,1456;Enrichr Queries,997;GTEx Coexpression,833	PRNP,CCND2,RAB14,ZDHHC13,RAB11A,SLC27A4,PACSIN1
1404	BHLHE23	1096	ARCHS4 Coexpression,1231;GTEx Coexpression,961	RPA3,PITPNM2,VRK1,MAD2L1
1405	ATF6	1096	ARCHS4 Coexpression,969;Enrichr Queries,875;GTEx Coexpression,1445	ACTR3,PRNP,CCND2,NDUFB5,FBXL17,AARS
1406	ZNF776	1097	ARCHS4 Coexpression,1317;Enrichr Queries,456;GTEx Coexpression,1517	PRNP,RB1CC1,MTF2,GCC2,ZNF226
1407	ZNF623	1100	ARCHS4 Coexpression,804;Enrichr Queries,1288;GTEx Coexpression,1208	EEA1,PRNP,TMEM65,ABI2,POLR1A,RB1CC1
1408	ZNF267	1101	ARCHS4 Coexpression,925;Enrichr Queries,953;GTEx Coexpression,1425	ACTR3,PRNP,EGR2,CCND2,CDC42SE2
1409	FOXD2	1103	ARCHS4 Coexpression,1022;Enrichr Queries,750;GTEx Coexpression,1536	PRNP,EGR2,EGR3,CCND2,SNRPD1,FBXL17
1410	ZNF841	1103	ARCHS4 Coexpression,1502;Enrichr Queries,1200;GTEx Coexpression,608	ZRANB2,CPSF6,UBE2D2,C1D,WDR75,MRPL28,HDAC9
1411	ZBTB3	1105	ARCHS4 Coexpression,1258;Enrichr Queries,962;GTEx Coexpression,1094	PRNP,CDC123,EGR2,CCND2,FASTKD3,TMEM68
1412	ZNF234	1105	ARCHS4 Coexpression,1108;Enrichr Queries,1373;GTEx Coexpression,834	FASTKD3,TMEM68,WDR75,FAIM2,ZNF226,MAP3K7
1413	ONECUT3	1106	ARCHS4 Coexpression,1582;Enrichr Queries,248;GTEx Coexpression,1487	EGR2,EGR3,CCND2,VGF,GAD1,PCDH8
1414	BARX2	1107	ARCHS4 Coexpression,1397;Enrichr Queries,752;GTEx Coexpression,1171	EGR2,EGR3,CCND2,ZDHHC13,RAB11A,HOPX
1415	MXD3	1108	ARCHS4 Coexpression,1027;Enrichr Queries,801;GTEx Coexpression,1497	EGR2,ZWILCH,UBE2S,SNRPD1,MAD2L1
1416	LIN28A	1109	ARCHS4 Coexpression,956;GTEx Coexpression,1262	SSB,AP1S2,SPA17
1417	ZNF717	1109	ARCHS4 Coexpression,1605;Enrichr Queries,886;GTEx Coexpression,837	EIF3M,ATRNL1,TMEM68,YIPF5,CDC27,WDR75,HDAC9
1418	ZNF467	1111	ARCHS4 Coexpression,1395;Enrichr Queries,416;GTEx Coexpression,1522	PRNP,EGR2,CCND2,C1D,HOPX
1419	ZSCAN5B	1111	ARCHS4 Coexpression,1160;Enrichr Queries,1371;GTEx Coexpression,803	SRPK2,FAM133A,EGR2,UBE2S,RAD17,TBPL1
1420	ZNF620	1114	ARCHS4 Coexpression,1568;Enrichr Queries,1272;GTEx Coexpression,501	CNOT7,CCND2,NOL7,POLR3F,ZFAND1,ANAPC10,RAB11A,CD200
1421	IRX5	1114	ARCHS4 Coexpression,1246;Enrichr Queries,738;GTEx Coexpression,1359	EGR2,EGR3,CCND2,HEY1,LSM14B,HOPX
1422	ZNF284	1115	ARCHS4 Coexpression,858;Enrichr Queries,1351;GTEx Coexpression,1135	TMEM68,GPATCH2,ZNF226,MAP3K7
1423	MLXIPL	1116	ARCHS4 Coexpression,1315;Enrichr Queries,667;GTEx Coexpression,1365	PRNP,RBP4,C1D,IGF1,MAPT
1424	ZNF665	1116	ARCHS4 Coexpression,1163;Enrichr Queries,1186;GTEx Coexpression,998	PRNP,CPSF6,CCND2,TMEM68,WDR75
1425	PITX1	1116	ARCHS4 Coexpression,988;Enrichr Queries,1026;GTEx Coexpression,1334	PRNP,EGR2,EGR3,UBE2S,FBXL17,ZDHHC13
1426	ZNF724	1117	ARCHS4 Coexpression,1425;GTEx Coexpression,808	SNRPD1,RPA3,VRK1,MAD2L1
1427	DUXA	1119	ARCHS4 Coexpression,1168;Enrichr Queries,1016;GTEx Coexpression,1172	EGR3,CCND2,TM2D1,RFX3,TBPL1
1428	ZNF517	1120	ARCHS4 Coexpression,1484;Enrichr Queries,1401;GTEx Coexpression,476	KIAA0513,CHIC1,KCNT1,USP11,KCNQ2,MAPT
1429	ZNF432	1120	ARCHS4 Coexpression,1580;Enrichr Queries,995;GTEx Coexpression,786	PRNP,UFM1,RBM26,EGR3,ZNF706,CCNC,HDAC9
1430	SP100	1121	ARCHS4 Coexpression,902;Enrichr Queries,1364;GTEx Coexpression,1097	PRNP,MAPT,SKP1,CDC42SE2,AARS
1431	HOXB6	1122	ARCHS4 Coexpression,793;Enrichr Queries,1176;GTEx Coexpression,1396	TOX3,EGR2,CCND2,UBE2S,RANGAP1,PRPF8
1432	ZNF264	1123	ARCHS4 Coexpression,1513;Enrichr Queries,815;GTEx Coexpression,1040	BEX4,PRNP,CCND2,ABI2,EXOSC9,MTF2
1433	TCF23	1124	ARCHS4 Coexpression,1603;Enrichr Queries,928;GTEx Coexpression,841	PRNP,EGR2,TMEM158,TCEAL1,THUMPD1,IGF1
1434	CENPX	1124	GTEx Coexpression,1124	DYNC2LI1,PRKAR1A
1435	IRF6	1125	ARCHS4 Coexpression,1424;Enrichr Queries,1024;GTEx Coexpression,926	PRNP,EGR2,CCND2,RAB14,RAB11A,HOPX
1436	ANHX	1126	ARCHS4 Coexpression,957;GTEx Coexpression,1295	FAM133A,RAD17,RNPS1
1437	HIC1	1127	ARCHS4 Coexpression,1139;Enrichr Queries,650;GTEx Coexpression,1593	EGR2,EGR3,CCND2,ZMIZ2,C1D
1438	ZNF90	1130	ARCHS4 Coexpression,948;Enrichr Queries,1164;GTEx Coexpression,1279	SNRPD1,POLR3K,CD200,MAD2L1
1439	ZNF541	1131	ARCHS4 Coexpression,1469;Enrichr Queries,467;GTEx Coexpression,1456	EGR2,EGR3,C1D,PCDH8,ATP1A3
1440	GLIS1	1131	ARCHS4 Coexpression,1622;Enrichr Queries,569;GTEx Coexpression,1203	EGR2,EGR3,HEY1,ADAM11,FRMD4A
1441	ZNF585B	1132	ARCHS4 Coexpression,1451;Enrichr Queries,1356;GTEx Coexpression,588	CHIC1,ZRANB2,MRPS25,ZNF226,ZMYND11
1442	TRAFD1	1132	ARCHS4 Coexpression,1319;Enrichr Queries,1276;GTEx Coexpression,801	ACTR3,CDC42,MTCH1,PRNP,MOCS2,OCIAD1
1443	TBX2	1132	ARCHS4 Coexpression,806;Enrichr Queries,1022;GTEx Coexpression,1569	EGR2,EGR3,HEY1,FEZ2,UNC50,LHFPL4
1444	PBX4	1134	ARCHS4 Coexpression,1303;Enrichr Queries,1128;GTEx Coexpression,972	MTCH1,PRNP,EGR2,EGR3,ZMIZ2,MBIP,CDC42SE2
1445	ZNF526	1134	ARCHS4 Coexpression,1050;Enrichr Queries,1123;GTEx Coexpression,1230	BEX4,CCND2,PRKAR1A,C1D,MEGF8
1446	FOXR2	1135	ARCHS4 Coexpression,1562;Enrichr Queries,564;GTEx Coexpression,1278	RGS4,EGR2,CCND2,AADAT,RAD17
1447	ZFAT	1135	ARCHS4 Coexpression,1389;Enrichr Queries,1281;GTEx Coexpression,735	RPA3,VRK1,FRMD4A,POLR3K,HDAC9,MAD2L1
1448	ZNF646	1137	ARCHS4 Coexpression,1251;Enrichr Queries,684;GTEx Coexpression,1477	ZMIZ2,PITPNM2,C1D,MAPT,MEGF8
1449	TBX4	1138	ARCHS4 Coexpression,1271;Enrichr Queries,575;GTEx Coexpression,1568	DLX1,EGR2,EGR3,HEY1,TMEM68
1450	ZNF850	1139	ARCHS4 Coexpression,1496;GTEx Coexpression,782	EIF3M,NUDCD1,EXOSC9,WDR75
1451	TWIST2	1141	ARCHS4 Coexpression,1592;GTEx Coexpression,689	EEA1,SSB,TMEM50A,YIPF5
1452	ASCL3	1143	ARCHS4 Coexpression,1321;Enrichr Queries,1017;GTEx Coexpression,1092	TOX3,EGR2,CRH,CCNC,IGF1
1453	DOT1L	1143	ARCHS4 Coexpression,788;Enrichr Queries,1124;GTEx Coexpression,1518	PRNP,CCND2,ZMIZ2,C1D,PRPF8,SKP1
1454	ZBTB7B	1145	ARCHS4 Coexpression,1447;Enrichr Queries,861;GTEx Coexpression,1128	MTCH1,PRNP,CCND2,C1D,HOPX,SLC27A4
1455	PROX2	1146	ARCHS4 Coexpression,1573;Enrichr Queries,1091;GTEx Coexpression,773	FAM49A,EGR2,CPSF6,RBM26,EGR3,WDR75,MAP3K7
1456	ZNF98	1146	ARCHS4 Coexpression,928;Enrichr Queries,1376;GTEx Coexpression,1133	IMMP1L,SPCS2,ZNF706,LRRC7,SKP1
1457	CASZ1	1146	ARCHS4 Coexpression,1257;Enrichr Queries,850;GTEx Coexpression,1331	EGR3,CCND2,ZMIZ2,FRMD4A,MAPT,HOPX
1458	ZNF543	1147	ARCHS4 Coexpression,663;Enrichr Queries,1346;GTEx Coexpression,1431	CCND2,ZMIZ2,LSM14B,PMS1
1459	ZNF630	1147	ARCHS4 Coexpression,1281;GTEx Coexpression,1013	PSMD2,TMEM68,ZFAND1
1460	SPIC	1148	ARCHS4 Coexpression,843;Enrichr Queries,1087;GTEx Coexpression,1513	PRNP,EGR2,TRAPPC6B,IGF1,ACO2,HSPB3
1461	ZNF20	1148	ARCHS4 Coexpression,1346;Enrichr Queries,823;GTEx Coexpression,1275	PRNP,EGR2,CCND2,HEY1,SPA17
1462	ZNF778	1148	ARCHS4 Coexpression,1585;Enrichr Queries,1369;GTEx Coexpression,491	PRNP,PRKRA,POLR1A,OGFOD1,PSMD2,KPNA4,MRPS18C
1463	ZNF716	1150	ARCHS4 Coexpression,1048;Enrichr Queries,1126;GTEx Coexpression,1276	LRRC7,TMEM68,IGF1,SPA17,CBLN4
1464	TGIF2LY	1153	ARCHS4 Coexpression,940;Enrichr Queries,1312;GTEx Coexpression,1206	FAM133A,DPY19L2,TBPL1,SPA17
1465	ZNF18	1155	ARCHS4 Coexpression,704;Enrichr Queries,1232;GTEx Coexpression,1529	PRNP,EGR2,UBE2E1,MEGF8,LSM14B
1466	JDP2	1155	ARCHS4 Coexpression,1442;Enrichr Queries,698;GTEx Coexpression,1326	PRNP,EGR2,CCND2,TMEM50A,C1D
1467	ZNF699	1157	ARCHS4 Coexpression,1264;Enrichr Queries,1333;GTEx Coexpression,873	EEA1,PRNP,CDC27,YIPF5,CDC42SE2
1468	ZNF350	1157	ARCHS4 Coexpression,836;Enrichr Queries,1150;GTEx Coexpression,1485	FAM49A,PRNP,LSM14B,RANGAP1,SLC27A4
1469	ZBTB22	1159	ARCHS4 Coexpression,1133;Enrichr Queries,1225;GTEx Coexpression,1119	MTCH1,PRNP,ZMIZ2,PMS1,HOPX
1470	ZNF764	1159	ARCHS4 Coexpression,1353;Enrichr Queries,1337;GTEx Coexpression,788	BEX4,PPP2CB,RNF11,EGR2,FASTKD3
1471	ZNF701	1160	ARCHS4 Coexpression,668;Enrichr Queries,1257;GTEx Coexpression,1554	PRNP,ZNF226,MEGF8,LSM14B,SLC27A4
1472	DMRTC2	1162	ARCHS4 Coexpression,1371;Enrichr Queries,604;GTEx Coexpression,1510	DLX1,EGR2,PCDH8,DDN
1473	ZNF446	1164	ARCHS4 Coexpression,1242;Enrichr Queries,1000;GTEx Coexpression,1251	PRNP,HEY1,PI4KA,STUB1,PRPF8
1474	ZNF605	1167	ARCHS4 Coexpression,1561;Enrichr Queries,740;GTEx Coexpression,1201	CHIC1,CCND2,MRPS25,RFX3,ZNF226
1475	GTF2IRD2B	1168	ARCHS4 Coexpression,1567;Enrichr Queries,1339;GTEx Coexpression,598	PPP2CA,TCEAL1,C1D,THUMPD1,NETO2,RANGAP1
1476	MEOX2	1169	ARCHS4 Coexpression,1040;Enrichr Queries,905;GTEx Coexpression,1563	VKORC1L1,EGR2,CCND2,IGF1
1477	GLI2	1175	ARCHS4 Coexpression,1367;Enrichr Queries,1148;GTEx Coexpression,1009	CCND2,TCEAL1,C1D,TMEM9B
1478	ZNF331	1176	ARCHS4 Coexpression,1369;Enrichr Queries,559;GTEx Coexpression,1599	PRNP,EGR2,EGR3,CCND2
1479	ZKSCAN3	1177	ARCHS4 Coexpression,1599;Enrichr Queries,1305;GTEx Coexpression,626	PRNP,TMEM161B,CCND2,KCNJ9,KCNQ2,FAIM2,MAPT
1480	NOBOX	1178	ARCHS4 Coexpression,1268;Enrichr Queries,919;GTEx Coexpression,1348	DLX1,EGR2,RAD17,HDAC9,PAIP1
1481	ZNF7	1179	ARCHS4 Coexpression,1487;Enrichr Queries,721;GTEx Coexpression,1328	PRNP,RB1CC1,FRMD4A,ZFAND1,TMEM14A
1482	TPRX1	1181	ARCHS4 Coexpression,1141;Enrichr Queries,984;GTEx Coexpression,1419	CCND2,RAD17,ATP1A3,TBPL1,HDAC9
1483	ZNF692	1183	ARCHS4 Coexpression,1189;Enrichr Queries,1360;GTEx Coexpression,1001	PRNP,ZMIZ2,COQ10B
1484	ZNF688	1185	ARCHS4 Coexpression,1034;Enrichr Queries,1139;GTEx Coexpression,1383	PRNP,GTF2A2,EGR2,TMEM68,FBXL17
1485	ZNF479	1186	ARCHS4 Coexpression,1053;Enrichr Queries,1330;GTEx Coexpression,1175	HEY1,ZNF706,SPA17
1486	ZNF831	1188	ARCHS4 Coexpression,1556;Enrichr Queries,561;GTEx Coexpression,1446	EGR2,CCND2,KCNQ2,HOPX
1487	PLSCR1	1190	ARCHS4 Coexpression,1276;GTEx Coexpression,1104	LSM14B,SKP1,CHMP5
1488	ZNF213	1191	ARCHS4 Coexpression,1203;Enrichr Queries,1256;GTEx Coexpression,1115	SRPK2,PRNP,ZMIZ2,TBPL1,STUB1
1489	CREB3L4	1192	ARCHS4 Coexpression,1236;Enrichr Queries,1353;GTEx Coexpression,987	PRNP,PAK1IP1,THUMPD1,RPL15
1490	ZNF324	1192	ARCHS4 Coexpression,1142;Enrichr Queries,1297;GTEx Coexpression,1137	KIAA0513,PRNP,PAK1,C1D,RNPS1
1491	MBD1	1192	ARCHS4 Coexpression,1117;Enrichr Queries,1037;GTEx Coexpression,1423	MTCH1,PRNP,CCND2,ZMIZ2
1492	ZNF8	1193	ARCHS4 Coexpression,1577;Enrichr Queries,809	PRNP,EGR2,HDAC2,CCND2
1493	ZNF439	1194	ARCHS4 Coexpression,1540;Enrichr Queries,1327;GTEx Coexpression,715	ZRANB2,CPSF6,RBM26,CCND2,ZNF226
1494	ZNF230	1194	ARCHS4 Coexpression,813;Enrichr Queries,1277;GTEx Coexpression,1492	PRNP,MRPL50,TMEM68,ZNF226,SLC27A4
1495	ZNF273	1195	ARCHS4 Coexpression,1167;Enrichr Queries,1117;GTEx Coexpression,1301	UBE2S,TMEM68,VRK1,HOPX,MAD2L1
1496	ZNF454	1196	ARCHS4 Coexpression,1459;Enrichr Queries,1388;GTEx Coexpression,742	TCEAL8,EID1,TOX3,SSB,ZMYND11
1497	ZNF414	1197	ARCHS4 Coexpression,963;Enrichr Queries,1040;GTEx Coexpression,1588	PRNP,UBE2S,GPATCH2,FBXL17,STUB1
1498	TBX10	1199	ARCHS4 Coexpression,1405;Enrichr Queries,633;GTEx Coexpression,1560	PRNP,EGR2,VGF,IGF1
1499	CDX1	1201	ARCHS4 Coexpression,1429;Enrichr Queries,701;GTEx Coexpression,1472	PRNP,EGR2,CCND2,HOPX
1500	GATA5	1201	ARCHS4 Coexpression,1522;Enrichr Queries,897;GTEx Coexpression,1183	EGR2,EGR3,HEY1,RAD17
1501	ZNF729	1201	ARCHS4 Coexpression,1159;GTEx Coexpression,1243	RAD17,CYCS
1502	GLIS2	1203	ARCHS4 Coexpression,1078;Enrichr Queries,987;GTEx Coexpression,1544	PRNP,EGR2,C1D,MEGF8
1503	ZNF286B	1204	ARCHS4 Coexpression,1491;GTEx Coexpression,917	VWC2,ADAM11,POLR3F
1504	ZNF551	1204	ARCHS4 Coexpression,1162;Enrichr Queries,1181;GTEx Coexpression,1270	PRNP,EGR2,MRPS25,MTF2
1505	HSFY1	1207	ARCHS4 Coexpression,1352;GTEx Coexpression,1062	PSMD10,SCOC
1506	CCDC17	1212	ARCHS4 Coexpression,1021;GTEx Coexpression,1402	FRMPD2,RFX3,SPA17
1507	SP5	1213	ARCHS4 Coexpression,1574;Enrichr Queries,700;GTEx Coexpression,1366	EGR2,HEY1,GAD1,PCDH8,HOPX
1508	FOXL1	1214	ARCHS4 Coexpression,1070;Enrichr Queries,1365;GTEx Coexpression,1207	EGR3,TMEM158,TM2D1
1509	ZNF101	1214	ARCHS4 Coexpression,887;Enrichr Queries,1314;GTEx Coexpression,1442	PRNP,TMEM68,CDC42SE2
1510	ZBTB17	1215	ARCHS4 Coexpression,1312;Enrichr Queries,1130;GTEx Coexpression,1202	RAB2A,MTCH1,PRNP,CCND2,ZMIZ2
1511	ZNF705B	1216	ARCHS4 Coexpression,1213;GTEx Coexpression,1218	SUMO1,SPA17
1512	ZNF546	1217	ARCHS4 Coexpression,1546;Enrichr Queries,863;GTEx Coexpression,1241	PRNP,RFX3,ZNF226,HDAC9,SPATA7
1513	FOXA3	1218	ARCHS4 Coexpression,1259;Enrichr Queries,1271;GTEx Coexpression,1123	TOX3,PRNP,RBP4,CCNC
1514	ZNF224	1222	ARCHS4 Coexpression,1542;Enrichr Queries,1006;GTEx Coexpression,1117	FASTKD3,MTF2,WDR75,RFX3,ZNF226
1515	ETV3	1222	ARCHS4 Coexpression,1410;Enrichr Queries,872;GTEx Coexpression,1384	PRNP,EGR2,EGR3,CCND2,HOPX
1516	ZNF573	1225	ARCHS4 Coexpression,1620;Enrichr Queries,1326;GTEx Coexpression,730	EEA1,EXOSC9,ZNF226,ANAPC10,PMS1
1517	CPXCR1	1225	ARCHS4 Coexpression,1375;Enrichr Queries,1125;GTEx Coexpression,1176	NRSN1,CALB1,SPA17,HDAC9
1518	ZNF836	1226	ARCHS4 Coexpression,1313;Enrichr Queries,1349;GTEx Coexpression,1015	GRAMD1B,TMEM68,ZNF226,ABCF3
1519	ZNF677	1228	ARCHS4 Coexpression,1206;Enrichr Queries,1285;GTEx Coexpression,1193	CCND2,TMEM68,SPA17,CD200
1520	NANOGNB	1229	ARCHS4 Coexpression,1401;GTEx Coexpression,1057	UBE2S,RAD17
1521	ZNF728	1230	ARCHS4 Coexpression,904;GTEx Coexpression,1555	CALB1,CYCS
1522	ZNF283	1230	ARCHS4 Coexpression,1594;Enrichr Queries,1345;GTEx Coexpression,751	EEA1,WDR75,ZNF226,MAP3K7,SLC25A46
1523	ZSCAN2	1231	ARCHS4 Coexpression,1623;Enrichr Queries,1020;GTEx Coexpression,1049	PRNP,EGR2,CCND2,RAB14,RAB11A
1524	GRHL3	1231	ARCHS4 Coexpression,1351;Enrichr Queries,1359;GTEx Coexpression,984	ZDHHC13,RAB11A,HOPX,SLC27A4
1525	TET2	1232	ARCHS4 Coexpression,1126;GTEx Coexpression,1337	CDC42,STX7
1526	TEAD3	1233	ARCHS4 Coexpression,1488;Enrichr Queries,639;GTEx Coexpression,1573	PRNP,EGR2,CCND2,C1D
1527	TGIF2LX	1233	ARCHS4 Coexpression,1277;Enrichr Queries,1238;GTEx Coexpression,1185	FAM133A,EGR2,SPA17
1528	ZNF296	1234	ARCHS4 Coexpression,1370;Enrichr Queries,915;GTEx Coexpression,1417	CDC42,PRNP,CCND2,UBE2S
1529	ZNF487	1238	ARCHS4 Coexpression,1186;Enrichr Queries,1347;GTEx Coexpression,1182	UBE2E1,RFX3,SPA17
1530	CBLL2	1241	ARCHS4 Coexpression,1291;Enrichr Queries,1244;GTEx Coexpression,1187	NUS1,IGF1,SPA17,TRIM23
1531	ZNF621	1241	ARCHS4 Coexpression,1578;Enrichr Queries,1390;GTEx Coexpression,756	PRNP,UFM1,TMEM128,WDR75,GCC2
1532	ZNF562	1242	ARCHS4 Coexpression,1523;Enrichr Queries,1099;GTEx Coexpression,1105	ACTR3,PRNP,MTF2,ZDHHC13,CYCS
1533	ZKSCAN7	1243	ARCHS4 Coexpression,1237;GTEx Coexpression,1249	TMEM68,ZNF226
1534	CSRNP1	1246	ARCHS4 Coexpression,952;GTEx Coexpression,1539	EGR2,EGR3
1535	ZNF619	1248	ARCHS4 Coexpression,1153;Enrichr Queries,1227;GTEx Coexpression,1364	PRNP,FASTKD3,TMEM68,RFX3
1536	GFI1	1252	ARCHS4 Coexpression,1350;Enrichr Queries,878;GTEx Coexpression,1527	EGR2,EGR3,CCND2,HOPX
1537	ZNF763	1252	ARCHS4 Coexpression,1402;Enrichr Queries,1088;GTEx Coexpression,1265	PRNP,EGR3,GOLGA1,ZNF226
1538	E2F2	1252	ARCHS4 Coexpression,1013;Enrichr Queries,1270;GTEx Coexpression,1473	CCND2,VRK1,DCK,MAD2L1
1539	ZNF705A	1253	ARCHS4 Coexpression,1290;Enrichr Queries,884;GTEx Coexpression,1586	PPP1R2,EGR2,CCND2,IGF1
1540	TIGD3	1254	ARCHS4 Coexpression,1380;Enrichr Queries,841;GTEx Coexpression,1541	EGR2,EGR3,UBE2S,PACSIN1
1541	ZNF705D	1254	ARCHS4 Coexpression,1145;Enrichr Queries,1034;GTEx Coexpression,1583	EGR3,CALB1,SUMO1,LRRC7
1542	FOXN1	1258	ARCHS4 Coexpression,1406;Enrichr Queries,964;GTEx Coexpression,1405	PRNP,EGR2,EGR3,HOPX
1543	ZNF513	1262	ARCHS4 Coexpression,1381;Enrichr Queries,1190;GTEx Coexpression,1215	PRNP,EGR2,MBD1
1544	ZNF641	1267	ARCHS4 Coexpression,1348;Enrichr Queries,903;GTEx Coexpression,1550	PRNP,EGR2,CCND2
1545	PRDM10	1268	ARCHS4 Coexpression,1136;Enrichr Queries,1262;GTEx Coexpression,1406	PHTF2,FRMD4A,HDAC9,PAIP1
1546	ZNF433	1271	ARCHS4 Coexpression,1045;Enrichr Queries,1177;GTEx Coexpression,1591	PRNP,EGR3,LSM14B
1547	ZNF99	1271	ARCHS4 Coexpression,1071;Enrichr Queries,1292;GTEx Coexpression,1450	CCND2,LRRC7,TMEM68
1548	ZNF746	1273	ARCHS4 Coexpression,1328;Enrichr Queries,956;GTEx Coexpression,1535	MTCH1,PRNP,CCND2
1549	SPZ1	1278	ARCHS4 Coexpression,1363;GTEx Coexpression,1192	SPA17
1550	ZNF16	1278	ARCHS4 Coexpression,1308;Enrichr Queries,1182;GTEx Coexpression,1343	PRNP,PRKRA,MBD1,TMEM68
1551	TFE3	1279	ARCHS4 Coexpression,1219;Enrichr Queries,1111;GTEx Coexpression,1508	MTCH1,PRNP,ZMIZ2,C1D
1552	ZNF555	1280	ARCHS4 Coexpression,1475;Enrichr Queries,1291;GTEx Coexpression,1074	GTF2A2,ZNF226,HDAC9,SPATA7
1553	ZNF440	1288	ARCHS4 Coexpression,1544;Enrichr Queries,1341;GTEx Coexpression,980	ZDHHC13,RFX3,RAB11A,HOPX
1554	GMEB1	1289	ARCHS4 Coexpression,1560;Enrichr Queries,781;GTEx Coexpression,1525	YARS,PRNP,EGR2,MTF2
1555	ZNF672	1289	ARCHS4 Coexpression,1431;Enrichr Queries,1240;GTEx Coexpression,1196	PRNP,MRPS9,RANGAP1
1556	ZNF707	1290	ARCHS4 Coexpression,1385;Enrichr Queries,1275;GTEx Coexpression,1209	PRNP,MBD1,ZMIZ2
1557	ZBTB48	1290	ARCHS4 Coexpression,1427;Enrichr Queries,879;GTEx Coexpression,1564	PRNP,EGR2,MAST3,ZMIZ2
1558	DMRTB1	1290	ARCHS4 Coexpression,1310;Enrichr Queries,1151;GTEx Coexpression,1410	EGR2,CCND2,SPA17,PAIP1
1559	ZNF524	1291	ARCHS4 Coexpression,1501;Enrichr Queries,1316;GTEx Coexpression,1056	PRNP,ABI2,PDCD2
1560	SEBOX	1295	ARCHS4 Coexpression,1509;Enrichr Queries,1081	EGR2,CCND2,IGF1
1561	ETV7	1297	ARCHS4 Coexpression,1347;Enrichr Queries,1135;GTEx Coexpression,1409	EGR2,EGR3,HOPX
1562	ZNF276	1298	ARCHS4 Coexpression,1545;Enrichr Queries,1119;GTEx Coexpression,1229	PRNP,ZMIZ2,C1D,PAIP1
1563	L3MBTL4	1299	ARCHS4 Coexpression,1613;GTEx Coexpression,985	MBD1,RANGAP1,HOPX
1564	ZNF793	1300	ARCHS4 Coexpression,1595;Enrichr Queries,1259;GTEx Coexpression,1045	ZRANB2,CPSF6,CCND2,HDAC9
1565	HLX	1301	ARCHS4 Coexpression,1445;Enrichr Queries,1005;GTEx Coexpression,1453	EGR2,CCND2,HEY1
1566	BNC2	1301	ARCHS4 Coexpression,1511;Enrichr Queries,1315;GTEx Coexpression,1077	CPSF6,TCEAL1,IGF1
1567	SP140	1304	ARCHS4 Coexpression,1169;Enrichr Queries,1398;GTEx Coexpression,1346	CDC42SE2
1568	CREB3L3	1306	ARCHS4 Coexpression,1376;Enrichr Queries,1212;GTEx Coexpression,1330	PRNP,RBP4,IGF1
1569	SOX18	1307	ARCHS4 Coexpression,1628;Enrichr Queries,1048;GTEx Coexpression,1245	EGR2,CCND2,HEY1
1570	ZIM3	1311	ARCHS4 Coexpression,1374;Enrichr Queries,1220;GTEx Coexpression,1338	NRSN1,LRRC7,SPA17
1571	PRDM6	1317	ARCHS4 Coexpression,1051;Enrichr Queries,1328;GTEx Coexpression,1572	IGF1
1572	ZNF431	1318	ARCHS4 Coexpression,1530;Enrichr Queries,1267;GTEx Coexpression,1156	EEA1,MTF2,ZDHHC13,RAB11A
1573	SIM2	1318	ARCHS4 Coexpression,1551;Enrichr Queries,1007;GTEx Coexpression,1397	DLX1,EGR2,EGR3,ZDHHC13
1574	ZNF705G	1319	ARCHS4 Coexpression,1419;GTEx Coexpression,1219	SPA17
1575	FOXI3	1320	ARCHS4 Coexpression,1191;GTEx Coexpression,1449	TMEM68
1576	ZNF552	1325	ARCHS4 Coexpression,1041;Enrichr Queries,1400;GTEx Coexpression,1534	MEGF8
1577	ZNF648	1327	ARCHS4 Coexpression,1515;Enrichr Queries,1382;GTEx Coexpression,1084	FAM49A,RBP4,CBR4
1578	NR1I3	1328	ARCHS4 Coexpression,1439;Enrichr Queries,1228;GTEx Coexpression,1318	PRNP,RBP4,IGF1
1579	SP110	1330	ARCHS4 Coexpression,1134;Enrichr Queries,1404;GTEx Coexpression,1451	CDC42SE2
1580	ZNF341	1332	ARCHS4 Coexpression,1391;Enrichr Queries,1132;GTEx Coexpression,1474	PRNP,ZMIZ2,HDAC9
1581	ZNF473	1338	ARCHS4 Coexpression,1443;Enrichr Queries,1324;GTEx Coexpression,1247	PRNP,SPA17
1582	ZGPAT	1340	ARCHS4 Coexpression,1333;Enrichr Queries,1395;GTEx Coexpression,1291	PRNP,RBP4
1583	ZNF417	1340	ARCHS4 Coexpression,1349;Enrichr Queries,1366;GTEx Coexpression,1306	GCC2,MAP3K7
1584	ZNF785	1343	ARCHS4 Coexpression,1590;GTEx Coexpression,1096	ZRANB2,CPSF6
1585	TFCP2L1	1346	ARCHS4 Coexpression,1407;Enrichr Queries,1194;GTEx Coexpression,1436	PRNP,CCND2
1586	RORC	1349	ARCHS4 Coexpression,1480;Enrichr Queries,1047;GTEx Coexpression,1519	PRNP,EGR2,HOPX
1587	ELF4	1352	ARCHS4 Coexpression,1433;Enrichr Queries,1230;GTEx Coexpression,1393	CDC42,PRNP,CCND2
1588	MXD1	1352	ARCHS4 Coexpression,1533;Enrichr Queries,1042;GTEx Coexpression,1481	PRNP,EGR2,CCND2
1589	ZNF319	1355	ARCHS4 Coexpression,1518;Enrichr Queries,1120;GTEx Coexpression,1427	PRNP,CCND2,C1D
1590	ATOH8	1360	ARCHS4 Coexpression,1606;Enrichr Queries,954;GTEx Coexpression,1520	EGR2,EGR3,HEY1
1591	ZNF429	1366	ARCHS4 Coexpression,1571;Enrichr Queries,1093;GTEx Coexpression,1433	CCND2,RFX3,HDAC9
1592	ARID3C	1372	ARCHS4 Coexpression,1434;GTEx Coexpression,1309	RBP4
1593	NFX1	1374	ARCHS4 Coexpression,1504;Enrichr Queries,1302;GTEx Coexpression,1315	PRNP,NUP133,MBD1
1594	ZFP64	1376	ARCHS4 Coexpression,1602;Enrichr Queries,1274;GTEx Coexpression,1253	PRNP,TMEM68,FRMD4A
1595	ZNF80	1377	ARCHS4 Coexpression,1293;Enrichr Queries,1403;GTEx Coexpression,1435	CDC42SE2
1596	IRF7	1379	ARCHS4 Coexpression,1361;Enrichr Queries,1248;GTEx Coexpression,1528	PRNP,EGR2
1597	ZNF611	1380	ARCHS4 Coexpression,1532;Enrichr Queries,1077;GTEx Coexpression,1532	PRNP,RFX3,ZMYND11
1598	PRRX2	1382	ARCHS4 Coexpression,1621;Enrichr Queries,1338;GTEx Coexpression,1186	EGR2,YIPF5
1599	ZNF683	1382	ARCHS4 Coexpression,1414;Enrichr Queries,1136;GTEx Coexpression,1596	EGR2,HOPX
1600	CEBPE	1386	ARCHS4 Coexpression,1438;Enrichr Queries,1295;GTEx Coexpression,1424	EGR2,EGR3
1601	ZNF773	1389	ARCHS4 Coexpression,1576;Enrichr Queries,1279;GTEx Coexpression,1312	PRNP,CDC27,ZNF226
1602	POU5F2	1390	ARCHS4 Coexpression,1527;GTEx Coexpression,1252	SPA17
1603	ZBTB34	1390	ARCHS4 Coexpression,1441;Enrichr Queries,1258;GTEx Coexpression,1471	CCND2,RFX3
1604	MYCL	1392	ARCHS4 Coexpression,1432;GTEx Coexpression,1352	HOPX
1605	AEBP1	1393	ARCHS4 Coexpression,1190;GTEx Coexpression,1595	MEGF8
1606	ZNF564	1400	ARCHS4 Coexpression,1282;Enrichr Queries,1370;GTEx Coexpression,1547	PRNP,RANGAP1
1607	IRF5	1402	ARCHS4 Coexpression,1426;Enrichr Queries,1392;GTEx Coexpression,1388	EGR2,CDC42SE2
1608	BORCS8MEF2B	1403	ARCHS4 Coexpression,1403
1609	NAIF1	1405	ARCHS4 Coexpression,1476;GTEx Coexpression,1333	CDC123
1610	ARID5A	1405	ARCHS4 Coexpression,1366;GTEx Coexpression,1444
1611	VENTX	1405	ARCHS4 Coexpression,1541;Enrichr Queries,1162;GTEx Coexpression,1512	EGR2,EGR3
1612	FOXD4L6	1406	ARCHS4 Coexpression,1492;Enrichr Queries,1320	SLC32A1
1613	MTF1	1414	ARCHS4 Coexpression,1396;GTEx Coexpression,1432
1614	BATF2	1420	ARCHS4 Coexpression,1356;Enrichr Queries,1329;GTEx Coexpression,1576	EGR2
1615	ISX	1429	ARCHS4 Coexpression,1464;Enrichr Queries,1394;GTEx Coexpression,1430	HOPX
1616	TFEC	1431	ARCHS4 Coexpression,1428;Enrichr Queries,1284;GTEx Coexpression,1582	EGR2,IGF1
1617	MYRFL	1443	ARCHS4 Coexpression,1329;GTEx Coexpression,1556
1618	AKNA	1443	ARCHS4 Coexpression,1455;Enrichr Queries,1391;GTEx Coexpression,1482	CCND2
1619	SP140L	1444	ARCHS4 Coexpression,1309;GTEx Coexpression,1579	CDC42SE2
1620	HSFX2	1448	ARCHS4 Coexpression,1448
1621	TBX18	1450	ARCHS4 Coexpression,1600;Enrichr Queries,1160;GTEx Coexpression,1589	CCND2,IGF1
1622	ZNF687	1450	ARCHS4 Coexpression,1457;Enrichr Queries,1311;GTEx Coexpression,1581	MBD1,PRPF8
1623	FOXS1	1453	ARCHS4 Coexpression,1612;Enrichr Queries,1146;GTEx Coexpression,1601	RGS4,EGR2
1624	FOXC2	1462	ARCHS4 Coexpression,1591;Enrichr Queries,1189;GTEx Coexpression,1605	RGS4,EGR2
1625	CCDC169SOHLH2	1472	ARCHS4 Coexpression,1472
1626	LTF	1484	ARCHS4 Coexpression,1422;GTEx Coexpression,1546
1627	ARID3B	1493	ARCHS4 Coexpression,1408;GTEx Coexpression,1578
1628	TERB1	1496	ARCHS4 Coexpression,1615;GTEx Coexpression,1377	SPA17
1629	NFE4	1511	GTEx Coexpression,1511
1630	ZNF844	1519	ARCHS4 Coexpression,1537;GTEx Coexpression,1501
1631	TBPL2	1540	ARCHS4 Coexpression,1616;GTEx Coexpression,1464
1632	OSR1	1596	ARCHS4 Coexpression,1624;GTEx Coexpression,1567

## Sheet: Brain_only_altered
Transcription_factor	Rank	Mean_Rank	RRA_score	Z ratio (GSE33000)	Z ratio (GSE129473)	Z ratio (GSE64810)	Mean Z-ratio
DLX1	6	39.67	0.00997266	2.20714	0.158942	1.04394	0.60144
HMGN3	13	74.25	0.0446316	-0.910775	1.90497	1.77495	1.83996
PRMT3	14	80.67	0.042396	0.461185	2.64684	1.10657	1.8767
NFYB	24	96.8	0.0091558	1.04723	2.39066	2.01993	2.20529
CAMTA2	49	140	0.00738007	0.781889	-2.38036	-2.05249	-2.21643
MYNN	88	198.8	0.0362213	-1.02398	1.8502	2.01152	1.93086
GABPA	98	213	0.0143625	-1.47657	1.65348	1.41961	1.53655
SCRT2	132	255.3	0.0430528	1.28547	-2.4763	-1.60277	-2.03953
MTF2	141	262	0.0447248	1.46679	2.63382	1.21185	1.92283
ZNF639	235	348.8	0.0113475	-0.383042	2.06381	2.20908	2.13645
HEY1	290	395.7	0.0444432	1.44201	1.19469	1.53976	1.36722
FOXK1	316	416	0.00266154	0.20006	-2.1494	-2.6876	-2.4185
NFIC	376	450.2	0.000103918	-1.29006	-2.70829	-2.59376	-2.65103
ZNF706	384	457	0.00825707	1.85875	1.78865	1.50632	1.64748
ZNF598	444	496	0.00753033	-0.7302	-2.13084	-2.14494	-2.13789
TBPL1	466	509	0.0136665	1.80922	0.98132	2.21272	1.59702
ZFP41	534	554.3	0.0160848	-0.143636	-2.79217	-1.9473	-2.36973
MAZ	549	566.6	0.00504495	1.90911	-1.58916	-1.99604	-1.7926
FOXP4	574	589	0.0253545	-0.169913	-2.42827	-1.87465	-2.15146
RFX3	588	596	0.0220609	0.747406	1.94958	1.89713	1.92336
SNAPC4	684	647.3	0.00974635	-0.0700861	-2.08875	-2.1861	-2.13743
PPARD	706	657.8	0.00142717	-0.960934	-2.50892	-2.25513	-2.38202
EEA1	735	674	0.0208053	0.667513	1.98477	1.90487	1.94482
SRCAP	749	685.3	0.0404176	1.59732	-1.1931	-2.45746	-1.82528
JRK	753	687.5	0.0478033	-0.184439	-1.79693	-1.98786	-1.89239
ZNF226	791	708	0.0456912	0.943933	2.63437	-0.192507	1.22093
PRR12	797	710	0.00493012	-0.155091	-2.19423	-2.57903	-2.38663
ZNF292	822	726.7	0.0150735	-1.68059	1.60576	1.41183	1.5088
HIVEP3	833	730.3	0.00682983	-0.211769	-2.43838	-2.06711	-2.25274
EGR3	845	735	0.0209293	1.81383	-1.95528	0.150709	-0.902285
BAZ2A	879	753.7	0.029964	-1.9726	-0.605443	-1.85163	-1.22854
MLXIP	941	788.7	0.00139264	-1.68225	-2.2903	-2.6806	-2.48545
ZNF777	942	789	0.0465223	0.021411	-2.17201	-1.76566	-1.96884
ZNF624	972	807.3	0.0470086	-0.461939	2.63023	0.585528	1.60788
RFX1	1099	895.3	0.00873666	-1.5044	-2.05539	-1.81346	-1.93443
ZNF70	1138	917.7	0.0443734	0.460891	-0.836474	-2.44617	-1.64132
ZNF142	1162	931	0.000261361	0.468613	-2.62342	-2.60012	-2.61177
EGR2	1164	931.3	0.0374419	1.71711	-1.90273	0.129839	-0.886448
TFAP4	1167	932.5	0.00986813	-1.84623	-1.47541	-1.52966	-1.50253
MZF1	1181	939.3	0.0122882	-0.528441	-2.56956	-1.9806	-2.27508
ZNF500	1187	942.7	0.0482824	-1.26545	-1.2803	-1.51847	-1.39939
ZBED4	1218	963.7	0.0252864	0.640421	-2.13239	-1.87517	-2.00378
ZNF346	1236	972.7	0.0410476	-0.631555	-2.16622	-1.79119	-1.9787
RXRB	1255	983.3	0.0233519	0.730279	-1.93053	-2.25238	-2.09145
ZNF574	1263	993	0.000752213	0.571706	-2.48893	-2.45699	-2.47296
ZSCAN22	1271	998.3	0.00139663	-1.6818	-2.59598	-2.22666	-2.41132
HIC2	1365	1068	0.029158	-0.755489	-2.40696	-1.8554	-2.13118
SNAI3	1395	1087	0.000581666	-0.200305	-2.52427	-2.37848	-2.45137
ZNF646	1448	1137	0.0121448	-1.12995	-2.05481	-2.23326	-2.14404
ZNF213	1488	1191	0.00731545	0.331141	-1.86836	-2.60362	-2.23599
MBD1	1491	1192	3.85369e-05	2.21923	-2.82482	-1.72722	-2.27602
ZNF746	1548	1273	0.00987524	0.684177	-2.60152	-2.01116	-2.30634
ZNF707	1556	1290	0.00120389	0.810442	-2.4292	-2.33609	-2.38265
ZNF341	1580	1332	0.03736	0.362248	-1.96198	-1.81098	-1.88648
ZGPAT	1582	1340	0.0381008	0.273483	-1.84026	-1.99289	-1.91657
ZNF687	1622	1450	0.00465666	-0.198406	-2.11696	-2.65233	-2.38465

## Sheet: Blood_raw
Rank	TF	Score	Library	Overlapping_Genes
1	CGGBP1	8	ARCHS4 Coexpression,3;GTEx Coexpression,13	CDKN1B,DDX3X,ROCK1,CAB39,MAT2B,ELK3,PAPOLA,G3BP2,SHOC2,LBR,SOCS5,CD164,ACTR2,MBNL1,SACM1L,VPS13C,PTGES3,NEK7,ATP11B,PTPN12,PUM2,MOB1A,ACAP2,VAMP7,SP3,SERBP1
2	ZNF654	9	ARCHS4 Coexpression,4;Enrichr Queries,20;GTEx Coexpression,3	DDX3X,ZFAND6,JMJD1C,ARID4B,BZW1,MTMR6,TBK1,DSE,PAPOLA,SHOC2,SMNDC1,ZNF267,CD164,MBNL1,MORC3,TMEM30A,CSNK1A1,VPS13C,NEK7,ATP11B,MARCH7,ZDHHC17,PUM2,MOB1A,ACAP2,TBL1XR1,CCNG2,SP3,ZNF217,HECA,SERINC1,DCP2
3	FOXN2	11.67	ARCHS4 Coexpression,2;Enrichr Queries,25;GTEx Coexpression,8	CDKN1B,GMFB,DDX3X,VPS4B,JMJD1C,SMCHD1,SHOC2,LBR,ZNF267,TMED5,ACTR3,ACTR2,MBNL1,MORC3,IFNGR1,DENND4A,CSNK1A1,VPS13C,NEK7,ADAM10,ATP11B,ARPC5,PTPN12,MARCH7,MOB1A,ACAP2,VAMP7,EVI2A,TBL1XR1,SP3,PELI1,HECA,CRLF3,DCP2,NFE2L2
4	SP3	17.33	ARCHS4 Coexpression,33;Enrichr Queries,12;GTEx Coexpression,7	CDKN1B,DDX3X,ROCK1,CAB39,JMJD1C,ARID4B,ELK3,SMCHD1,DSE,PAPOLA,SMNDC1,LBR,ACTR3,ACTR2,MORC3,MBNL1,TSPYL1,WSB2,CSNK1A1,NEK7,ATP11B,MARCH7,PTPN12,PUM2,MOB1A,ACAP2,TBL1XR1,SERBP1,ZNF217,NFE2L2
5	ZNF148	26	ARCHS4 Coexpression,21;Enrichr Queries,32;GTEx Coexpression,25	ACTR2,MBNL1,DDX3X,ROCK1,CSNK1A1,VPS13C,JMJD1C,ADAM10,ARID4B,ATP11B,MARCH7,MAT2B,PUM2,ACAP2,SMCHD1,TBL1XR1,SP3,SERBP1,PAPOLA,SSR1,SHOC2,SMNDC1,NFE2L2
6	DR1	26.67	ARCHS4 Coexpression,40;Enrichr Queries,1;GTEx Coexpression,39	GMFB,DDX3X,FMR1,ZFAND5,BZW1,PAPOLA,G3BP2,SSR1,SHOC2,ADSS,LBR,SMNDC1,EIF4E,TMED5,ACTR3,CD164,ACTR2,MBNL1,TMEM30A,CSNK1A1,PTGES3,NEK7,ADAM10,ATP11B,ARPC5,DNAJA1,MOB1A,ACAP2,TBL1XR1,SERBP1,SP3,UBE2N,ZNF217,CYCS,HECA,ETF1,DCP2
7	IKZF5	31.67	ARCHS4 Coexpression,44;Enrichr Queries,16;GTEx Coexpression,35	CDKN1B,CLDND1,DDX3X,YTHDC1,FMR1,ZFAND5,JMJD1C,ARID4B,MAT2B,HERPUD1,PAPOLA,DNAJB9,MORC3,MBNL1,NEK7,ZDHHC17,MED23,EVI2A,SP3,ABI1,PELI1,HECA,SERINC1,CRLF3,NFE2L2
8	ZNF700	36.67	ARCHS4 Coexpression,28;Enrichr Queries,53;GTEx Coexpression,29	ISCA1,ROCK1,JMJD1C,ARID4B,PCMT1,SMCHD1,CASP8,ZNF107,ZNF267,ZNF189,CD164,MBNL1,WSB2,VPS13C,IFRD1,MARCH7,ARMC1,MED23,ACAP2,RBL1,TBL1XR1,ZNF217,SERINC1,HECA,OGT
9	ZNF770	37.33	ARCHS4 Coexpression,46;Enrichr Queries,10;GTEx Coexpression,56	GMFB,ROCK1,VPS4B,ZFAND6,JMJD1C,TRIAP1,BZW1,SMCHD1,G3BP2,EIF4E,ACTR2,MBNL1,CSNK1A1,VPS13C,PTGES3,IFRD1,UBE4A,ATP11B,ARMC1,ACAP2,TBL1XR1,POLE3,SERBP1,ZNF217,ETF1,HECA,SERINC1,DCP2
10	RLF	37.67	ARCHS4 Coexpression,15;Enrichr Queries,76;GTEx Coexpression,22	MORC3,DDX3X,ROCK1,JMJD1C,ARID4B,ATP11B,PTPN12,MARCH7,ZDHHC17,PUM2,SMCHD1,ACAP2,TBL1XR1,SP3,PELI1,G3BP2,HECA,SMNDC1,ZNF267
11	ZUP1	40	ARCHS4 Coexpression,20;Enrichr Queries,95;GTEx Coexpression,5	ZFAND6,JMJD1C,SNX10,TRIAP1,BZW1,UBE2J1,PCMT1,DNAJB9,SMNDC1,EIF4E,ZNF267,ACTR3,ACTR2,MORC3,DENND4A,IFNGR1,PTGES3,IFRD1,ATP11B,DNAJA1,MOB1A,ACAP2,PELI1,UBE2N,ZNF217,CYCS,HECA,CRLF3,LAMTOR3,DCP2
12	ZNF267	44.67	ARCHS4 Coexpression,54;Enrichr Queries,47;GTEx Coexpression,33	ACTR3,MBNL1,DDX3X,CXCL8,IFNGR1,IFRD1,JMJD1C,SNX10,ARPC5,UBE2J1,DNAJA1,MOB1A,SMCHD1,CASP8,EVI2A,PELI1,DNAJB9,ZNF107,ZNF217,HECA,CRLF3,SMNDC1,DCP2
13	TET2	50	ARCHS4 Coexpression,94;GTEx Coexpression,6	MBNL1,VPS13C,JMJD1C,ATP11B,ARPC5,MOB1A,ACAP2,SMCHD1,CASP8,ABI1,PELI1,ZNF217,HECA,CRLF3,ZNF267,DCP2
14	ZNF12	52	ARCHS4 Coexpression,35;Enrichr Queries,5;GTEx Coexpression,116	DDX3X,ROCK1,YTHDC1,JMJD1C,ARID4B,PAPOLA,G3BP2,ZNF267,MBNL1,MORC3,TMEM30A,CSNK1A1,VPS13C,NEK7,ATP11B,PTPN12,PUM2,MED23,TBL1XR1,CCNG2,SP3,ZNF217,HECA,SERINC1,OGT,DCP2
15	CREB1	55.67	Literature ChIP-seq,12;ARCHS4 Coexpression,19;ENCODE ChIP-seq,11;Enrichr Queries,41;ReMap ChIP-seq,250;GTEx Coexpression,1	ISCA1,CDKN1B,DDX3X,ZFAND6,ZFAND5,JMJD1C,ARID4B,TRIAP1,OSBPL11,HERPUD1,SMCHD1,LAPTM4A,PAPOLA,SLC39A6,ACTR3,MBNL1,MORC3,IFNGR1,SACM1L,IFRD1,ADAM10,UBE4A,ATP11B,ZDHHC17,ACAP2,PPM1B,RBL1,TBL1XR1,STRAP,ETF1,HECA,CD46,DCP2,CLDND1,ROCK1,CAB39,YTHDC1,VPS4B,UBE2J1,G3BP2,DNAJB9,SHOC2,MGAT2,SMNDC1,EIF4E,ZNF267,CBR4,TMEM30A,CSNK1A1,DENND4A,PTGES3,ARPC5,MARCH7,PTPN12,PUM2,DNAJA1,MOB1A,CCNG2,SP3,UBE2N,ZNF217,C…
16	AEBP2	56	ARCHS4 Coexpression,26;Enrichr Queries,35;GTEx Coexpression,107	MBNL1,MORC3,DDX3X,TSPYL1,ROCK1,CSNK1A1,ZFAND5,NEK7,JMJD1C,UBE4A,PTPN12,TBL1XR1,SP3,SERBP1,PAPOLA,UBE2N,SSR1,HECA,EIF4E,DCP2,CBR4,NFE2L2
17	ZFP69	58.5	ARCHS4 Coexpression,108;GTEx Coexpression,9	ACTR3,ACTR2,CD164,MORC3,ROCK1,ADAM10,ARPC5,MARCH7,UBE2J1,MOB1A,ACAP2,VAMP7,SERBP1,ZNF107,SHOC2,MGAT2
18	ZBTB11	58.75	ARCHS4 Coexpression,6;Enrichr Queries,2;ReMap ChIP-seq,225;GTEx Coexpression,2	DDX3X,ROCK1,CAB39,YTHDC1,JMJD1C,ARID4B,TRIAP1,SMCHD1,TBK1,G3BP2,PAPOLA,SHOC2,SMNDC1,ZNF267,ACTR2,MORC3,MBNL1,TMEM30A,DENND4A,SACM1L,VPS13C,IFRD1,UBE4A,ATP11B,PTPN12,PUM2,MED23,DNAJA1,ACAP2,RBL1,POLE3,SP3,HECA,OGT,DCP2
19	L3MBTL3	59	ARCHS4 Coexpression,18;GTEx Coexpression,100	ROCK1,CSNK1A1,VPS13C,ARID4B,ARPC5,PTPN12,BZW1,SMCHD1,CASP8,TBL1XR1,SP3,EIF4E,DCP2
20	ZNF845	60	ARCHS4 Coexpression,38;Enrichr Queries,119;GTEx Coexpression,23	ACTR3,ACTR2,MORC3,CSNK1A1,VPS13C,ZFAND6,JMJD1C,ATP11B,MOB1A,ACAP2,SMCHD1,TBL1XR1,SP3,DSE,SERBP1,G3BP2,ZNF217,ZNF107,MGAT2,EIF4E,ZNF267,DCP2
21	BACH1	60	Literature ChIP-seq,122;ARCHS4 Coexpression,67;ENCODE ChIP-seq,51;Enrichr Queries,27;ReMap ChIP-seq,83;GTEx Coexpression,10	DDX3X,CXCL8,YTHDC1,ZFAND5,JMJD1C,TRIAP1,MTMR6,HERPUD1,SMCHD1,TBK1,CASP8,PAPOLA,SLC39A6,DNAJB9,ZNF107,MAN1A1,SMNDC1,LBR,ZNF267,ACTR3,MORC3,MBNL1,DENND4A,IFNGR1,VPS13C,PTGES3,IFRD1,UBE4A,ATP11B,MARCH7,PTPN12,ARPC5,MED23,ACAP2,CCNG2,SP3,PELI1,UBE2N,ZNF217,CYCS,HECA,ETF1,CRLF3,OGT,NFE2L2
22	ZNF24	65	ARCHS4 Coexpression,23;Enrichr Queries,7;ReMap ChIP-seq,133;GTEx Coexpression,97	GMFB,CLDND1,DDX3X,CDKN1B,ROCK1,FMR1,ZFAND5,JMJD1C,ARID4B,TRIAP1,BZW1,PCMT1,SMCHD1,PAPOLA,G3BP2,LBR,ZNF189,ACTR3,CD164,MBNL1,TMEM30A,CSNK1A1,NEK7,ATP11B,PUM2,DNAJA1,TBL1XR1,SP3,SERBP1,ZNF217,NFE2L2
23	LIN54	65.5	ARCHS4 Coexpression,127;GTEx Coexpression,4	ACTR2,MBNL1,CAB39,CSNK1A1,VPS4B,ATP11B,ACAP2,RBL1,VAMP7,TBL1XR1,ABI1,SHOC2,CRLF3,SMNDC1,EIF4E,ZNF267
24	EEA1	66	ARCHS4 Coexpression,65;Enrichr Queries,54;GTEx Coexpression,79	ACTR3,ACTR2,MBNL1,DDX3X,TSPYL1,ROCK1,CSNK1A1,VPS13C,NEK7,JMJD1C,ADAM10,UBE4A,SMCHD1,ACAP2,TBL1XR1,SP3,DSE,SERBP1,SMNDC1
25	GABPA	69.17	Literature ChIP-seq,57;ARCHS4 Coexpression,1;ENCODE ChIP-seq,47;Enrichr Queries,4;ReMap ChIP-seq,247;GTEx Coexpression,59	GMFB,DDX3X,FMR1,JMJD1C,ARID4B,TRIAP1,OSBPL11,BZW1,ELK3,HERPUD1,SMCHD1,PAPOLA,SLC39A6,MAN1A1,LBR,TMED5,ACTR3,ACTR2,MBNL1,MORC3,UBE4A,ATP11B,ZDHHC17,MED23,ACAP2,TBL1XR1,PELI1,STRAP,ETF1,HECA,UQCRC2,DCP2,ROCK1,CAB39,MAT2B,MFF,MTMR6,G3BP2,SSR1,SHOC2,MGAT2,SMNDC1,SOCS5,CD164,TMEM30A,CSNK1A1,PTGES3,NEK7,MARCH7,PTPN12,PUM2,MOB1A,SP3,SERBP1,ABI1,NFE2L2
26	ELK4	73.8	ARCHS4 Coexpression,11;ENCODE ChIP-seq,59;Enrichr Queries,140;ReMap ChIP-seq,74;GTEx Coexpression,85	DDX3X,CXCL8,CDKN1B,CAB39,ROCK1,YTHDC1,ZFAND6,VPS4B,TRIAP1,MTMR6,ELK3,LAPTM4A,SMCHD1,TBK1,SSR1,MGAT2,ADSS,CBR4,SOCS5,ACTR2,MORC3,MBNL1,WSB2,VPS13C,NEK7,ADAM10,UBE4A,ATP11B,PTPN12,ARPC5,PUM2,MED23,DNAJA1,ACAP2,TBL1XR1,TDP2,SP3,SERBP1,UBE2N,ZNF217,CYCS,STRAP,ETF1,HECA,CD46,CRLF3,OGT,NFE2L2
27	ZBTB2	77	ARCHS4 Coexpression,10;Enrichr Queries,172;GTEx Coexpression,49	ACTR3,ACTR2,MBNL1,DDX3X,IFNGR1,PTGES3,IFRD1,BZW1,HERPUD1,MOB1A,TBK1,TBL1XR1,SP3,SERBP1,STRAP,ZNF217,SHOC2,HECA,ETF1,MGAT2,SMNDC1,LBR,ZNF267
28	MEF2A	77.17	Literature ChIP-seq,28;ARCHS4 Coexpression,136;ENCODE ChIP-seq,10;Enrichr Queries,135;ReMap ChIP-seq,23;GTEx Coexpression,131	CDKN1B,CLDND1,DDX3X,CAB39,ROCK1,ABHD3,HEXB,ZFAND5,JMJD1C,SNX10,UBE2J1,ELK3,DSE,G3BP2,MGAT2,EIF4E,ZNF267,TMED5,ACTR3,CD164,MBNL1,HSDL2,WSB2,DENND4A,VPS13C,NEK7,MARCH7,PTPN12,PUM2,MED23,DNAJA1,MOB1A,EVI2A,RBL1,OSTM1,TBL1XR1,ADI1,CCNG2,SP3,POLE3,ZNF217,HECA,DEGS1,OGT,NFE2L2
29	ZBTB6	78.33	ARCHS4 Coexpression,7;Enrichr Queries,11;GTEx Coexpression,217	GMFB,DDX3X,CDKN1B,ROCK1,CAB39,ARID4B,TRIAP1,SMCHD1,TBK1,G3BP2,DNAJB9,MGAT2,LBR,TMED5,ACTR3,ACTR2,MBNL1,MORC3,TMEM30A,SACM1L,NEK7,UBE4A,ADAM10,ATP11B,PUM2,TBL1XR1,POLE3,SP3,SERBP1,ZNF217,HECA,DCP2
30	ZNF207	82	ARCHS4 Coexpression,24;Enrichr Queries,19;ReMap ChIP-seq,174;GTEx Coexpression,111	ISCA1,CDKN1B,DDX3X,JMJD1C,BZW1,HERPUD1,PCMT1,PAPOLA,G3BP2,LBR,EIF4E,ACTR3,ACTR2,MBNL1,WSB2,IFNGR1,CSNK1A1,PTGES3,VPS13C,MED23,DNAJA1,TBL1XR1,SERBP1,UBE2N,CYCS,ETF1,OGT,DCP2
31	ZNF800	82	ARCHS4 Coexpression,9;Enrichr Queries,23;GTEx Coexpression,214	MBNL1,MORC3,DDX3X,ROCK1,DENND4A,VPS13C,JMJD1C,ATP11B,ARID4B,UBE2J1,MOB1A,SMCHD1,ACAP2,CASP8,TBL1XR1,SP3,PAPOLA,ZNF217,ETF1,HECA,CRLF3,TMED5
32	MYSM1	85	ARCHS4 Coexpression,22;Enrichr Queries,85;GTEx Coexpression,148	MBNL1,DDX3X,ROCK1,VPS13C,JMJD1C,ARID4B,ATP11B,ZDHHC17,MED23,SMCHD1,PPM1B,SP3,SERBP1,PAPOLA,CD46,OGT
33	ZFP62	86.33	ARCHS4 Coexpression,29;Enrichr Queries,88;GTEx Coexpression,142	MBNL1,DDX3X,TSPYL1,ROCK1,YTHDC1,CSNK1A1,IFRD1,JMJD1C,ARID4B,ZDHHC17,PUM2,MED23,TBL1XR1,CCNG2,SP3,PAPOLA,OGT,LAMTOR3,DCP2,CBR4,ZNF189
34	GTF2B	88.25	ARCHS4 Coexpression,137;ENCODE ChIP-seq,31;ReMap ChIP-seq,52;GTEx Coexpression,133	CDKN1B,CLDND1,CXCL8,YTHDC1,HEXB,VPS4B,SNX10,UBE2J1,CASP8,G3BP2,SSR1,ZNF107,DNAJB9,MGAT2,SMNDC1,ZNF267,CBR4,ACTR2,MBNL1,TMEM30A,IFNGR1,NEK7,ARPC5,PTPN12,MARCH7,ARMC1,MED23,DNAJA1,MOB1A,ADI1,SP3,ZNF217,STRAP,ETF1,CRLF3,CD46,DCP2,NFE2L2
35	THAP5	90.67	ARCHS4 Coexpression,197;Enrichr Queries,3;GTEx Coexpression,72	ISCA1,GMFB,ZFAND5,JMJD1C,ARID4B,MFF,PCMT1,SMCHD1,SSR1,DNAJB9,SHOC2,EIF4E,TMED5,ZNF189,CD164,MBNL1,MORC3,TSPYL1,CSNK1A1,VPS13C,IFRD1,NEK7,ATP11B,ARMC1,PPM1B,ACAP2,OSTM1,TBL1XR1,SP3,CD46,DCP2
36	ELF1	94.6	Literature ChIP-seq,42;ARCHS4 Coexpression,73;ENCODE ChIP-seq,58;ReMap ChIP-seq,262;GTEx Coexpression,38	GMFB,VPS4B,BZW1,UBE2J1,SMCHD1,TBK1,CASP8,MGAT2,ADSS,ZNF267,CBR4,ZNF189,ACTR3,CD164,MBNL1,TSPYL1,CSNK1A1,SACM1L,UBE4A,ATP11B,ARPC5,ARMC1,MED23,DNAJA1,MOB1A,ACAP2,RBL1,EVI2A,OSTM1,SP3,POLE3,ABI1,ZNF217,ETF1,UQCRC2
37	ZBTB1	95	ARCHS4 Coexpression,50;Enrichr Queries,22;GTEx Coexpression,213	ACTR3,MBNL1,CDKN1B,DDX3X,ROCK1,VPS13C,JMJD1C,ARID4B,ATP11B,PTPN12,HERPUD1,DNAJA1,MOB1A,SMCHD1,CASP8,TBL1XR1,CCNG2,SP3,ZNF217,HECA,OGT,NFE2L2
38	ZNF655	100.3	ARCHS4 Coexpression,56;Enrichr Queries,37;GTEx Coexpression,208	MBNL1,DDX3X,CSNK1A1,VPS13C,IFRD1,JMJD1C,ARID4B,ATP11B,PUM2,HERPUD1,MED23,PCMT1,SMCHD1,CASP8,PAPOLA,PELI1,HECA,CD46,CRLF3,OGT,LBR
39	ZNF410	100.3	ARCHS4 Coexpression,86;Enrichr Queries,29;GTEx Coexpression,186	ACTR3,CD164,MBNL1,CXCL8,CSNK1A1,ZFAND5,IFRD1,ATP11B,BZW1,HERPUD1,DNAJA1,TBL1XR1,POLE3,PAPOLA,DNAJB9,ETF1,SHOC2,SMNDC1,NFE2L2
40	ZBTB24	102	ARCHS4 Coexpression,81;Enrichr Queries,209;GTEx Coexpression,16	ACTR2,MBNL1,DENND4A,UBE4A,JMJD1C,SNX10,TRIAP1,MOB1A,SMCHD1,CASP8,CCNG2,POLE3,SERBP1,SHOC2,HECA,MGAT2,CRLF3,SMNDC1
41	NR3C1	105.5	Literature ChIP-seq,80;ARCHS4 Coexpression,5;ENCODE ChIP-seq,104;Enrichr Queries,203;ReMap ChIP-seq,214;GTEx Coexpression,27	CDKN1B,CXCL8,DDX3X,ZFAND6,ZFAND5,SNX10,TRIAP1,OSBPL11,HERPUD1,SMCHD1,DSE,TMED5,ACTR3,ACTR2,MBNL1,IFNGR1,VPS13C,IFRD1,ADAM10,ATP11B,ZDHHC17,MED23,PPM1B,ACAP2,RBL1,TBL1XR1,PELI1,HECA,ETF1,ROCK1,CAB39,DNAJB9,SHOC2,MGAT2,SMNDC1,ZNF267,CBR4,ZNF189,CSNK1A1,DENND4A,NEK7,MARCH7,ARPC5,PUM2,ADI1,SP3,SERBP1,ZNF217,CYCS,NFE2L2
42	ZNF107	107.7	ARCHS4 Coexpression,130;Enrichr Queries,165;GTEx Coexpression,28	MBNL1,JMJD1C,ARID4B,UBE2J1,MOB1A,ACAP2,SMCHD1,CASP8,RBL1,ZNF217,CRLF3,LBR,EIF4E,ZNF267,DCP2
43	HIF1A	109.6	Literature ChIP-seq,126;ARCHS4 Coexpression,47;Enrichr Queries,130;ReMap ChIP-seq,184;GTEx Coexpression,61	ACTR3,ACTR2,MBNL1,CDKN1B,DDX3X,CXCL8,TMEM30A,WSB2,CSNK1A1,NEK7,ADAM10,ATP11B,BZW1,ELK3,DNAJA1,TBL1XR1,CCNG2,DSE,ETF1,MGAT2,NFE2L2
44	ZNF468	111	ARCHS4 Coexpression,122;Enrichr Queries,199;GTEx Coexpression,12	ACTR3,CD164,CXCL8,CSNK1A1,IFRD1,UBE4A,ATP11B,UBE2J1,MED23,MOB1A,ACAP2,TBL1XR1,UBE2N,ZNF217,ZNF107,MAN1A1,MGAT2,EIF4E,ZNF267
45	ZBTB26	112	ARCHS4 Coexpression,51;Enrichr Queries,110;GTEx Coexpression,175	CD164,MBNL1,CDKN1B,DDX3X,ROCK1,VPS13C,PTGES3,ARID4B,MARCH7,PUM2,MED23,CCNG2,SP3,PAPOLA,G3BP2,HECA,LBR
46	CREBZF	112	ARCHS4 Coexpression,149;Enrichr Queries,44;GTEx Coexpression,143	MBNL1,CDKN1B,DDX3X,VPS13C,IFRD1,JMJD1C,ARID4B,PUM2,MED23,TBL1XR1,CCNG2,SP3,SERBP1,ZNF217,HECA,OGT,LBR
47	MYNN	115.3	ARCHS4 Coexpression,84;Enrichr Queries,9;ReMap ChIP-seq,284;GTEx Coexpression,84	CAB39,ZFAND5,JMJD1C,ARID4B,TRIAP1,MAT2B,BZW1,TBK1,PAPOLA,SHOC2,SMNDC1,EIF4E,MBNL1,MORC3,DENND4A,CSNK1A1,IFRD1,NEK7,UBE4A,ATP11B,MARCH7,PUM2,DNAJA1,TBL1XR1,CCNG2,SP3,UBE2N,HECA,NFE2L2
48	NFYB	115.6	ARCHS4 Coexpression,201;ENCODE ChIP-seq,30;Enrichr Queries,138;ReMap ChIP-seq,119;GTEx Coexpression,90	CDKN1B,ROCK1,ZFAND6,VPS4B,ARID4B,MAT2B,UBE2J1,G3BP2,DNAJB9,ZNF107,MAN1A1,MGAT2,LBR,EIF4E,SMNDC1,ZNF267,SOCS5,ACTR2,MBNL1,MORC3,HSDL2,TMEM30A,SACM1L,PTGES3,NEK7,ADAM10,ARMC1,MOB1A,OSTM1,TBL1XR1,SP3,SERBP1,UBE2N,CYCS,STRAP,HECA,ETF1,CD46,OGT,DCP2,NFE2L2
49	PLSCR1	118	ARCHS4 Coexpression,161;GTEx Coexpression,75	MOB1A,CASP8,CXCL8,IFNGR1,DNAJB9,SNX10,ARPC5,PTPN12,ZNF267
50	ZBTB33	119.6	ARCHS4 Coexpression,12;ENCODE ChIP-seq,37;Enrichr Queries,40;ReMap ChIP-seq,135;GTEx Coexpression,374	DDX3X,GMFB,CDKN1B,FMR1,JMJD1C,ARID4B,OSBPL11,BZW1,DSE,PAPOLA,G3BP2,SSR1,MGAT2,ADSS,SMNDC1,LBR,TMED5,ZNF189,ACTR2,MBNL1,TSPYL1,TMEM30A,SACM1L,PTGES3,ATP11B,MARCH7,PUM2,MOB1A,TBL1XR1,ABI1,SERBP1,SP3,POLE3,UBE2N,DEGS1,HECA,ETF1,OGT
51	ATF2	125	ARCHS4 Coexpression,8;ENCODE ChIP-seq,48;Enrichr Queries,17;ReMap ChIP-seq,142;GTEx Coexpression,410	CDKN1B,DDX3X,FMR1,ZFAND6,ZFAND5,JMJD1C,ARID4B,TRIAP1,OSBPL11,HERPUD1,PAPOLA,MBNL1,TSPYL1,ADAM10,UBE4A,ZDHHC17,ARMC1,MED23,RBL1,TBL1XR1,STRAP,HECA,CLDND1,ROCK1,YTHDC1,VPS4B,G3BP2,SSR1,DNAJB9,SHOC2,MGAT2,SMNDC1,CBR4,CD164,CSNK1A1,DENND4A,NEK7,MARCH7,PUM2,DNAJA1,MOB1A,SP3,ABI1,POLE3,CYCS,SERINC1,OGT,LAMTOR3,NFE2L2
52	ZNF217	126	Literature ChIP-seq,105;ARCHS4 Coexpression,229;ENCODE ChIP-seq,83;Enrichr Queries,198;ReMap ChIP-seq,88;GTEx Coexpression,53	CDKN1B,CXCL8,GMFB,HEXB,JMJD1C,LAPTM4A,SLC39A6,DNAJB9,MAN1A1,MGAT2,LBR,ZNF267,ACTR3,CD164,ACTR2,HSDL2,MBNL1,WSB2,CSNK1A1,IFRD1,ATP11B,ARPC5,MARCH7,PTPN12,ZDHHC17,PUM2,MED23,MOB1A,ACAP2,EVI2A,TBL1XR1,CCNG2,POLE3,SP3,PELI1,ZNF217,SERINC1,ETF1,CRLF3,NFE2L2
53	KMT2A	126.3	ARCHS4 Coexpression,330;ReMap ChIP-seq,1;GTEx Coexpression,48	CDKN1B,CAB39,YTHDC1,ABHD3,HEXB,JMJD1C,ARID4B,TRIAP1,MAT2B,BZW1,MTMR6,UBE2J1,HERPUD1,SMCHD1,TBK1,PAPOLA,DNAJB9,MGAT2,MBNL1,HSDL2,VPS13C,NEK7,ADAM10,ZDHHC17,PUM2,MED23,EVI2A,TDP2,SERBP1,UBE2N,PELI1,ZNF217,OGT
54	HBP1	127.3	ARCHS4 Coexpression,25;Enrichr Queries,21;ReMap ChIP-seq,188;GTEx Coexpression,275	CDKN1B,CXCL8,ZFAND5,JMJD1C,SNX10,MAT2B,HERPUD1,LAPTM4A,DNAJB9,MGAT2,SMNDC1,ZNF267,CD164,MORC3,MBNL1,IFNGR1,IFRD1,MARCH7,EVI2A,CCNG2,POLE3,ABI1,SERBP1,HECA,SERINC1,CRLF3,OGT,NFE2L2
55	SP1	127.8	ARCHS4 Coexpression,155;ENCODE ChIP-seq,40;Enrichr Queries,139;ReMap ChIP-seq,253;GTEx Coexpression,52	CDKN1B,DDX3X,GMFB,CXCL8,VPS4B,ARID4B,MAT2B,SMCHD1,SLC39A6,ZNF107,ZNF267,ACTR3,ACTR2,MORC3,MBNL1,WSB2,CSNK1A1,DENND4A,IFRD1,ATP11B,ARMC1,MOB1A,ACAP2,PPM1B,TBL1XR1,CCNG2,SP3,SERBP1,ZNF217,CYCS,HECA,ETF1,DCP2,NFE2L2
56	ZBED6	129	ARCHS4 Coexpression,129	MBNL1,VPS13C,JMJD1C,ATP11B,CD46
57	ZNF805	130	ARCHS4 Coexpression,75;Enrichr Queries,164;GTEx Coexpression,151	ISCA1,MBNL1,VPS13C,JMJD1C,ATP11B,TRIAP1,HERPUD1,SMCHD1,TBK1,SERBP1,SP3,DNAJB9,HECA,SERINC1,MGAT2,SMNDC1,ZNF267
58	RBPJ	130.6	Literature ChIP-seq,146;ARCHS4 Coexpression,255;Enrichr Queries,137;ReMap ChIP-seq,104;GTEx Coexpression,11	CDKN1B,CLDND1,DDX3X,CXCL8,ZFAND6,JMJD1C,HERPUD1,SMCHD1,CASP8,DSE,MGAT2,LBR,EIF4E,MBNL1,TSPYL1,IFNGR1,UBE4A,ARPC5,PTPN12,MOB1A,ACAP2,TBL1XR1,SP3,SERBP1,POLE3,UBE2N,PELI1,OGT,NFE2L2
59	REL	131.3	ARCHS4 Coexpression,143;Enrichr Queries,232;GTEx Coexpression,19	MBNL1,CXCL8,DENND4A,IFRD1,JMJD1C,ATP11B,MOB1A,SMCHD1,ACAP2,PELI1,ZNF217,HECA,CRLF3,ZNF267,DCP2,NFE2L2
60	MBD2	131.8	ARCHS4 Coexpression,98;Enrichr Queries,108;ReMap ChIP-seq,290;GTEx Coexpression,31	ACTR3,ACTR2,MBNL1,TSPYL1,DDX3X,CAB39,CSNK1A1,ATP11B,PTPN12,UBE2J1,MOB1A,ACAP2,TBL1XR1,SP3,SERBP1,ZNF217,HECA,NFE2L2
61	NCOA2	131.8	ARCHS4 Coexpression,45;Enrichr Queries,283;ReMap ChIP-seq,179;GTEx Coexpression,20	MORC3,MBNL1,CDKN1B,WSB2,CAB39,VPS4B,VPS13C,JMJD1C,ATP11B,MARCH7,ACAP2,SMCHD1,TBL1XR1,CCNG2,SP3,ABI1,POLE3,PELI1,ZNF217
62	FOXO3	132	Literature ChIP-seq,44;ARCHS4 Coexpression,156;Enrichr Queries,171;GTEx Coexpression,157	CDKN1B,CAB39,ROCK1,YTHDC1,ZFAND5,HERPUD1,SMCHD1,PAPOLA,MGAT2,SMNDC1,CD164,ACTR2,MBNL1,DENND4A,PTGES3,UBE4A,ATP11B,MOB1A,PPM1B,CCNG2,CHMP2B,CYCS,STRAP,HECA,SERINC1,DEGS1,UQCRC2,CD46,DCP2,NFE2L2
63	ZNF281	135.7	ARCHS4 Coexpression,209;Enrichr Queries,39;GTEx Coexpression,159	ACTR2,MBNL1,DDX3X,CXCL8,IFRD1,NEK7,ADAM10,JMJD1C,ARPC5,DNAJA1,TBL1XR1,SP3,SERBP1,G3BP2,ZNF217,SHOC2,MGAT2,LBR,EIF4E,DCP2,NFE2L2
64	ZNF518A	140	ARCHS4 Coexpression,62;Enrichr Queries,61;GTEx Coexpression,297	MBNL1,CSNK1A1,VPS13C,NEK7,JMJD1C,ARID4B,MED23,SMCHD1,ACAP2,TBL1XR1,SP3,PAPOLA,ZNF107,OGT,EIF4E,DCP2,CBR4
65	ZBTB14	140.5	ARCHS4 Coexpression,247;GTEx Coexpression,34	ARMC1,ACTR2,MOB1A,MBNL1,GMFB,VAMP7,CLDND1,EVI2A,CDKN1B,FMR1,SERINC1
66	ZFP1	143.7	ARCHS4 Coexpression,131;Enrichr Queries,104;GTEx Coexpression,196	MBNL1,MORC3,TSPYL1,CDKN1B,WSB2,SNX10,ZDHHC17,ARMC1,DNAJA1,TBL1XR1,CCNG2,SP3,SERINC1,HECA,NFE2L2
67	ZFX	144	Literature ChIP-seq,3;ARCHS4 Coexpression,14;Enrichr Queries,43;ReMap ChIP-seq,229;GTEx Coexpression,431	DDX3X,FMR1,ZFAND6,ZFAND5,JMJD1C,ARID4B,OSBPL11,PCMT1,SMCHD1,LAPTM4A,TBK1,CASP8,DSE,PAPOLA,TMED5,MBNL1,MORC3,TSPYL1,IFNGR1,SACM1L,IFRD1,UBE4A,ADAM10,ATP11B,ZDHHC17,ARMC1,PPM1B,RBL1,TBL1XR1,UQCRC2,DCP2,ROCK1,VPS4B,MAT2B,UBE2J1,SSR1,DNAJB9,SHOC2,MGAT2,EIF4E,SMNDC1,CD164,CSNK1A1,PTGES3,NEK7,PUM2,MOB1A,SUCLA2,ADI1,TDP2,SP3,SERBP1,UBE2N,DEGS1,OGT,NFE2L2
68	RBAK	146	ARCHS4 Coexpression,249;Enrichr Queries,51;GTEx Coexpression,138	MBNL1,MORC3,DDX3X,ROCK1,DENND4A,VPS13C,IFRD1,JMJD1C,UBE4A,ARID4B,ATP11B,PUM2,MED23,CCNG2,SP3,SERBP1,ZNF217,HECA,OGT
69	ZNF143	146.8	ARCHS4 Coexpression,124;ENCODE ChIP-seq,33;Enrichr Queries,48;ReMap ChIP-seq,259;GTEx Coexpression,270	DDX3X,CAB39,YTHDC1,ABHD3,HEXB,ZFAND5,JMJD1C,TRIAP1,OSBPL11,BZW1,MTMR6,HERPUD1,TBK1,CASP8,MAN1A1,MGAT2,SMNDC1,LBR,EIF4E,CBR4,MBNL1,IFNGR1,CSNK1A1,VPS13C,IFRD1,NEK7,DNAJA1,ARMC1,TBL1XR1,ADI1,TDP2,SP3,ABI1,UBE2N,ZNF217,STRAP,ETF1,CD46,CRLF3,OGT,DCP2,NFE2L2
70	ZNF277	147.3	ARCHS4 Coexpression,360;Enrichr Queries,50;GTEx Coexpression,32	ACTR3,MBNL1,CDKN1B,CXCL8,DENND4A,IFRD1,JMJD1C,BZW1,MOB1A,VAMP7,CCNG2,SERBP1,PELI1,DNAJB9,ZNF217,HECA,SERINC1,MGAT2,SMNDC1,EIF4E,ZNF267,NFE2L2
71	ZBTB37	149.3	ARCHS4 Coexpression,195;Enrichr Queries,223;GTEx Coexpression,30	IFNGR1,VPS13C,NEK7,JMJD1C,ARID4B,SMCHD1,ACAP2,CASP8,TBL1XR1,STRAP,HECA,OGT,DCP2
72	HIVEP1	153	ARCHS4 Coexpression,34;Enrichr Queries,408;GTEx Coexpression,17	ACTR3,MBNL1,CSNK1A1,DENND4A,VPS13C,JMJD1C,ATP11B,MOB1A,SMCHD1,SP3,SERBP1,PELI1,ZNF217,ETF1,HECA,SMNDC1,OGT,ZNF267
73	ZNF484	155.3	ARCHS4 Coexpression,116;Enrichr Queries,86;GTEx Coexpression,264	MBNL1,DENND4A,VPS13C,ZFAND6,NEK7,JMJD1C,ARID4B,ZDHHC17,SMCHD1,TBL1XR1,PELI1,HECA,SERINC1,SHOC2,ZNF267,CBR4,SOCS5
74	MTERF1	158	ARCHS4 Coexpression,117;GTEx Coexpression,199	ACTR2,RBL1,TBL1XR1,CSNK1A1,UBE2N,TRIAP1,MGAT2,EIF4E
75	RFX7	158	ARCHS4 Coexpression,165;Enrichr Queries,144;GTEx Coexpression,165	ACTR2,MBNL1,ROCK1,UBE4A,JMJD1C,ARID4B,ATP11B,TRIAP1,PUM2,RBL1,TBL1XR1,POLE3,SERBP1,SP3,G3BP2,HECA
76	ZNF75D	158.3	ARCHS4 Coexpression,52;Enrichr Queries,298;GTEx Coexpression,125	MBNL1,CAB39,FMR1,VPS13C,ATP11B,HERPUD1,MED23,SMCHD1,ACAP2,CCNG2,ZNF217,HECA,CD46,OGT,EIF4E
77	LCOR	160.7	ARCHS4 Coexpression,185;Enrichr Queries,182;GTEx Coexpression,115	MBNL1,TSPYL1,ROCK1,ABHD3,CSNK1A1,VPS13C,UBE4A,JMJD1C,ARID4B,MED23,TDP2,TBL1XR1,HECA,OGT
78	ZNF678	160.7	ARCHS4 Coexpression,183;Enrichr Queries,55;GTEx Coexpression,244	MBNL1,VPS13C,NEK7,JMJD1C,ARID4B,MED23,SMCHD1,RBL1,TBL1XR1,SP3,ZNF107,CD46,OGT,LBR,EIF4E,DCP2
79	ZNF449	162	ARCHS4 Coexpression,115;Enrichr Queries,141;GTEx Coexpression,230	MBNL1,DDX3X,ROCK1,VPS13C,JMJD1C,MARCH7,ZDHHC17,OSTM1,TBL1XR1,CCNG2,SSR1,HECA,CD46,OGT,DCP2,CBR4
80	SON	162.5	ARCHS4 Coexpression,227;GTEx Coexpression,98	MED23,CD164,MORC3,DDX3X,WSB2,ROCK1,VPS13C,JMJD1C,OGT
81	LCORL	163.7	ARCHS4 Coexpression,343;Enrichr Queries,74;GTEx Coexpression,74	MBNL1,ROCK1,ZFAND6,NEK7,UBE4A,JMJD1C,ARID4B,ATP11B,PUM2,TBK1,RBL1,TBL1XR1,SERBP1,SP3,PELI1,SHOC2,HECA,SMNDC1,LAMTOR3
82	DMTF1	165.7	ARCHS4 Coexpression,105;Enrichr Queries,63;GTEx Coexpression,329	MBNL1,CDKN1B,CSNK1A1,VPS13C,JMJD1C,ARID4B,ATP11B,PTPN12,ZDHHC17,PUM2,TBL1XR1,CCNG2,HECA,OGT,NFE2L2
83	ZNF699	165.7	ARCHS4 Coexpression,231;Enrichr Queries,204;GTEx Coexpression,62	MORC3,CXCL8,ROCK1,VPS13C,VPS4B,NEK7,UBE4A,ELK3,MOB1A,RBL1,SP3,DSE,HECA,MAN1A1,MGAT2,CRLF3
84	CEBPG	165.8	ARCHS4 Coexpression,242;Enrichr Queries,152;ReMap ChIP-seq,9;GTEx Coexpression,260	CXCL8,CDKN1B,SNX10,TRIAP1,OSBPL11,HERPUD1,DNAJB9,LBR,MBNL1,TMEM30A,WSB2,DENND4A,PTGES3,IFRD1,PTPN12,DNAJA1,CCNG2,POLE3,SERBP1,ZNF217,CYCS,ETF1,OGT,DCP2,NFE2L2
85	TCF7L2	173.2	Literature ChIP-seq,138;ARCHS4 Coexpression,182;ENCODE ChIP-seq,25;Enrichr Queries,377;ReMap ChIP-seq,143;GTEx Coexpression,174	CDKN1B,DDX3X,ROCK1,CAB39,ZFAND5,JMJD1C,SNX10,PCMT1,SMCHD1,G3BP2,SSR1,DNAJB9,MAN1A1,MGAT2,LBR,EIF4E,CBR4,CD164,MBNL1,TMEM30A,CSNK1A1,SACM1L,VPS13C,IFRD1,PTPN12,MARCH7,MED23,DNAJA1,TBL1XR1,CCNG2,SP3,SERBP1,ZNF217,STRAP,DEGS1,UQCRC2,CRLF3,OGT,DCP2,NFE2L2
86	AHR	174	Literature ChIP-seq,141;ARCHS4 Coexpression,17;Enrichr Queries,410;ReMap ChIP-seq,139;GTEx Coexpression,163	ACTR3,ACTR2,MBNL1,TMEM30A,CXCL8,DDX3X,VPS13C,NEK7,ADAM10,UBE4A,ATP11B,PTPN12,MTMR6,LAPTM4A,SP3,DSE,ZNF217,DNAJB9,HECA,DEGS1,TMED5,NFE2L2
87	ZNF33A	174	ARCHS4 Coexpression,128;Enrichr Queries,100;GTEx Coexpression,294	MBNL1,VPS13C,UBE4A,JMJD1C,ARID4B,MED23,SMCHD1,TBL1XR1,PAPOLA,ZNF107,CD46,OGT,DCP2
88	CTCF	176.2	Literature ChIP-seq,144;ARCHS4 Coexpression,479;ENCODE ChIP-seq,45;Enrichr Queries,106;ReMap ChIP-seq,242;GTEx Coexpression,41	ISCA1,CDKN1B,DDX3X,GMFB,CAB39,ZFAND6,HEXB,TRIAP1,MTMR6,UBE2J1,PCMT1,SMCHD1,SLC39A6,G3BP2,DNAJB9,MAN1A1,MGAT2,SMNDC1,LBR,ADSS,SOCS5,ZNF189,CD164,MORC3,MBNL1,HSDL2,UBE4A,MARCH7,PUM2,DNAJA1,MED23,RBL1,SUCLA2,TBL1XR1,SP3,POLE3,SERBP1,PELI1,ZNF217,UQCRC2,CRLF3,OGT,NFE2L2
89	ELF2	180.7	ARCHS4 Coexpression,288;Enrichr Queries,15;GTEx Coexpression,239	MORC3,MBNL1,DDX3X,WSB2,ROCK1,YTHDC1,CSNK1A1,NEK7,JMJD1C,ARID4B,MARCH7,PTPN12,PUM2,SMCHD1,TBL1XR1,SP3,PAPOLA,PELI1,HECA,NFE2L2
90	NCOA3	181.8	ARCHS4 Coexpression,279;Enrichr Queries,241;ReMap ChIP-seq,77;GTEx Coexpression,130	ACTR3,ACTR2,MBNL1,IFRD1,TRIAP1,HERPUD1,MOB1A,LAPTM4A,TBK1,SERBP1,POLE3,SLC39A6,DNAJB9,ZNF217,SSR1,MGAT2,SMNDC1,ZNF267
91	ATF6	182	ARCHS4 Coexpression,70;Enrichr Queries,75;GTEx Coexpression,401	ACTR3,MBNL1,GMFB,CAB39,CSNK1A1,DENND4A,JMJD1C,ADAM10,ATP11B,ARPC5,HERPUD1,CASP8,TBL1XR1,HECA,CD46,TMED5,NFE2L2
92	ZNF460	186.3	ARCHS4 Coexpression,266;Enrichr Queries,87;GTEx Coexpression,206	MBNL1,DDX3X,DENND4A,VPS13C,ZFAND5,IFRD1,JMJD1C,BZW1,HERPUD1,TBL1XR1,SERBP1,SERINC1,SMNDC1,ZNF267
93	NR2C2	187	ARCHS4 Coexpression,221;ENCODE ChIP-seq,113;Enrichr Queries,179;ReMap ChIP-seq,166;GTEx Coexpression,256	ACTR2,MBNL1,IFNGR1,VPS13C,UBE4A,JMJD1C,ARID4B,ATP11B,OSBPL11,PUM2,PPM1B,SMCHD1,TBK1,CASP8,TBL1XR1,SP3,SMNDC1,LAMTOR3,OGT,NFE2L2
94	ZZZ3	188.2	ARCHS4 Coexpression,338;ENCODE ChIP-seq,114;Enrichr Queries,68;ReMap ChIP-seq,90;GTEx Coexpression,331	MBNL1,GMFB,DDX3X,ROCK1,CSNK1A1,VPS13C,NEK7,JMJD1C,ARID4B,TRIAP1,PUM2,TBL1XR1,SP3,DSE,SERBP1,PAPOLA
95	SMAD4	190.2	Literature ChIP-seq,35;ARCHS4 Coexpression,293;Enrichr Queries,70;ReMap ChIP-seq,107;GTEx Coexpression,446	CDKN1B,DDX3X,ROCK1,HEXB,ZFAND5,JMJD1C,SNX10,TRIAP1,PAPOLA,LBR,EIF4E,CBR4,MBNL1,TSPYL1,IFNGR1,CSNK1A1,DENND4A,VPS13C,SACM1L,ATP11B,PUM2,MED23,TBL1XR1,POLE3,SP3,NFE2L2
96	ZNF597	190.3	ARCHS4 Coexpression,282;Enrichr Queries,239;GTEx Coexpression,50	ACTR3,ACTR2,DDX3X,CXCL8,BZW1,DNAJA1,MOB1A,TBK1,DNAJB9,SHOC2,HECA,MGAT2,SMNDC1,ZNF267,DCP2
97	NFAT5	190.7	ARCHS4 Coexpression,294;Enrichr Queries,170;GTEx Coexpression,108	MED23,MBNL1,DDX3X,CSNK1A1,TBL1XR1,VPS13C,SP3,JMJD1C,ARID4B,ATP11B,OGT,PUM2
98	ZNF354B	190.7	ARCHS4 Coexpression,291;Enrichr Queries,154;GTEx Coexpression,127	WSB2,VPS13C,JMJD1C,ARID4B,ATP11B,PTPN12,MED23,SMCHD1,SP3,DNAJB9,ZNF107,HECA,OGT,ZNF267
99	ZNF644	191.3	ARCHS4 Coexpression,85;Enrichr Queries,26;ReMap ChIP-seq,162;GTEx Coexpression,492	MORC3,MBNL1,DDX3X,ROCK1,CSNK1A1,VPS13C,ZFAND6,JMJD1C,ARID4B,ARPC5,PUM2,DNAJA1,SMCHD1,TBL1XR1,SP3,SERBP1,PAPOLA,G3BP2,ZNF217,LBR,EIF4E,SOCS5
100	MAX	195	ARCHS4 Coexpression,366;ENCODE ChIP-seq,19;Enrichr Queries,177;ReMap ChIP-seq,258;GTEx Coexpression,155	GMFB,YTHDC1,JMJD1C,TRIAP1,MAT2B,MTMR6,HERPUD1,PCMT1,PAPOLA,G3BP2,SSR1,DNAJB9,MGAT2,ADSS,ACTR3,CD164,ACTR2,MBNL1,CSNK1A1,SACM1L,VPS13C,PTGES3,NEK7,UBE4A,ARPC5,MARCH7,PTPN12,DNAJA1,ARMC1,MED23,ACAP2,PPM1B,RBL1,TBL1XR1,TDP2,SP3,CHMP2B,PELI1,STRAP,HECA,ETF1,CRLF3,CD46,DCP2,NFE2L2
101	NFKB1	195.3	ARCHS4 Coexpression,239;Enrichr Queries,271;ReMap ChIP-seq,216;GTEx Coexpression,55	ACTR3,MBNL1,CXCL8,IFNGR1,UBE2J1,MOB1A,CASP8,CCNG2,SERBP1,PELI1,ZNF217,SMNDC1,ZNF267,NFE2L2
102	ZBTB21	199	ARCHS4 Coexpression,48;GTEx Coexpression,350	MORC3,DDX3X,DENND4A,PAPOLA,JMJD1C,ETF1,ATP11B,SMNDC1,TMED5
103	ZNF670	200	ARCHS4 Coexpression,99;Enrichr Queries,301	CXCL8,ZFAND6,PTGES3,UBE2N,ZNF107,CYCS,LBR,BZW1,EIF4E,ZNF267
104	ADNP	200.5	ARCHS4 Coexpression,32;Enrichr Queries,109;ReMap ChIP-seq,173;GTEx Coexpression,488	MBNL1,DDX3X,TSPYL1,CSNK1A1,FMR1,JMJD1C,UBE4A,PUM2,MED23,EVI2A,TBL1XR1,SP3,SERBP1,PAPOLA,ZNF217,OGT,LBR,EIF4E,CBR4
105	ATF3	200.7	Literature ChIP-seq,52;ARCHS4 Coexpression,88;ENCODE ChIP-seq,70;Enrichr Queries,433;ReMap ChIP-seq,217;GTEx Coexpression,344	ISCA1,CXCL8,GMFB,CDKN1B,CLDND1,VPS4B,HEXB,ZFAND5,JMJD1C,SNX10,TRIAP1,HERPUD1,ELK3,LAPTM4A,TBK1,SSR1,DNAJB9,EIF4E,TMED5,SOCS5,CD164,MORC3,WSB2,DENND4A,VPS13C,SACM1L,IFRD1,ADAM10,UBE4A,ARPC5,OSTM1,ADI1,TDP2,CCNG2,POLE3,CYCS,ZNF217,HECA,ETF1,OGT,NFE2L2
106	ZNF260	201	ARCHS4 Coexpression,346;Enrichr Queries,84;GTEx Coexpression,173	MBNL1,GMFB,TMEM30A,ROCK1,FMR1,NEK7,JMJD1C,ARID4B,ARMC1,CCNG2,SERINC1,OGT,EIF4E,CBR4
107	FOXO1	201.2	Literature ChIP-seq,53;ARCHS4 Coexpression,93;Enrichr Queries,386;ReMap ChIP-seq,63;GTEx Coexpression,411	CDKN1B,DDX3X,YTHDC1,ZFAND6,HEXB,ZFAND5,JMJD1C,OSBPL11,BZW1,ELK3,HERPUD1,UBE2J1,SMCHD1,G3BP2,MAN1A1,LBR,SMNDC1,SOCS5,ACTR3,MBNL1,DENND4A,IFNGR1,VPS13C,SACM1L,IFRD1,NEK7,ATP11B,PPM1B,ACAP2,EVI2A,TBL1XR1,CCNG2,HECA,NFE2L2
108	KCMF1	202.3	ARCHS4 Coexpression,310;Enrichr Queries,14;GTEx Coexpression,283	ACTR3,MBNL1,DDX3X,CAB39,CSNK1A1,PTGES3,ZFAND5,IFRD1,OSBPL11,BZW1,PUM2,HERPUD1,PPM1B,TBL1XR1,SERBP1,CYCS,ETF1,NFE2L2
109	ZNF28	202.7	ARCHS4 Coexpression,253;Enrichr Queries,185;GTEx Coexpression,170	ACTR3,MORC3,CXCL8,CSNK1A1,VPS13C,MED23,MOB1A,TBL1XR1,SP3,ZNF107,MAN1A1,MGAT2,EIF4E,ZNF267
110	ZNF280B	204.5	ARCHS4 Coexpression,120;Enrichr Queries,289	MBNL1,CXCL8,TSPYL1,TBL1XR1,CSNK1A1,UBE2N,HECA,SNX10,LBR,EIF4E
111	EGR1	205.5	Literature ChIP-seq,103;ARCHS4 Coexpression,139;ENCODE ChIP-seq,28;Enrichr Queries,394;ReMap ChIP-seq,285;GTEx Coexpression,284	DDX3X,CXCL8,CDKN1B,CAB39,YTHDC1,ABHD3,ZFAND5,ARID4B,SNX10,TRIAP1,BZW1,ELK3,HERPUD1,PCMT1,TBK1,PAPOLA,SLC39A6,ZNF267,TMED5,CBR4,SOCS5,CD164,HSDL2,TSPYL1,WSB2,IFNGR1,CSNK1A1,SACM1L,VPS13C,IFRD1,ARPC5,MED23,DNAJA1,PPM1B,OSTM1,TBL1XR1,CCNG2,ABI1,SERBP1,CHMP2B,UBE2N,CYCS,DEGS1,CRLF3,LAMTOR3
112	ZNF587B	205.5	ARCHS4 Coexpression,176;GTEx Coexpression,235	CASP8,TBL1XR1,CSNK1A1,ZNF217,ATP11B,SERINC1,EIF4E,DCP2
113	TERF1	207.5	ARCHS4 Coexpression,441;Enrichr Queries,247;ReMap ChIP-seq,16;GTEx Coexpression,126	CDKN1B,ROCK1,ZFAND6,OSBPL11,SMCHD1,CASP8,PAPOLA,SHOC2,LBR,EIF4E,ACTR3,MBNL1,DENND4A,NEK7,ADAM10,ZDHHC17,ARMC1,TBL1XR1,SERBP1,UBE2N,CYCS,ZNF217,SERINC1,DEGS1,DCP2,NFE2L2
114	ZNF184	207.7	ARCHS4 Coexpression,97;Enrichr Queries,224;GTEx Coexpression,302	CDKN1B,NEK7,JMJD1C,MARCH7,MTMR6,DNAJA1,PCMT1,TBL1XR1,CCNG2,UBE2N,G3BP2,HECA,EIF4E,ZNF267,DCP2
115	PRDM4	208	ARCHS4 Coexpression,357;Enrichr Queries,132;GTEx Coexpression,135	CD164,MBNL1,DDX3X,CSNK1A1,VPS4B,IFRD1,UBE4A,JMJD1C,ATP11B,ELK3,ACAP2,DSE,SERBP1,ZNF217,HECA
116	ZNF92	208	ARCHS4 Coexpression,90;Enrichr Queries,107;ReMap ChIP-seq,223;GTEx Coexpression,412	ACTR2,MBNL1,ZFAND6,JMJD1C,ARID4B,UBE2J1,DNAJA1,PPM1B,SMCHD1,TBL1XR1,SP3,G3BP2,ZNF107,LBR,EIF4E,ZNF267,DCP2
117	PHF20	210.7	ARCHS4 Coexpression,173;Enrichr Queries,236;GTEx Coexpression,223	MBNL1,CSNK1A1,JMJD1C,ARID4B,OSBPL11,PUM2,PPM1B,TBK1,TBL1XR1,G3BP2,PAPOLA,UBE2N,EIF4E
118	CEBPZ	214	ARCHS4 Coexpression,151;ENCODE ChIP-seq,98;Enrichr Queries,226;ReMap ChIP-seq,131;GTEx Coexpression,464	ACTR2,DDX3X,PTGES3,TRIAP1,BZW1,MED23,DNAJA1,ARMC1,ACAP2,PPM1B,LAPTM4A,TBK1,POLE3,SERBP1,SP3,G3BP2,CYCS,ETF1,MAN1A1,SMNDC1,NFE2L2
119	ZNF680	214	ARCHS4 Coexpression,125;Enrichr Queries,174;GTEx Coexpression,343	MBNL1,MORC3,WSB2,CSNK1A1,VPS13C,NEK7,TBL1XR1,CCNG2,ZNF107,SERINC1,EIF4E,CBR4,ZNF267
120	ZHX1	216	ARCHS4 Coexpression,431;Enrichr Queries,52;ReMap ChIP-seq,260;GTEx Coexpression,121	CD164,MBNL1,GMFB,ROCK1,CSNK1A1,VPS4B,NEK7,JMJD1C,ADAM10,TBL1XR1,ABI1,SP3,SERBP1,PAPOLA,HECA,SERINC1,LAMTOR3,NFE2L2
121	ARID5B	216.3	ARCHS4 Coexpression,89;Enrichr Queries,311;GTEx Coexpression,249	MBNL1,TSPYL1,CSNK1A1,ZFAND5,JMJD1C,UBE4A,OSBPL11,TBL1XR1,SERBP1,HECA,SMNDC1,NFE2L2,ZNF189
122	CLOCK	217	Literature ChIP-seq,1;ARCHS4 Coexpression,190;Enrichr Queries,94;ReMap ChIP-seq,279;GTEx Coexpression,521	CDKN1B,DDX3X,ROCK1,ZFAND6,JMJD1C,ARID4B,OSBPL11,HERPUD1,G3BP2,SLC39A6,SSR1,DNAJB9,EIF4E,MBNL1,TSPYL1,CSNK1A1,VPS13C,PTGES3,ACAP2,SUCLA2,TBL1XR1,CCNG2,SP3,HECA,SERINC1,ETF1,UQCRC2,NFE2L2
123	ZNF254	219	ARCHS4 Coexpression,356;Enrichr Queries,81;GTEx Coexpression,220	MBNL1,MORC3,FMR1,VPS13C,ZFAND6,NEK7,JMJD1C,ARID4B,MED23,TBL1XR1,CCNG2,ZNF107,ZNF217,EIF4E
124	SKIL	219.7	ARCHS4 Coexpression,16;Enrichr Queries,136;GTEx Coexpression,507	MBNL1,DDX3X,TSPYL1,CSNK1A1,ZFAND6,IFRD1,JMJD1C,UBE4A,PTPN12,BZW1,HERPUD1,TBL1XR1,UBE2N,HECA,EIF4E,DCP2,CBR4
125	GPBP1	220	ARCHS4 Coexpression,49;GTEx Coexpression,391	DNAJA1,TBL1XR1,CSNK1A1,ZFAND6,UBE2N,PAPOLA,MARCH7,MFF,EIF4E,DCP2
126	ATF1	220.2	ARCHS4 Coexpression,57;ENCODE ChIP-seq,87;Enrichr Queries,8;ReMap ChIP-seq,204;GTEx Coexpression,745	CDKN1B,DDX3X,CXCL8,CLDND1,CAB39,YTHDC1,VPS4B,ZFAND5,TRIAP1,MAT2B,OSBPL11,SSR1,SMNDC1,LBR,CBR4,ACTR3,CD164,ACTR2,MBNL1,DENND4A,CSNK1A1,IFNGR1,PTGES3,SACM1L,IFRD1,NEK7,ADAM10,ATP11B,PTPN12,ACAP2,RBL1,TBL1XR1,SP3,SERBP1,ABI1,POLE3,UBE2N,PELI1,ZNF217,CYCS,ETF1,CD46,OGT,NFE2L2
127	NCOA1	221.3	ARCHS4 Coexpression,302;Enrichr Queries,229;ReMap ChIP-seq,154;GTEx Coexpression,200	CD164,MBNL1,CDKN1B,HEXB,PTGES3,VPS13C,JMJD1C,ARID4B,ZDHHC17,PCMT1,SMCHD1,CASP8,TBL1XR1,ZNF217,HECA,NFE2L2
128	ZBTB38	224	ARCHS4 Coexpression,211;Enrichr Queries,163;GTEx Coexpression,298	MBNL1,TMEM30A,TBL1XR1,VPS13C,NEK7,JMJD1C,HECA,ATP11B,TRIAP1,SOCS5,ELK3
129	ETS1	224.5	Literature ChIP-seq,16;ARCHS4 Coexpression,146;ENCODE ChIP-seq,39;Enrichr Queries,836;ReMap ChIP-seq,265;GTEx Coexpression,45	GMFB,CDKN1B,FMR1,HEXB,TRIAP1,ELK3,SMCHD1,CASP8,SLC39A6,PAPOLA,LBR,TMED5,ACTR2,MBNL1,MORC3,IFNGR1,IFRD1,ADAM10,UBE4A,ATP11B,ZDHHC17,ARMC1,MED23,RBL1,STRAP,ETF1,UQCRC2,CLDND1,YTHDC1,VPS4B,MFF,MTMR6,G3BP2,ADSS,EIF4E,ZNF267,CBR4,DENND4A,PTGES3,PTPN12,ARPC5,MOB1A,TDP2,SP3,POLE3,ABI1,SERBP1,CYCS,LAMTOR3
130	SP4	225.2	ARCHS4 Coexpression,647;ENCODE ChIP-seq,50;Enrichr Queries,134;ReMap ChIP-seq,212;GTEx Coexpression,83	CDKN1B,DDX3X,CAB39,YTHDC1,ZFAND6,VPS4B,JMJD1C,ARID4B,TRIAP1,OSBPL11,SSR1,DNAJB9,LBR,SMNDC1,EIF4E,ACTR2,MBNL1,IFNGR1,PTGES3,UBE4A,ADAM10,ZDHHC17,MED23,PPM1B,ACAP2,RBL1,SUCLA2,TBL1XR1,TDP2,CCNG2,SP3,POLE3,HECA,ETF1,DCP2
131	ZNF227	226	ARCHS4 Coexpression,348;Enrichr Queries,118;GTEx Coexpression,212	MBNL1,CDKN1B,DENND4A,NEK7,JMJD1C,ARID4B,SMCHD1,PAPOLA,ZNF107,HECA,SMNDC1,LBR,DCP2
132	ZNF266	228.7	ARCHS4 Coexpression,179;Enrichr Queries,363;GTEx Coexpression,144	MED23,PCMT1,CD164,CASP8,WSB2,STRAP,HECA,TRIAP1,CRLF3,OGT,PUM2
133	ZNF816	229.5	ARCHS4 Coexpression,340;GTEx Coexpression,119	MED23,MOB1A,MGAT2,TRIAP1,EIF4E,UBE2J1,PUM2
134	STAT1	231	Literature ChIP-seq,121;ARCHS4 Coexpression,113;ENCODE ChIP-seq,68;Enrichr Queries,758;ReMap ChIP-seq,67;GTEx Coexpression,259	CDKN1B,CXCL8,CAB39,ABHD3,ZFAND6,ARID4B,TRIAP1,PCMT1,SMCHD1,CASP8,TBK1,G3BP2,SSR1,MAN1A1,MGAT2,SOCS5,ACTR3,ACTR2,MBNL1,HSDL2,DENND4A,IFNGR1,CSNK1A1,PTGES3,VPS13C,UBE4A,ATP11B,MOB1A,ACAP2,EVI2A,CCNG2,ABI1,STRAP,SERINC1,OGT,LAMTOR3,NFE2L2
135	ZNF550	231	ARCHS4 Coexpression,273;Enrichr Queries,169;GTEx Coexpression,251	CXCL8,DENND4A,CSNK1A1,IFRD1,JMJD1C,MED23,TBL1XR1,CCNG2,ZNF107,DNAJB9,HECA,OGT,EIF4E
136	MBNL2	233	ARCHS4 Coexpression,316;Enrichr Queries,205;GTEx Coexpression,178	ARMC1,MBNL1,TMEM30A,CCNG2,NEK7,JMJD1C,SERINC1,CRLF3,ZDHHC17,HERPUD1
137	ATMIN	233.3	ARCHS4 Coexpression,280;Enrichr Queries,49;GTEx Coexpression,371	MBNL1,CDKN1B,DDX3X,WSB2,CAB39,CSNK1A1,SACM1L,ATP11B,MFF,HERPUD1,UBE2N,G3BP2,SLC39A6,CYCS,ZNF217,ETF1,EIF4E,NFE2L2
138	JUN	233.5	Literature ChIP-seq,31;ARCHS4 Coexpression,371;ENCODE ChIP-seq,64;Enrichr Queries,312;ReMap ChIP-seq,122;GTEx Coexpression,501	ISCA1,CXCL8,CDKN1B,CLDND1,ROCK1,YTHDC1,ABHD3,HEXB,VPS4B,FMR1,ELK3,HERPUD1,SMCHD1,LAPTM4A,SLC39A6,ZNF107,LBR,EIF4E,TMED5,CBR4,ZNF267,SOCS5,ACTR2,TMEM30A,WSB2,SACM1L,IFRD1,UBE4A,ZDHHC17,MED23,RBL1,ADI1,TDP2,SP3,UBE2N,ZNF217,CYCS,HECA,DEGS1,DCP2,NFE2L2
139	ZNF624	234.7	ARCHS4 Coexpression,550;Enrichr Queries,59;GTEx Coexpression,95	MORC3,CSNK1A1,VPS13C,ADAM10,ELK3,MED23,ACAP2,SMCHD1,CCNG2,SP3,DSE,ZNF107,SHOC2,HECA,SERINC1,MAN1A1
140	DDIT3	234.7	ARCHS4 Coexpression,141;Enrichr Queries,173;GTEx Coexpression,390	DNAJA1,ACTR2,CXCL8,PTGES3,CCNG2,IFRD1,SERBP1,DNAJB9,NFE2L2,HERPUD1
141	ZNF614	235.5	ARCHS4 Coexpression,119;GTEx Coexpression,352	ARMC1,TBL1XR1,G3BP2,UBE2N,BZW1,EIF4E,DCP2,SOCS5
142	TP53	237.6	Literature ChIP-seq,65;ARCHS4 Coexpression,464;Enrichr Queries,300;ReMap ChIP-seq,158;GTEx Coexpression,201	ACTR3,TMEM30A,CDKN1B,CSNK1A1,HEXB,VPS13C,NEK7,TRIAP1,ELK3,UBE2J1,DNAJA1,MOB1A,CASP8,CCNG2,SERBP1,DSE,POLE3,ZNF217,SERINC1,MGAT2,NFE2L2
143	E2F3	238.7	ARCHS4 Coexpression,303;Enrichr Queries,376;GTEx Coexpression,37	ACTR2,TBK1,VAMP7,CDKN1B,CAB39,SERBP1,SHOC2,SMNDC1,LBR,MTMR6,ZNF267,NFE2L2
144	MAFF	239	ARCHS4 Coexpression,507;ENCODE ChIP-seq,34;Enrichr Queries,325;ReMap ChIP-seq,146;GTEx Coexpression,183	CXCL8,CDKN1B,CLDND1,GMFB,ABHD3,YTHDC1,VPS4B,SNX10,TRIAP1,HERPUD1,UBE2J1,LAPTM4A,DSE,PAPOLA,DNAJB9,SSR1,SMNDC1,LBR,CBR4,CD164,TSPYL1,DENND4A,IFRD1,UBE4A,PTPN12,ARPC5,MARCH7,ARMC1,MED23,MOB1A,ADI1,ABI1,ZNF217,HECA,ETF1,SERINC1
145	TOPORS	239.5	ARCHS4 Coexpression,175;GTEx Coexpression,304	MED23,DNAJA1,TBK1,ARID4B,SHOC2,MARCH7,EIF4E
146	TERF2	242.8	ARCHS4 Coexpression,584;Enrichr Queries,212;ReMap ChIP-seq,30;GTEx Coexpression,145	ISCA1,MBNL1,TSPYL1,CLDND1,DDX3X,WSB2,DENND4A,CSNK1A1,ZFAND6,ARID4B,SNX10,ARPC5,TRIAP1,PUM2,PCMT1,CASP8,EVI2A,TBL1XR1,G3BP2,SHOC2,MGAT2,NFE2L2
147	ZNF761	243.3	ARCHS4 Coexpression,144;Enrichr Queries,497;GTEx Coexpression,89	TSPYL1,TBL1XR1,CSNK1A1,IFRD1,PAPOLA,SLC39A6,UBE4A,HECA,CD46,OGT,EIF4E,HERPUD1
148	ARNT	243.8	Literature ChIP-seq,136;ARCHS4 Coexpression,103;Enrichr Queries,161;ReMap ChIP-seq,117;GTEx Coexpression,702	MBNL1,CDKN1B,WSB2,CSNK1A1,NEK7,ARID4B,ATP11B,OSBPL11,TBL1XR1,SP3,ZNF217,CYCS,DNAJB9,MAN1A1,DEGS1,CD46,LBR,OGT,DCP2,NFE2L2
149	ZNF669	244.7	ARCHS4 Coexpression,554;Enrichr Queries,162;GTEx Coexpression,18	ACTR3,ACTR2,CXCL8,IFRD1,ARID4B,ARPC5,UBE2J1,MOB1A,CYCS,ZNF107,SHOC2,HECA,MGAT2,SMNDC1,LAMTOR3,ZNF267
150	ETV6	246.8	ARCHS4 Coexpression,308;Enrichr Queries,467;ReMap ChIP-seq,62;GTEx Coexpression,150	ACTR2,CD164,MBNL1,TSPYL1,DENND4A,IFNGR1,HEXB,ARID4B,HERPUD1,ELK3,MOB1A,CASP8,TBL1XR1,SP3,ZNF217,HECA
151	PRDM1	248.2	ARCHS4 Coexpression,166;ENCODE ChIP-seq,107;Enrichr Queries,762;ReMap ChIP-seq,59;GTEx Coexpression,147	CXCL8,DDX3X,VPS4B,ZFAND6,ARID4B,MAT2B,HERPUD1,LAPTM4A,TBK1,SHOC2,MBNL1,TMEM30A,PTGES3,NEK7,ATP11B,ARPC5,DNAJA1,MOB1A,ACAP2,PPM1B,EVI2A,CCNG2,ABI1,PELI1,HECA,UQCRC2,CD46,LAMTOR3,NFE2L2
152	ZNF124	248.7	ARCHS4 Coexpression,419;Enrichr Queries,181;GTEx Coexpression,146	MBNL1,CXCL8,NEK7,UBE2J1,MOB1A,TBK1,RBL1,TBL1XR1,ZNF217,ZNF107,HECA,MGAT2,LBR,EIF4E
153	TET1	248.7	Literature ChIP-seq,112;ARCHS4 Coexpression,406;GTEx Coexpression,228	CD164,TSPYL1,VPS13C,ADAM10,ZDHHC17,MED23,PCMT1,TBK1,SUCLA2,OSTM1,SERBP1,DEGS1,SHOC2,LBR,EIF4E,DCP2,SOCS5
154	MYB	249.7	Literature ChIP-seq,59;ARCHS4 Coexpression,104;ENCODE ChIP-seq,102;Enrichr Queries,826;ReMap ChIP-seq,145;GTEx Coexpression,262	CDKN1B,GMFB,ABHD3,ZFAND6,SNX10,TRIAP1,HERPUD1,CASP8,SSR1,DNAJB9,SHOC2,EIF4E,LBR,CD164,ACTR2,MBNL1,IFNGR1,NEK7,PTPN12,PUM2,MOB1A,TDP2,TBL1XR1,SERBP1,ZNF217,STRAP,HECA,DEGS1,CRLF3,NFE2L2
155	MTERF2	250.5	ARCHS4 Coexpression,187;GTEx Coexpression,314	ACTR3,ACTR2,TSPYL1,CSNK1A1,ARPC5,CBR4
156	SMAD5	250.5	ARCHS4 Coexpression,260;Enrichr Queries,60;ReMap ChIP-seq,111;GTEx Coexpression,571	MORC3,MBNL1,DDX3X,CLDND1,ROCK1,CSNK1A1,PTGES3,FMR1,JMJD1C,TRIAP1,MARCH7,HERPUD1,PUM2,ACAP2,TBL1XR1,SP3,SERBP1,PAPOLA,ETF1,NFE2L2
157	ADNP2	251.7	ARCHS4 Coexpression,450;Enrichr Queries,90;GTEx Coexpression,215	DDX3X,ZFAND5,IFRD1,JMJD1C,TBL1XR1,SERBP1,PELI1,ZNF217,DEGS1,ETF1,HECA,ADSS,LBR,NFE2L2
158	MXI1	253.2	ARCHS4 Coexpression,206;ENCODE ChIP-seq,75;Enrichr Queries,246;ReMap ChIP-seq,246;GTEx Coexpression,493	CDKN1B,ROCK1,CAB39,YTHDC1,ABHD3,MTMR6,HERPUD1,SMCHD1,G3BP2,SSR1,MGAT2,ADSS,CBR4,MORC3,NEK7,ADAM10,ARPC5,MED23,OSTM1,CCNG2,CHMP2B,ABI1,UBE2N,PELI1,STRAP,HECA,CRLF3,NFE2L2
159	SATB1	253.5	ARCHS4 Coexpression,110;Enrichr Queries,453;ReMap ChIP-seq,172;GTEx Coexpression,279	ISCA1,ACAP2,MBNL1,SUCLA2,CDKN1B,EVI2A,WSB2,HECA,OSBPL11,BZW1,OGT,NFE2L2
160	THAP12	258	ARCHS4 Coexpression,55;GTEx Coexpression,461	ACTR2,MBNL1,DDX3X,SERBP1,SSR1,ATP11B,ETF1,TRIAP1,LBR,HERPUD1,ZNF189
161	PRDM2	258.3	ARCHS4 Coexpression,107;Enrichr Queries,280;GTEx Coexpression,388	MBNL1,SMCHD1,YTHDC1,ADI1,DENND4A,VPS13C,PELI1,JMJD1C,ARID4B,HECA,OGT,PUM2
162	ZNF518B	259.7	ARCHS4 Coexpression,31;Enrichr Queries,431;GTEx Coexpression,317	TSPYL1,CSNK1A1,UBE4A,MARCH7,TBK1,TBL1XR1,CCNG2,G3BP2,PAPOLA,ZNF217,SHOC2,HECA,EIF4E,DCP2,CBR4
163	GPBP1L1	261	ARCHS4 Coexpression,79;GTEx Coexpression,443	ACTR2,MBNL1,WSB2,CAB39,TDP2,SERBP1,ZNF217,SERINC1,ATP11B
164	ZNF708	261.7	ARCHS4 Coexpression,549;Enrichr Queries,156;GTEx Coexpression,80	MBNL1,GMFB,CLDND1,VPS13C,JMJD1C,ZDHHC17,SMCHD1,EVI2A,ZNF107,SERINC1,HECA,EIF4E,ZNF267,ZNF189
165	E2F6	261.8	ARCHS4 Coexpression,96;ENCODE ChIP-seq,41;Enrichr Queries,397;ReMap ChIP-seq,255;GTEx Coexpression,520	CXCL8,ABHD3,FMR1,HEXB,ZFAND5,JMJD1C,TRIAP1,OSBPL11,HERPUD1,TBK1,PAPOLA,SSR1,DNAJB9,MAN1A1,SOCS5,ACTR3,CD164,WSB2,SACM1L,PTGES3,IFRD1,MARCH7,ZDHHC17,ARMC1,PPM1B,ACAP2,RBL1,TDP2,CCNG2,SP3,CHMP2B,UBE2N,STRAP,CYCS,ETF1,CRLF3,NFE2L2
166	ZNF22	262.3	ARCHS4 Coexpression,287;Enrichr Queries,302;GTEx Coexpression,198	DNAJA1,CDKN1B,SERBP1,UBE2N,SSR1,MAN1A1,TRIAP1,LBR,EIF4E,TMED5,HERPUD1
167	ZNF878	262.5	ARCHS4 Coexpression,71;GTEx Coexpression,454	DNAJA1,MOB1A,DENND4A,PTGES3,UBE2N,CYCS,BZW1,EIF4E,DCP2,UBE2J1
168	THAP10	263	ARCHS4 Coexpression,163;Enrichr Queries,385;GTEx Coexpression,241	ARMC1,PCMT1,MBNL1,TSPYL1,CXCL8,WSB2,PTGES3,DNAJB9,CYCS,SERINC1,HECA,SOCS5
169	NKX22	264	ARCHS4 Coexpression,331;GTEx Coexpression,197	GMFB,CLDND1,EVI2A,TSPYL1,WSB2,SERINC1,MAN1A1
170	ZNF146	264.3	ARCHS4 Coexpression,212;Enrichr Queries,28;GTEx Coexpression,553	CD164,ACTR2,MBNL1,GMFB,DDX3X,PTGES3,JMJD1C,TRIAP1,BZW1,ARMC1,DNAJA1,SP3,SERBP1,PAPOLA,G3BP2,LBR,NFE2L2
171	NFE2L2	265.6	Literature ChIP-seq,56;ARCHS4 Coexpression,222;Enrichr Queries,159;ReMap ChIP-seq,248;GTEx Coexpression,643	ACTR3,CD164,MBNL1,CXCL8,CSNK1A1,DENND4A,IFNGR1,VPS4B,HEXB,IFRD1,NEK7,UBE4A,MAT2B,ZDHHC17,HERPUD1,DNAJA1,LAPTM4A,ACAP2,TBL1XR1,SP3,ABI1,HECA,SMNDC1,SOCS5
172	ZNF182	265.7	ARCHS4 Coexpression,100;Enrichr Queries,222;GTEx Coexpression,475	ACTR3,CDKN1B,ROCK1,JMJD1C,ARID4B,MED23,SMCHD1,CASP8,SP3,HECA,CRLF3,OGT,SMNDC1
173	BPTF	267.5	ARCHS4 Coexpression,471;GTEx Coexpression,64	MED23,YTHDC1,VPS13C,HEXB,JMJD1C,ARID4B,PUM2
174	PDX1	267.8	Literature ChIP-seq,90;ARCHS4 Coexpression,69;Enrichr Queries,668;ReMap ChIP-seq,85;GTEx Coexpression,427	CD164,HSDL2,TMEM30A,TSPYL1,DDX3X,DENND4A,CSNK1A1,ABHD3,HEXB,VPS13C,IFRD1,HERPUD1,LAPTM4A,SERBP1,DNAJB9,SSR1,SERINC1,MAN1A1,SHOC2,CD46,OGT,SMNDC1,EIF4E,NFE2L2
175	YY1	267.8	Literature ChIP-seq,93;ARCHS4 Coexpression,822;ENCODE ChIP-seq,57;Enrichr Queries,71;ReMap ChIP-seq,197;GTEx Coexpression,367	CDKN1B,DDX3X,CAB39,ZFAND5,JMJD1C,TRIAP1,OSBPL11,MFF,SMCHD1,TBK1,PAPOLA,MGAT2,SMNDC1,SOCS5,ACTR3,MBNL1,TMEM30A,CSNK1A1,DENND4A,SACM1L,PTGES3,VPS13C,MARCH7,ZDHHC17,PUM2,DNAJA1,MED23,RBL1,TBL1XR1,TDP2,SP3,SERBP1,ZNF217,DEGS1,CRLF3,OGT,NFE2L2
176	ZNF740	270	ARCHS4 Coexpression,633;Enrichr Queries,220;ReMap ChIP-seq,128;GTEx Coexpression,99	CDKN1B,PTPN12,PUM2,MED23,DNAJA1,TBL1XR1,CCNG2,POLE3,UBE2N,CYCS,ETF1,HECA,OGT
177	RUNX2	270.4	Literature ChIP-seq,78;ARCHS4 Coexpression,244;Enrichr Queries,772;ReMap ChIP-seq,187;GTEx Coexpression,71	CDKN1B,DDX3X,ROCK1,ZFAND6,TRIAP1,MAT2B,MFF,ELK3,UBE2J1,LAPTM4A,CASP8,TBK1,DSE,PAPOLA,MGAT2,EIF4E,ZNF267,CBR4,SOCS5,ACTR2,MBNL1,IFNGR1,VPS13C,IFRD1,NEK7,ADAM10,ATP11B,ARPC5,MOB1A,ACAP2,SUCLA2,OSTM1,ADI1,CCNG2,SP3,PELI1,ZNF217,HECA,DEGS1,OGT
178	KLF3	271.3	ARCHS4 Coexpression,199;Enrichr Queries,111;ReMap ChIP-seq,61;GTEx Coexpression,714	MBNL1,CDKN1B,CSNK1A1,IFNGR1,HEXB,NEK7,ATP11B,PTPN12,UBE2J1,ELK3,HERPUD1,SMCHD1,RBL1,CASP8,TBL1XR1,CCNG2,ZNF217,HECA,DEGS1,SHOC2,UQCRC2,NFE2L2
179	ZNF223	271.7	ARCHS4 Coexpression,181;Enrichr Queries,388;GTEx Coexpression,246	MED23,CXCL8,CSNK1A1,SACM1L,HECA,MAT2B,OGT,EIF4E,LAMTOR3,CBR4,PUM2
180	USF3	272	ARCHS4 Coexpression,202;GTEx Coexpression,342	PPM1B,SMCHD1,MBNL1,CAB39,VPS13C,JMJD1C,OSBPL11
181	TMF1	272	ARCHS4 Coexpression,77;GTEx Coexpression,467	TBK1,ROCK1,CSNK1A1,VPS13C,JMJD1C,ARID4B,SERINC1,SHOC2
182	FLI1	275.8	Literature ChIP-seq,38;ARCHS4 Coexpression,671;ENCODE ChIP-seq,61;Enrichr Queries,515;ReMap ChIP-seq,252;GTEx Coexpression,118	ISCA1,CXCL8,OSBPL11,BZW1,ELK3,PCMT1,CASP8,PAPOLA,SLC39A6,LBR,ACTR3,ACTR2,MORC3,MBNL1,IFNGR1,IFRD1,UBE4A,ADAM10,MED23,ACAP2,PPM1B,VAMP7,STRAP,ETF1,HECA,CD46,DCP2,CAB39,YTHDC1,VPS4B,MFF,G3BP2,DNAJB9,SSR1,SHOC2,SMNDC1,ZNF267,CBR4,CD164,TMEM30A,DENND4A,CSNK1A1,ARPC5,PTPN12,PUM2,DNAJA1,EVI2A,OSTM1,ADI1,TDP2,SP3,SERBP1,POLE3,ABI1,UBE2N,SERINC1,CRLF3,OGT,LAMTOR3,NFE2L2
183	TFEC	276	ARCHS4 Coexpression,235;Enrichr Queries,464;GTEx Coexpression,129	SMCHD1,CASP8,EVI2A,CXCL8,IFNGR1,TDP2,HECA,SNX10,ARPC5,DCP2
184	ZNF736	276.5	ARCHS4 Coexpression,240;GTEx Coexpression,313	MED23,SMCHD1,MBNL1,VPS13C,ARID4B,OGT
185	IKZF1	276.7	Literature ChIP-seq,130;ARCHS4 Coexpression,189;ENCODE ChIP-seq,26;Enrichr Queries,465;ReMap ChIP-seq,144;GTEx Coexpression,706	CXCL8,DDX3X,CDKN1B,ARID4B,SNX10,OSBPL11,MFF,MTMR6,ELK3,SMCHD1,CASP8,SSR1,MAN1A1,SHOC2,MGAT2,ZNF267,SOCS5,ACTR3,CD164,MBNL1,MORC3,HSDL2,TMEM30A,WSB2,DENND4A,SACM1L,NEK7,ADAM10,ATP11B,PTPN12,EVI2A,ZNF217,HECA,DEGS1,CRLF3
186	ZNF883	278.5	ARCHS4 Coexpression,262;GTEx Coexpression,295	GMFB,WSB2,TBL1XR1,UBE2N,SERINC1,EIF4E
187	KLF12	279.3	ARCHS4 Coexpression,142;Enrichr Queries,595;GTEx Coexpression,101	MBNL1,SMCHD1,CDKN1B,ROCK1,OSTM1,VPS13C,NEK7,HECA,ATP11B,SOCS5
188	FOSB	281.3	ARCHS4 Coexpression,204;Enrichr Queries,421;GTEx Coexpression,219	DDX3X,CXCL8,IFRD1,ZFAND5,PELI1,JMJD1C,DEGS1,ETF1,HECA
189	ZEB2	281.5	ARCHS4 Coexpression,150;Enrichr Queries,738;ReMap ChIP-seq,47;GTEx Coexpression,191	ACTR3,CD164,MBNL1,GMFB,CLDND1,DENND4A,CSNK1A1,VPS13C,JMJD1C,PCMT1,SMCHD1,ACAP2,EVI2A,TBL1XR1,ZNF217,SERINC1,MAN1A1
190	ZNF93	282	ARCHS4 Coexpression,186;Enrichr Queries,620;GTEx Coexpression,40	ACTR3,ACTR2,CXCL8,ARPC5,UBE2J1,MOB1A,TBL1XR1,UBE2N,ZNF107,MGAT2,CRLF3,EIF4E,ZNF267,DCP2
191	ZNF45	282.3	ARCHS4 Coexpression,297;Enrichr Queries,121;GTEx Coexpression,429	DDX3X,IFRD1,UBE4A,JMJD1C,SMCHD1,RBL1,POLE3,SERBP1,ZNF107,HECA,MGAT2,ZNF267,DCP2,ZNF189
192	KLF6	283	ARCHS4 Coexpression,327;Enrichr Queries,387;ReMap ChIP-seq,160;GTEx Coexpression,258	MBNL1,TSPYL1,CDKN1B,HEXB,IFRD1,PTPN12,HERPUD1,CASP8,SP3,PELI1,HECA,MGAT2,LBR,NFE2L2
193	MSANTD4	284.5	ARCHS4 Coexpression,477;GTEx Coexpression,92	ARMC1,ISCA1,WSB2,ZFAND5,G3BP2,STRAP,SERINC1
194	ZNF652	284.5	Literature ChIP-seq,157;ARCHS4 Coexpression,467;Enrichr Queries,260;GTEx Coexpression,254	MBNL1,SMCHD1,CLDND1,TBL1XR1,VPS13C,FMR1,STRAP,ZNF217,DEGS1,OGT,PUM2
195	ZNF134	285	ARCHS4 Coexpression,368;Enrichr Queries,244;GTEx Coexpression,243	CXCL8,CSNK1A1,CCNG2,POLE3,G3BP2,UBE4A,JMJD1C,ZNF107,SMNDC1,EIF4E,HERPUD1
196	ZNF589	287.5	ARCHS4 Coexpression,217;Enrichr Queries,544;ReMap ChIP-seq,124;GTEx Coexpression,265	MORC3,CXCL8,IFNGR1,MED23,ACAP2,PPM1B,SERBP1,G3BP2,STRAP,ZNF107,ZNF217,OGT,DCP2
197	ZNF416	288	ARCHS4 Coexpression,278;Enrichr Queries,392;GTEx Coexpression,194	ARMC1,CSNK1A1,PTGES3,POLE3,SERBP1,DNAJB9,DEGS1,HECA,MGAT2,HERPUD1
198	ZNF407	288.7	ARCHS4 Coexpression,39;Enrichr Queries,446;GTEx Coexpression,381	MBNL1,SMCHD1,ACAP2,CAB39,ROCK1,DENND4A,VPS13C,JMJD1C,ATP11B,OSBPL11
199	ZNF81	292	ARCHS4 Coexpression,43;Enrichr Queries,89;GTEx Coexpression,744	MBNL1,ROCK1,DENND4A,VPS13C,UBE4A,JMJD1C,ARID4B,ATP11B,ZDHHC17,SMCHD1,ACAP2,PELI1,ZNF107,SMNDC1,OGT
200	ZNF561	292.3	ARCHS4 Coexpression,398;Enrichr Queries,370;GTEx Coexpression,109	MBNL1,CSNK1A1,TBL1XR1,IFNGR1,VPS4B,SERBP1,ATP11B,EIF4E,NFE2L2
201	ARNTL	294.3	ARCHS4 Coexpression,373;Enrichr Queries,371;ReMap ChIP-seq,78;GTEx Coexpression,355	CLDND1,TRIAP1,OSBPL11,HERPUD1,LAPTM4A,SMCHD1,ACAP2,CASP8,CCNG2,CYCS,HECA,MGAT2,SMNDC1,LBR
202	ZXDB	294.7	ARCHS4 Coexpression,82;Enrichr Queries,266;GTEx Coexpression,536	MBNL1,CDKN1B,DDX3X,UBE4A,JMJD1C,ATP11B,TRIAP1,CCNG2,SERBP1,HECA,ETF1,CD46,OGT
203	MTF2	295	Literature ChIP-seq,152;ARCHS4 Coexpression,531;GTEx Coexpression,202	SMCHD1,MBNL1,GMFB,CASP8,ABHD3,VPS13C,ARID4B,EIF4E,ZNF267,DCP2,UBE2J1
204	ZNF813	296	ARCHS4 Coexpression,541;GTEx Coexpression,51	ACTR3,MOB1A,ACTR2,SERBP1,ZNF217,MGAT2,EIF4E,UBE2J1
205	MYC	296.7	Literature ChIP-seq,20;ARCHS4 Coexpression,814;ENCODE ChIP-seq,38;Enrichr Queries,526;ReMap ChIP-seq,245;GTEx Coexpression,137	ISCA1,DDX3X,GMFB,HEXB,ARID4B,SNX10,TRIAP1,BZW1,ELK3,HERPUD1,PCMT1,LAPTM4A,SMCHD1,CASP8,SLC39A6,MAN1A1,TMED5,ACTR3,MORC3,WSB2,IFNGR1,SACM1L,VPS13C,IFRD1,UBE4A,ZDHHC17,MED23,PPM1B,RBL1,TBL1XR1,STRAP,ETF1,CD46,CAB39,YTHDC1,ABHD3,VPS4B,MAT2B,MTMR6,UBE2J1,G3BP2,DNAJB9,ZNF107,SSR1,MGAT2,SMNDC1,ADSS,CBR4,CD164,TMEM30A,CSNK1A1,DENND4A,PTGES3,NEK7,MARCH7,PTPN12,PUM2,DNAJA1,MOB1A,OSTM1,ADI1,SERBP1,SP3,ABI1…
206	ZNF292	297.7	ARCHS4 Coexpression,740;Enrichr Queries,30;GTEx Coexpression,123	MBNL1,MORC3,DDX3X,ROCK1,DENND4A,VPS13C,JMJD1C,ARID4B,PUM2,MED23,MOB1A,SMCHD1,TBL1XR1,CCNG2,SP3,ZNF107,HECA,OGT
207	ZNF284	300.3	ARCHS4 Coexpression,174;Enrichr Queries,575;GTEx Coexpression,152	MED23,MOB1A,ACAP2,TSPYL1,TBL1XR1,CSNK1A1,ZNF107,EIF4E,DCP2,ZNF189
208	ZNF41	302.3	ARCHS4 Coexpression,224;Enrichr Queries,67;GTEx Coexpression,616	ACTR2,MBNL1,DDX3X,CAB39,DENND4A,VPS13C,JMJD1C,ATP11B,SUCLA2,SP3,ZNF107,ZNF217,HECA,UQCRC2,OGT,ZNF189
209	ERG	303.4	Literature ChIP-seq,39;ARCHS4 Coexpression,254;Enrichr Queries,688;ReMap ChIP-seq,236;GTEx Coexpression,300	CD164,MBNL1,MORC3,WSB2,IFNGR1,FMR1,PTGES3,ADAM10,PTPN12,ARPC5,TRIAP1,ELK3,HERPUD1,CASP8,SUCLA2,OSTM1,TDP2,CCNG2,PELI1,ZNF217,STRAP,MGAT2,DCP2,CBR4
210	REST	304.2	Literature ChIP-seq,37;ARCHS4 Coexpression,118;ENCODE ChIP-seq,6;Enrichr Queries,102;ReMap ChIP-seq,240;GTEx Coexpression,1322	CDKN1B,DDX3X,FMR1,JMJD1C,ARID4B,TRIAP1,BZW1,ELK3,PCMT1,SMCHD1,TBK1,DSE,SLC39A6,MAN1A1,ACTR3,MBNL1,TSPYL1,WSB2,VPS13C,SACM1L,ADAM10,MED23,TBL1XR1,STRAP,ETF1,CD46,DCP2,CLDND1,ROCK1,YTHDC1,MTMR6,UBE2J1,SSR1,DNAJB9,MGAT2,ADSS,SMNDC1,SOCS5,TMEM30A,PTGES3,NEK7,ARPC5,MARCH7,MOB1A,OSTM1,TDP2,CCNG2,SP3,POLE3,ABI1,SERBP1,CYCS,SERINC1,OGT,NFE2L2
211	SP100	305.3	ARCHS4 Coexpression,275;Enrichr Queries,605;GTEx Coexpression,36	MOB1A,SMCHD1,MBNL1,TSPYL1,CASP8,IFNGR1,SP3,ARPC5,ZNF267,UBE2J1
212	THAP9	306.3	ARCHS4 Coexpression,258;Enrichr Queries,158;GTEx Coexpression,503	TBL1XR1,ZFAND6,NEK7,JMJD1C,ZNF107,MFF,LBR,EIF4E,ZNF267,CBR4
213	THAP2	306.7	ARCHS4 Coexpression,256;Enrichr Queries,129;GTEx Coexpression,535	DNAJA1,MBNL1,CXCL8,CCNG2,IFRD1,JMJD1C,DNAJB9,HECA,EIF4E,LAMTOR3,TMED5,NFE2L2
214	HMBOX1	312	ARCHS4 Coexpression,622;Enrichr Queries,258;ReMap ChIP-seq,3;GTEx Coexpression,365	CD164,MBNL1,GMFB,TSPYL1,CDKN1B,DENND4A,ZFAND6,VPS13C,NEK7,JMJD1C,ATP11B,PTPN12,ZDHHC17,DNAJA1,MED23,TBL1XR1,ABI1,ZNF217,MAN1A1,HECA,OGT,DCP2,NFE2L2
215	ZNF189	312.7	ARCHS4 Coexpression,111;Enrichr Queries,58;GTEx Coexpression,769	MBNL1,CLDND1,TMEM30A,FMR1,ZFAND5,IFRD1,ARID4B,MARCH7,HERPUD1,EVI2A,CCNG2,PELI1,DNAJB9,HECA,MAN1A1,SERINC1,NFE2L2
216	ZNF326	313.7	ARCHS4 Coexpression,618;Enrichr Queries,57;GTEx Coexpression,266	MBNL1,GMFB,CLDND1,DDX3X,YTHDC1,FMR1,JMJD1C,ARID4B,DNAJA1,SMCHD1,TBL1XR1,SERBP1,G3BP2,OGT,LBR,EIF4E
217	ZBTB40	313.7	ARCHS4 Coexpression,317;Enrichr Queries,570;GTEx Coexpression,54	MED23,PCMT1,MBNL1,WSB2,VPS13C,SERBP1,ATP11B,CD46,OGT,EIF4E
218	ZNF180	316	ARCHS4 Coexpression,339;Enrichr Queries,160;GTEx Coexpression,449	MED23,RBL1,CCNG2,IFRD1,PAPOLA,UBE4A,ZNF107,EIF4E,ZNF267,CBR4,ZNF189
219	ZNF274	316.3	Literature ChIP-seq,125;ARCHS4 Coexpression,736;ENCODE ChIP-seq,96;Enrichr Queries,339;ReMap ChIP-seq,60;GTEx Coexpression,542	MORC3,MBNL1,WSB2,SACM1L,IFRD1,MARCH7,ELK3,HERPUD1,SUCLA2,SP3,SERBP1,SLC39A6,ZNF107,MAN1A1,SHOC2,CD46,LBR,ADSS,ZNF267,ZNF189,NFE2L2
220	ZNF26	318.3	ARCHS4 Coexpression,580;Enrichr Queries,125;GTEx Coexpression,250	CXCL8,GMFB,DENND4A,IFRD1,JMJD1C,ARID4B,MOB1A,SERBP1,ZNF107,MGAT2,OGT,ZNF267,ZNF189
221	ZNF141	318.7	ARCHS4 Coexpression,511;Enrichr Queries,284;GTEx Coexpression,161	MED23,YTHDC1,DENND4A,JMJD1C,ZNF107,HECA,OGT,EIF4E,ZNF267,DCP2
222	THAP1	319.6	ARCHS4 Coexpression,112;ENCODE ChIP-seq,56;Enrichr Queries,38;ReMap ChIP-seq,288;GTEx Coexpression,1104	CDKN1B,DDX3X,ABHD3,VPS4B,TRIAP1,OSBPL11,BZW1,SMCHD1,TBK1,DNAJB9,SHOC2,EIF4E,SOCS5,CD164,MBNL1,CSNK1A1,SACM1L,PTGES3,IFRD1,ARPC5,DNAJA1,MED23,ACAP2,TBL1XR1,SP3,SERBP1,CHMP2B,UBE2N,CYCS,ETF1,CD46,CRLF3,NFE2L2
223	ZNF830	321	ARCHS4 Coexpression,609;Enrichr Queries,178;GTEx Coexpression,176	MOB1A,CDKN1B,TMEM30A,YTHDC1,ZNF217,ARID4B,HECA,MGAT2,MAT2B,TRIAP1,CRLF3,SMNDC1
224	CEBPD	322.8	Literature ChIP-seq,67;ARCHS4 Coexpression,1133;ENCODE ChIP-seq,86;ReMap ChIP-seq,251;GTEx Coexpression,77	ACTR3,CD164,MBNL1,TSPYL1,WSB2,ZFAND6,ZFAND5,PTPN12,SMCHD1,TBK1,DSE,G3BP2,DNAJB9,ETF1,CRLF3,EIF4E,OGT,LBR,TMED5,NFE2L2
225	SETDB1	323	Literature ChIP-seq,85;ARCHS4 Coexpression,827;ENCODE ChIP-seq,27;Enrichr Queries,261;ReMap ChIP-seq,155;GTEx Coexpression,583	ISCA1,CDKN1B,GMFB,ZFAND6,ZFAND5,JMJD1C,ARID4B,TRIAP1,BZW1,HERPUD1,PCMT1,SMCHD1,TBK1,CASP8,LBR,TMED5,ACTR2,HSDL2,MORC3,WSB2,VPS13C,UBE4A,MED23,ARMC1,PPM1B,ACAP2,TBL1XR1,PELI1,DCP2,CAB39,YTHDC1,VPS4B,MTMR6,SSR1,DNAJB9,ADSS,ZNF267,CBR4,ZNF189,TMEM30A,PTGES3,SUCLA2,OSTM1,ADI1,TDP2,SP3,POLE3,ABI1,SERBP1,ZNF217,DEGS1,OGT
226	POGK	324.7	ARCHS4 Coexpression,397;Enrichr Queries,395;GTEx Coexpression,182	GMFB,CLDND1,EVI2A,NEK7,SERBP1,ZNF217,SERINC1,HECA,LBR
227	ZBTB34	326	ARCHS4 Coexpression,329;Enrichr Queries,225;GTEx Coexpression,424	ACTR2,MBNL1,SMCHD1,CASP8,TBL1XR1,CCNG2,JMJD1C,HECA,CRLF3,DCP2
228	KLF9	326.5	ARCHS4 Coexpression,510;Enrichr Queries,413;ReMap ChIP-seq,227;GTEx Coexpression,156	MBNL1,CDKN1B,ROCK1,OSTM1,ZFAND5,HECA,PTPN12,HERPUD1
229	ZNF658	329	ARCHS4 Coexpression,246;Enrichr Queries,412	CXCL8,TSPYL1,CSNK1A1,CCNG2,HECA,EIF4E
230	XBP1	331.5	ARCHS4 Coexpression,456;Enrichr Queries,267;ReMap ChIP-seq,203;GTEx Coexpression,400	DNAJA1,LAPTM4A,SLC39A6,SSR1,DNAJB9,ZNF217,HERPUD1,NFE2L2
231	NR1D2	331.7	ARCHS4 Coexpression,114;Enrichr Queries,124;GTEx Coexpression,757	MBNL1,CDKN1B,TMEM30A,CAB39,IFRD1,NEK7,ATP11B,ZDHHC17,HERPUD1,CCNG2,DNAJB9,HECA,SERINC1
232	ZBTB44	332	ARCHS4 Coexpression,13;Enrichr Queries,33;GTEx Coexpression,950	MBNL1,TSPYL1,CSNK1A1,VPS13C,NEK7,JMJD1C,ARID4B,ATP11B,MARCH7,OSBPL11,PUM2,PPM1B,TBL1XR1,CCNG2,SP3,SERBP1,HECA,OGT,EIF4E,DCP2
233	ZBTB16	332	ARCHS4 Coexpression,446;Enrichr Queries,714;ReMap ChIP-seq,56;GTEx Coexpression,112	ACTR2,MBNL1,TSPYL1,DDX3X,ROCK1,ZFAND5,MARCH7,BZW1,MOB1A,PPM1B,OSTM1,ABI1,SERBP1,ETF1,HECA,ADSS,SMNDC1
234	MBD4	335.8	ARCHS4 Coexpression,1347;ENCODE ChIP-seq,63;Enrichr Queries,214;ReMap ChIP-seq,8;GTEx Coexpression,47	DDX3X,CDKN1B,YTHDC1,FMR1,HEXB,ZFAND5,BZW1,HERPUD1,SMCHD1,LAPTM4A,CASP8,SSR1,DNAJB9,MAN1A1,MGAT2,ZNF267,CBR4,ZNF189,MBNL1,IFNGR1,DENND4A,PTGES3,SACM1L,ARPC5,MARCH7,DNAJA1,MED23,RBL1,TBL1XR1,ADI1,TDP2,SERBP1,UBE2N,CYCS,ETF1,HECA,SERINC1,CRLF3,OGT,DCP2,NFE2L2
235	RUNX1	336.4	Literature ChIP-seq,24;ARCHS4 Coexpression,697;Enrichr Queries,529;ReMap ChIP-seq,169;GTEx Coexpression,263	CD164,MBNL1,CDKN1B,DDX3X,IFNGR1,HEXB,ATP11B,MAT2B,ELK3,UBE2J1,HERPUD1,CASP8,EVI2A,TBL1XR1,TDP2,SP3,DSE,CHMP2B,ZNF217,CRLF3,LBR,EIF4E,NFE2L2
236	FOS	337	ARCHS4 Coexpression,833;ENCODE ChIP-seq,13;Enrichr Queries,600;ReMap ChIP-seq,32;GTEx Coexpression,207	CXCL8,GMFB,HEXB,ZFAND6,ZFAND5,TRIAP1,ELK3,HERPUD1,LAPTM4A,SMCHD1,CASP8,PAPOLA,SLC39A6,LBR,ACTR3,ACTR2,MORC3,HSDL2,IFNGR1,IFRD1,ADAM10,UBE4A,ARMC1,MED23,STRAP,HECA,UQCRC2,CD46,DCP2,CLDND1,CAB39,ABHD3,VPS4B,MAT2B,UBE2J1,SSR1,DNAJB9,ZNF107,ZNF267,CBR4,SOCS5,TMEM30A,CSNK1A1,NEK7,MARCH7,PUM2,DNAJA1,MOB1A,EVI2A,ADI1,CHMP2B,POLE3,SERBP1,ZNF217,DEGS1,SERINC1,OGT,NFE2L2
237	ZNF649	338.3	ARCHS4 Coexpression,123;Enrichr Queries,764;GTEx Coexpression,128	MBNL1,ROCK1,OSTM1,CSNK1A1,TBL1XR1,G3BP2,ZNF107,ETF1,EIF4E,DCP2,CBR4
238	FOSL1	340.6	ARCHS4 Coexpression,598;ENCODE ChIP-seq,88;Enrichr Queries,843;ReMap ChIP-seq,54;GTEx Coexpression,120	ACTR3,CD164,CXCL8,CLDND1,DDX3X,CSNK1A1,DENND4A,HEXB,SACM1L,BZW1,ELK3,MED23,PCMT1,TBK1,POLE3,ZNF217,ETF1,MGAT2,CRLF3,EIF4E,DCP2
239	ZNF443	343	ARCHS4 Coexpression,27;Enrichr Queries,542;GTEx Coexpression,460	CSNK1A1,ZFAND6,ARPC5,MARCH7,BZW1,TBL1XR1,UBE2N,ZNF107,HECA,CRLF3,EIF4E,DCP2,CBR4
240	HMG20A	345	ARCHS4 Coexpression,333;Enrichr Queries,319;GTEx Coexpression,383	MBNL1,RBL1,TBL1XR1,PTGES3,SERBP1,G3BP2,JMJD1C,HECA,CBR4
241	ZNF263	345.3	Literature ChIP-seq,159;ARCHS4 Coexpression,856;ENCODE ChIP-seq,84;Enrichr Queries,347;ReMap ChIP-seq,272;GTEx Coexpression,354	TMEM30A,WSB2,DENND4A,IFRD1,ZFAND5,TRIAP1,PTPN12,HERPUD1,SUCLA2,CASP8,SP3,CYCS,DNAJB9,HECA,DEGS1,EIF4E,NFE2L2
242	CREB3	345.8	ARCHS4 Coexpression,309;Enrichr Queries,520;ReMap ChIP-seq,109;GTEx Coexpression,445	ACTR2,MBNL1,CXCL8,DENND4A,IFNGR1,MFF,HERPUD1,ACAP2,LAPTM4A,ZNF217,DNAJB9,HECA,DCP2,NFE2L2
243	GZF1	347	ARCHS4 Coexpression,37;Enrichr Queries,113;GTEx Coexpression,891	ACTR2,CXCL8,CDKN1B,DDX3X,TMEM30A,IFRD1,NEK7,JMJD1C,ATP11B,HERPUD1,TBL1XR1,CCNG2,SP3,PELI1,G3BP2,ZNF217,HECA,ETF1,NFE2L2
244	ZNF140	347.7	ARCHS4 Coexpression,177;Enrichr Queries,82;GTEx Coexpression,784	CXCL8,CSNK1A1,ZFAND6,IFRD1,NEK7,MED23,TBL1XR1,DNAJB9,ZNF107,ZNF217,HECA,EIF4E,ZNF267,NFE2L2,ZNF189
245	ZNF792	349.3	ARCHS4 Coexpression,657;Enrichr Queries,321;GTEx Coexpression,70	MOB1A,MBNL1,CXCL8,IFNGR1,CCNG2,SP3,MAN1A1,HECA,PTPN12,ELK3
246	ZNF211	349.3	ARCHS4 Coexpression,171;Enrichr Queries,352;GTEx Coexpression,525	MORC3,CXCL8,CCNG2,SERBP1,DNAJB9,HECA,CRLF3,BZW1,OGT,CBR4
247	NFYA	350.4	ARCHS4 Coexpression,76;ENCODE ChIP-seq,1;Enrichr Queries,215;ReMap ChIP-seq,202;GTEx Coexpression,1258	ISCA1,DDX3X,CDKN1B,CLDND1,CAB39,ARID4B,MAT2B,OSBPL11,TBK1,CASP8,DSE,G3BP2,SSR1,DNAJB9,ZNF107,MAN1A1,MGAT2,SMNDC1,ZNF267,SOCS5,ACTR2,MBNL1,HSDL2,TSPYL1,CSNK1A1,NEK7,ADAM10,ATP11B,ARMC1,DNAJA1,MOB1A,OSTM1,TBL1XR1,CCNG2,SP3,SERBP1,STRAP,ZNF217,ETF1,CD46,CRLF3,OGT,DCP2,NFE2L2
248	ASH1L	350.7	ARCHS4 Coexpression,292;Enrichr Queries,112;GTEx Coexpression,648	MBNL1,DDX3X,CASP8,ROCK1,TBL1XR1,VPS13C,UBE4A,JMJD1C,ARID4B,OGT,PUM2
249	CENPA	351.5	ARCHS4 Coexpression,458;GTEx Coexpression,245	ACTR3,ACTR2,RBL1,PTGES3,SERBP1,MGAT2
250	NKRF	352.3	ARCHS4 Coexpression,487;Enrichr Queries,131;GTEx Coexpression,439	DNAJA1,LAPTM4A,TSPYL1,DDX3X,FMR1,SERBP1,G3BP2,SNX10,HECA,ETF1,LBR
251	ZNF569	354.7	ARCHS4 Coexpression,172;Enrichr Queries,517;GTEx Coexpression,375	DNAJA1,ZFAND6,UBE2N,ZNF107,HECA,MFF,EIF4E
252	FOXP1	355.6	Literature ChIP-seq,82;ARCHS4 Coexpression,594;Enrichr Queries,425;ReMap ChIP-seq,5;GTEx Coexpression,672	CDKN1B,GMFB,ROCK1,CAB39,YTHDC1,ZFAND6,FMR1,JMJD1C,ARID4B,TRIAP1,MAT2B,UBE2J1,HERPUD1,SMCHD1,SLC39A6,SSR1,DNAJB9,SHOC2,MGAT2,LBR,CBR4,ACTR3,CD164,MBNL1,MORC3,HSDL2,TMEM30A,DENND4A,CSNK1A1,SACM1L,VPS13C,ZDHHC17,ARMC1,MED23,SUCLA2,TBL1XR1,ADI1,TDP2,CCNG2,SP3,POLE3,ETF1,CRLF3,OGT,NFE2L2
253	ZNF451	355.7	ARCHS4 Coexpression,169;Enrichr Queries,13;GTEx Coexpression,885	MBNL1,CDKN1B,DDX3X,TSPYL1,CSNK1A1,VPS13C,ZFAND5,JMJD1C,ARID4B,ATP11B,PUM2,SMCHD1,TBL1XR1,SP3,PAPOLA,OGT,EIF4E,DCP2
254	ZNF44	355.7	ARCHS4 Coexpression,576;Enrichr Queries,145;GTEx Coexpression,346	ARMC1,SMCHD1,WSB2,CCNG2,SERBP1,PELI1,JMJD1C,ZNF107,SERINC1,ARID4B,HECA,OGT
255	ZNF322	356	ARCHS4 Coexpression,540;GTEx Coexpression,172	MBNL1,ROCK1,G3BP2,SMNDC1,SOCS5
256	ESR1	357.8	Literature ChIP-seq,117;ARCHS4 Coexpression,392;ENCODE ChIP-seq,115;Enrichr Queries,551;ReMap ChIP-seq,175;GTEx Coexpression,797	CDKN1B,SP3,SLC39A6,ZNF217,DEGS1,CD46,PUM2,NFE2L2
257	ZNF302	360.3	ARCHS4 Coexpression,755;Enrichr Queries,79;GTEx Coexpression,247	ACTR3,MBNL1,GMFB,VPS13C,IFRD1,JMJD1C,ATP11B,ZDHHC17,TBL1XR1,CCNG2,ZNF217,HECA,SERINC1,OGT,ZNF189
258	POU2F1	361.8	ARCHS4 Coexpression,811;Enrichr Queries,187;ReMap ChIP-seq,41;GTEx Coexpression,408	MBNL1,ZFAND6,HEXB,ZFAND5,JMJD1C,ARID4B,SNX10,MAT2B,ZDHHC17,ADI1,TBL1XR1,SERBP1,SP3,PELI1,DNAJB9,ZNF217,CRLF3,ADSS,LBR
259	ZNF799	362.7	ARCHS4 Coexpression,514;Enrichr Queries,528;GTEx Coexpression,46	MOB1A,IFNGR1,HECA,ARPC5,CRLF3,SMNDC1,EIF4E,ZNF267,DCP2,HERPUD1
260	ELK3	365	Literature ChIP-seq,95;ARCHS4 Coexpression,153;Enrichr Queries,1043;GTEx Coexpression,169	CD164,MBNL1,DDX3X,CAB39,HEXB,ZFAND6,NEK7,PTPN12,MAT2B,MFF,UBE2J1,ELK3,HERPUD1,ADI1,SP3,DSE,ABI1,SERBP1,UBE2N,SMNDC1
261	SRF	365.3	Literature ChIP-seq,34;ARCHS4 Coexpression,1091;ENCODE ChIP-seq,93;Enrichr Queries,581;ReMap ChIP-seq,208;GTEx Coexpression,185	CDKN1B,CLDND1,GMFB,ROCK1,VPS4B,JMJD1C,TRIAP1,MAT2B,MTMR6,HERPUD1,DNAJB9,LBR,ADSS,CBR4,ACTR3,MBNL1,MORC3,HSDL2,WSB2,UBE4A,ZDHHC17,MED23,RBL1,OSTM1,CCNG2,CYCS,ETF1,SERINC1,UQCRC2,NFE2L2
262	ZNF34	366.3	ARCHS4 Coexpression,226;Enrichr Queries,250;GTEx Coexpression,623	CDKN1B,CXCL8,TSPYL1,ROCK1,CSNK1A1,CCNG2,SERBP1,ZNF217,HECA,SERINC1,ZNF267
263	TWIST2	366.5	ARCHS4 Coexpression,251;GTEx Coexpression,482	LAPTM4A,DSE,NEK7,MGAT2,SOCS5
264	ZNF317	367	ARCHS4 Coexpression,109;Enrichr Queries,590;GTEx Coexpression,402	MOB1A,MBNL1,DDX3X,ZNF107,JMJD1C,HECA,ETF1,MFF,BZW1,LBR,ZNF267
265	JUND	367.5	Literature ChIP-seq,64;ARCHS4 Coexpression,596;ENCODE ChIP-seq,20;Enrichr Queries,375;ReMap ChIP-seq,210;GTEx Coexpression,940	CXCL8,CDKN1B,HEXB,ZFAND6,ZFAND5,JMJD1C,TRIAP1,HERPUD1,ELK3,LAPTM4A,SMCHD1,SLC39A6,MAN1A1,LBR,ACTR3,ACTR2,MORC3,HSDL2,WSB2,IFNGR1,SACM1L,IFRD1,UBE4A,ARMC1,MED23,RBL1,VAMP7,STRAP,HECA,UQCRC2,CAB39,YTHDC1,MTMR6,UBE2J1,DNAJB9,ADSS,EIF4E,CBR4,CD164,CSNK1A1,NEK7,MARCH7,DNAJA1,TDP2,POLE3,CHMP2B,SP3,ZNF217,CYCS,DEGS1,OGT,NFE2L2
266	IRF8	368.3	Literature ChIP-seq,43;ARCHS4 Coexpression,470;Enrichr Queries,705;GTEx Coexpression,255	ACTR2,CD164,HSDL2,CSNK1A1,ARID4B,MAT2B,ZDHHC17,UBE2J1,MOB1A,LAPTM4A,EVI2A,TBK1,CCNG2,ZNF107,ZNF267
267	NKX62	368.5	ARCHS4 Coexpression,558;GTEx Coexpression,179	GMFB,CLDND1,EVI2A,SERINC1
268	ZNF239	369	ARCHS4 Coexpression,158;Enrichr Queries,427;GTEx Coexpression,522	CXCL8,CCNG2,PTGES3,UBE2N,STRAP,CYCS,HECA,SNX10,EIF4E,CBR4
269	ZNF782	369.7	ARCHS4 Coexpression,192;Enrichr Queries,309;GTEx Coexpression,608	MED23,SMCHD1,CXCL8,RBL1,CCNG2,VPS13C,JMJD1C,ARID4B,HECA,ZNF189
270	ANKZF1	370.7	ARCHS4 Coexpression,527;Enrichr Queries,295;GTEx Coexpression,290	MED23,CCNG2,STRAP,DNAJB9,HECA,OGT,HERPUD1
271	NFIL3	371.3	ARCHS4 Coexpression,452;Enrichr Queries,263;GTEx Coexpression,399	CXCL8,IFNGR1,CCNG2,IFRD1,PELI1,HECA,PTPN12,SMNDC1,HERPUD1
272	NRF1	371.4	ARCHS4 Coexpression,92;ENCODE ChIP-seq,9;Enrichr Queries,157;ReMap ChIP-seq,218;GTEx Coexpression,1381	CDKN1B,CAB39,ROCK1,YTHDC1,ZFAND6,VPS4B,SNX10,TRIAP1,PCMT1,SMCHD1,TBK1,PAPOLA,SLC39A6,G3BP2,DNAJB9,LBR,TMED5,SOCS5,MBNL1,HSDL2,TMEM30A,CSNK1A1,IFNGR1,VPS13C,ADAM10,ARPC5,ZDHHC17,PUM2,MOB1A,SUCLA2,TBL1XR1,SP3,CHMP2B,POLE3,SERBP1,UBE2N,STRAP,CRLF3,LAMTOR3,NFE2L2
273	ZNF136	375	ARCHS4 Coexpression,984;Enrichr Queries,97;GTEx Coexpression,44	MBNL1,TMEM30A,WSB2,ROCK1,VPS13C,JMJD1C,ARID4B,MED23,SP3,ZNF107,ZNF217,HECA,ZNF267
274	ZNF860	376	ARCHS4 Coexpression,66;GTEx Coexpression,686	TSPYL1,TBL1XR1,CSNK1A1,VPS4B,UBE4A,SSR1,CD46,EIF4E,NFE2L2
275	ZNF510	376	ARCHS4 Coexpression,321;Enrichr Queries,151;GTEx Coexpression,656	ARMC1,DENND4A,VPS13C,CCNG2,G3BP2,JMJD1C,ARID4B,ATP11B,ZDHHC17,DCP2,ZNF189
276	PA2G4	376.5	ARCHS4 Coexpression,335;GTEx Coexpression,418	POLE3,SERBP1,CYCS,ETF1
277	MSC	377	ARCHS4 Coexpression,234;Enrichr Queries,579;GTEx Coexpression,318	ACTR3,MBNL1,CXCL8,TDP2,HECA,SNX10,MGAT2,ARPC5
278	ZNF35	379.7	ARCHS4 Coexpression,87;Enrichr Queries,608;GTEx Coexpression,444	DNAJA1,TBK1,IFRD1,UBE2N,CYCS,ETF1,HECA,TRIAP1,BZW1,EIF4E
279	GATAD2B	379.7	ARCHS4 Coexpression,708;Enrichr Queries,194;GTEx Coexpression,237	SMCHD1,MBNL1,CDKN1B,DDX3X,TBL1XR1,SERBP1,JMJD1C,HECA,ARID4B,DCP2,PUM2
280	UBP1	383.7	ARCHS4 Coexpression,463;Enrichr Queries,42;GTEx Coexpression,646	ACTR3,ACTR2,MBNL1,DDX3X,ROCK1,PTGES3,NEK7,PTPN12,PUM2,DNAJA1,SP3,SERBP1,PAPOLA,OGT,LBR
281	ZNF83	384	ARCHS4 Coexpression,651;Enrichr Queries,77;ReMap ChIP-seq,198;GTEx Coexpression,610	MBNL1,CXCL8,VPS13C,IFRD1,JMJD1C,ZDHHC17,TDP2,CCNG2,SERBP1,HECA,SERINC1,MAN1A1,OGT
282	ZKSCAN8	384	ARCHS4 Coexpression,496;GTEx Coexpression,272	MED23,ROCK1,VPS13C,ARID4B,ATP11B,OGT
283	ZXDA	384.7	ARCHS4 Coexpression,102;Enrichr Queries,399;GTEx Coexpression,653	MBNL1,SMCHD1,CDKN1B,ROCK1,UBE4A,JMJD1C,HECA,ATP11B,SERINC1,OGT
284	TFDP1	384.8	ARCHS4 Coexpression,304;Enrichr Queries,632;ReMap ChIP-seq,152;GTEx Coexpression,451	ACTR2,RBL1,CDKN1B,SERBP1,SP3,ZNF217,CYCS,ETF1,LBR,PUM2
285	PPARG	386	Literature ChIP-seq,8;ARCHS4 Coexpression,546;Enrichr Queries,872;ReMap ChIP-seq,24;GTEx Coexpression,480	ISCA1,CXCL8,CAB39,ROCK1,HEXB,ZFAND5,BZW1,ELK3,PCMT1,TBK1,MAN1A1,LBR,ACTR3,HSDL2,MORC3,TMEM30A,WSB2,IFNGR1,CSNK1A1,SACM1L,VPS13C,IFRD1,MED23,TBL1XR1,SP3,ZNF217,CYCS,DEGS1,NFE2L2
286	RFX5	388.6	ARCHS4 Coexpression,764;ENCODE ChIP-seq,17;Enrichr Queries,292;ReMap ChIP-seq,123;GTEx Coexpression,747	GMFB,CDKN1B,YTHDC1,ZFAND6,VPS4B,ZFAND5,BZW1,UBE2J1,HERPUD1,PCMT1,DSE,SSR1,MAN1A1,MGAT2,ZNF267,CBR4,ACTR2,TSPYL1,TMEM30A,IFNGR1,UBE4A,MARCH7,ZDHHC17,ARMC1,DNAJA1,MED23,MOB1A,RBL1,SUCLA2,CCNG2,SP3,ABI1,UBE2N,SERINC1,CD46,CRLF3,DCP2,NFE2L2
287	CREBL2	389	ARCHS4 Coexpression,41;Enrichr Queries,272;GTEx Coexpression,854	ACTR2,MBNL1,CDKN1B,TMEM30A,CAB39,TDP2,CCNG2,HEXB,NEK7,SERINC1,HECA,SNX10
288	STAT6	389.8	Literature ChIP-seq,114;ARCHS4 Coexpression,878;Enrichr Queries,428;GTEx Coexpression,139	PCMT1,MOB1A,ISCA1,CASP8,WSB2,IFNGR1,SNX10,MAT2B,EIF4E,ZNF267,NFE2L2
289	ZNF17	391.3	ARCHS4 Coexpression,184;Enrichr Queries,403;GTEx Coexpression,587	MBNL1,MORC3,ZFAND6,UBE2N,ZNF107,MAT2B,SMNDC1,ZNF267,ZNF189
290	ZNF662	391.3	ARCHS4 Coexpression,358;Enrichr Queries,684;GTEx Coexpression,132	MED23,ACTR2,TSPYL1,YTHDC1,CSNK1A1,HECA,OGT,PUM2
291	MSANTD3	394	ARCHS4 Coexpression,265;GTEx Coexpression,523	CXCL8,STRAP,TRIAP1,PTPN12,ELK3
292	ZNF155	394	ARCHS4 Coexpression,538;Enrichr Queries,491;GTEx Coexpression,153	ARMC1,MOB1A,TBK1,CXCL8,UBE4A,HECA,MGAT2,SMNDC1
293	NFXL1	394.7	ARCHS4 Coexpression,200;Enrichr Queries,56;GTEx Coexpression,928	MBNL1,MORC3,ROCK1,PTGES3,IFRD1,JMJD1C,SNX10,PTPN12,HERPUD1,CCNG2,PELI1,UBE2N,DNAJB9,HECA,MGAT2,TMED5
294	ZBTB10	395.3	ARCHS4 Coexpression,135;Enrichr Queries,167;GTEx Coexpression,884	MBNL1,ROCK1,TBL1XR1,CSNK1A1,CCNG2,IFRD1,PELI1,PAPOLA,JMJD1C,HECA
295	PLAGL1	395.7	ARCHS4 Coexpression,74;Enrichr Queries,774;GTEx Coexpression,339	PCMT1,CD164,LAPTM4A,TSPYL1,CSNK1A1,SSR1,HECA,MAN1A1,CD46,EIF4E,CBR4
296	SMAD1	396.2	Literature ChIP-seq,55;ARCHS4 Coexpression,1278;Enrichr Queries,248;ReMap ChIP-seq,238;GTEx Coexpression,162	ACTR2,CXCL8,CDKN1B,TSPYL1,CSNK1A1,HEXB,IFRD1,UBE4A,ATP11B,ELK3,HERPUD1,MED23,SP3,POLE3,SERBP1,DSE,G3BP2,NFE2L2
297	TCF4	397	Literature ChIP-seq,92;ARCHS4 Coexpression,590;Enrichr Queries,565;ReMap ChIP-seq,127;GTEx Coexpression,611	ACTR3,MBNL1,CDKN1B,WSB2,HEXB,JMJD1C,ARID4B,ZDHHC17,PPM1B,TBL1XR1,CD46,LBR,SOCS5
298	NFATC3	398.3	ARCHS4 Coexpression,188;Enrichr Queries,143;GTEx Coexpression,864	MBNL1,SMCHD1,CDKN1B,CASP8,CAB39,CSNK1A1,SP3,ADAM10,ATP11B,OSBPL11,NFE2L2
299	FOXA1	398.3	Literature ChIP-seq,66;ARCHS4 Coexpression,475;ENCODE ChIP-seq,55;Enrichr Queries,1165;ReMap ChIP-seq,4;GTEx Coexpression,625	GMFB,CDKN1B,CXCL8,ROCK1,YTHDC1,HEXB,ZFAND6,FMR1,VPS4B,JMJD1C,BZW1,HERPUD1,ELK3,SMCHD1,DSE,SLC39A6,G3BP2,SHOC2,MAN1A1,ADSS,CBR4,CD164,MBNL1,TSPYL1,WSB2,DENND4A,CSNK1A1,NEK7,IFRD1,ZDHHC17,PUM2,DNAJA1,TBL1XR1,ADI1,TDP2,CCNG2,SP3,UBE2N,ZNF217,DEGS1,UQCRC2,CD46,OGT,DCP2,NFE2L2
300	NR1H3	398.8	Literature ChIP-seq,108;ARCHS4 Coexpression,311;Enrichr Queries,636;ReMap ChIP-seq,80;GTEx Coexpression,859	ACTR3,MBNL1,WSB2,HEXB,SNX10,OSBPL11,UBE2J1,TDP2,CHMP2B,DNAJB9,MAN1A1,SHOC2,HECA,LBR,EIF4E,TMED5
301	ZNF749	400.3	ARCHS4 Coexpression,267;Enrichr Queries,597;GTEx Coexpression,337	POLE3,SERBP1,ZNF107,CYCS,HECA,TRIAP1
302	TRPS1	400.3	ARCHS4 Coexpression,363;Enrichr Queries,823;GTEx Coexpression,15	MORC3,MBNL1,CSNK1A1,VPS4B,CCNG2,SP3,ABI1,SLC39A6,ZNF217,MARCH7,NFE2L2
303	CDC5L	400.7	ARCHS4 Coexpression,370;Enrichr Queries,128;GTEx Coexpression,704	ACTR3,DNAJA1,ACTR2,MBNL1,DDX3X,GMFB,CAB39,FMR1,SERBP1,G3BP2,ETF1,BZW1
304	KDM5B	401	Literature ChIP-seq,9;ARCHS4 Coexpression,486;ENCODE ChIP-seq,78;ReMap ChIP-seq,261;GTEx Coexpression,1171	GMFB,DDX3X,HEXB,ZFAND5,JMJD1C,ARID4B,BZW1,HERPUD1,PCMT1,SMCHD1,SLC39A6,PAPOLA,LBR,ACTR3,ACTR2,MORC3,SACM1L,IFRD1,ATP11B,MED23,PPM1B,TBL1XR1,PELI1,STRAP,ETF1,UQCRC2,ROCK1,YTHDC1,VPS4B,MAT2B,G3BP2,SSR1,ADSS,EIF4E,SMNDC1,SOCS5,CD164,DENND4A,CSNK1A1,PTGES3,ARPC5,MARCH7,PTPN12,PUM2,DNAJA1,MOB1A,OSTM1,SP3,SERBP1,UBE2N,ZNF217,SERINC1,CRLF3,OGT
305	ZNF558	401.3	ARCHS4 Coexpression,636;Enrichr Queries,315;GTEx Coexpression,253	MED23,CASP8,WSB2,CCNG2,IFRD1,PAPOLA,HECA,OGT
306	CREM	401.6	Literature ChIP-seq,5;ARCHS4 Coexpression,164;Enrichr Queries,155;ReMap ChIP-seq,159;GTEx Coexpression,1525	CDKN1B,CXCL8,GMFB,DDX3X,FMR1,HEXB,ZFAND5,JMJD1C,TRIAP1,OSBPL11,BZW1,HERPUD1,PCMT1,LAPTM4A,SMCHD1,PAPOLA,SLC39A6,LBR,TMED5,ACTR3,MORC3,HSDL2,TSPYL1,SACM1L,IFRD1,ADAM10,UBE4A,ATP11B,ZDHHC17,RBL1,TBL1XR1,PELI1,STRAP,HECA,ETF1,DCP2,CLDND1,CAB39,ROCK1,YTHDC1,ABHD3,VPS4B,MTMR6,UBE2J1,G3BP2,DNAJB9,SSR1,MGAT2,ADSS,EIF4E,SMNDC1,ZNF267,CBR4,SOCS5,CD164,TMEM30A,DENND4A,CSNK1A1,PTGES3,ARPC5,DNAJA1,EVI2A,SUCL…
307	TCF12	402.8	ARCHS4 Coexpression,1401;ENCODE ChIP-seq,65;Enrichr Queries,183;ReMap ChIP-seq,277;GTEx Coexpression,88	ROCK1,JMJD1C,TRIAP1,BZW1,DSE,SOCS5,ACTR2,MBNL1,HSDL2,CSNK1A1,ADAM10,PTPN12,MARCH7,ARMC1,MED23,DNAJA1,RBL1,TBL1XR1,SP3,CYCS,ETF1,CD46,OGT,NFE2L2
308	CUX1	403.7	Literature ChIP-seq,88;ARCHS4 Coexpression,713;ENCODE ChIP-seq,62;Enrichr Queries,613;ReMap ChIP-seq,205;GTEx Coexpression,741	GMFB,CLDND1,YTHDC1,JMJD1C,ARID4B,TRIAP1,BZW1,MTMR6,HERPUD1,PCMT1,LAPTM4A,CASP8,DSE,SLC39A6,G3BP2,MGAT2,ADSS,LBR,EIF4E,ZNF267,MBNL1,TSPYL1,DENND4A,CSNK1A1,VPS13C,IFRD1,UBE4A,ADAM10,ATP11B,ARPC5,MARCH7,ARMC1,MOB1A,RBL1,TBL1XR1,CCNG2,CHMP2B,ZNF217,SERINC1,UQCRC2,OGT,NFE2L2
309	ZNF286A	404	ARCHS4 Coexpression,59;Enrichr Queries,243;GTEx Coexpression,910	MBNL1,TSPYL1,TBL1XR1,CSNK1A1,UBE2N,ZNF217,HECA,EIF4E,ZNF267,DCP2,CBR4,SOCS5
310	ZNF253	408.3	ARCHS4 Coexpression,542;Enrichr Queries,221;GTEx Coexpression,462	MBNL1,RBL1,DENND4A,JMJD1C,ZNF107,SNX10,MAN1A1,EIF4E,CBR4,ZNF267
311	ATF4	408.5	ARCHS4 Coexpression,428;Enrichr Queries,253;ReMap ChIP-seq,58;GTEx Coexpression,895	ACTR3,ISCA1,WSB2,PTGES3,IFRD1,PTPN12,HERPUD1,DNAJA1,MOB1A,SERBP1,MAN1A1,ETF1,SHOC2,NFE2L2
312	ZBTB43	411	ARCHS4 Coexpression,349;Enrichr Queries,105;GTEx Coexpression,779	CXCL8,CSNK1A1,ZFAND5,IFRD1,PELI1,JMJD1C,DNAJB9,ARID4B,HECA,OSBPL11,NFE2L2,HERPUD1
313	IRF2	412	ARCHS4 Coexpression,1170;Enrichr Queries,273;ReMap ChIP-seq,118;GTEx Coexpression,87	MBNL1,CDKN1B,DDX3X,IFNGR1,ARID4B,ARPC5,MOB1A,CASP8,G3BP2,HECA,CRLF3,ZNF267,DCP2,NFE2L2
314	TGIF1	415.7	ARCHS4 Coexpression,378;Enrichr Queries,434;GTEx Coexpression,435	LAPTM4A,TSPYL1,IFRD1,ZNF217,ETF1,EIF4E,NFE2L2,HERPUD1
315	MYBL1	415.8	Literature ChIP-seq,155;ARCHS4 Coexpression,42;Enrichr Queries,776;GTEx Coexpression,690	ACTR2,SMCHD1,MBNL1,RBL1,CDKN1B,ROCK1,YTHDC1,NEK7,ZNF217,ATP11B
316	ZNF697	417	ARCHS4 Coexpression,318;Enrichr Queries,830;GTEx Coexpression,103	CXCL8,TMEM30A,HEXB,DSE,G3BP2,MGAT2,TMED5,ELK3
317	TCF7	417.4	Literature ChIP-seq,153;ARCHS4 Coexpression,272;Enrichr Queries,933;ReMap ChIP-seq,48;GTEx Coexpression,681	CD164,MBNL1,CLDND1,CDKN1B,DENND4A,HEXB,PCMT1,CASP8,RBL1,DEGS1,MAN1A1,HECA,MGAT2,CRLF3,EIF4E
318	FOXJ3	418.3	ARCHS4 Coexpression,160;Enrichr Queries,31;GTEx Coexpression,1064	MORC3,MBNL1,CDKN1B,CAB39,CSNK1A1,JMJD1C,ADAM10,ARID4B,ATP11B,PTPN12,PUM2,TBL1XR1,SP3,SERBP1,G3BP2,OGT,NFE2L2
319	KLF4	419.2	Literature ChIP-seq,11;ARCHS4 Coexpression,435;Enrichr Queries,418;ReMap ChIP-seq,249;GTEx Coexpression,983	ISCA1,CXCL8,CAB39,ROCK1,HEXB,ZFAND5,SNX10,HERPUD1,TBK1,SLC39A6,SSR1,SHOC2,ADSS,SMNDC1,ACTR3,CD164,ACTR2,MORC3,CSNK1A1,SACM1L,IFRD1,NEK7,UBE4A,PPM1B,OSTM1,TBL1XR1,ADI1,ABI1,PELI1,UBE2N,ZNF217,DEGS1,SERINC1,ETF1,CRLF3,NFE2L2
320	ZNF25	419.3	ARCHS4 Coexpression,737;Enrichr Queries,372;GTEx Coexpression,149	ISCA1,MBNL1,TSPYL1,CCNG2,ZNF217,SERINC1,HECA,ZDHHC17
321	TBP	419.6	Literature ChIP-seq,149;ARCHS4 Coexpression,345;ENCODE ChIP-seq,16;ReMap ChIP-seq,243;GTEx Coexpression,1345	CDKN1B,YTHDC1,ZFAND6,JMJD1C,TRIAP1,MAT2B,OSBPL11,BZW1,UBE2J1,PCMT1,PAPOLA,SSR1,ZNF107,MAN1A1,EIF4E,ADAM10,UBE4A,ARPC5,MED23,DNAJA1,EVI2A,TDP2,CHMP2B,SP3,POLE3,ABI1,PELI1,UBE2N,CYCS,CD46,CRLF3,LAMTOR3,DCP2
322	BBX	420.3	ARCHS4 Coexpression,337;Enrichr Queries,123;GTEx Coexpression,801	MBNL1,ROCK1,TBL1XR1,CSNK1A1,VPS13C,NEK7,JMJD1C,ARID4B,ATP11B,MFF
323	NFATC1	421	ARCHS4 Coexpression,818;ENCODE ChIP-seq,46;Enrichr Queries,547;ReMap ChIP-seq,43;GTEx Coexpression,651	CLDND1,CAB39,YTHDC1,TRIAP1,BZW1,ELK3,HERPUD1,DSE,SSR1,MGAT2,SMNDC1,ADSS,ACTR3,MBNL1,TSPYL1,IFNGR1,CSNK1A1,PTGES3,SACM1L,MARCH7,ARMC1,MED23,EVI2A,POLE3,UBE2N,CYCS,ETF1,HECA,OGT,LAMTOR3,NFE2L2
324	GLMP	421.5	ARCHS4 Coexpression,449;GTEx Coexpression,394	LAPTM4A,HEXB,ARPC5,MGAT2
325	NFE2L3	422.3	ARCHS4 Coexpression,461;Enrichr Queries,588;GTEx Coexpression,218	MED23,CXCL8,SERBP1,ZNF107,ZNF217,ATP11B,SNX10,ETF1
326	E2F5	422.5	ARCHS4 Coexpression,628;Enrichr Queries,706;ReMap ChIP-seq,125;GTEx Coexpression,231	MED23,SMCHD1,CDKN1B,RBL1,DENND4A,VPS13C,PAPOLA,SNX10,OGT,EIF4E,ZNF189
327	BCL11B	422.8	Literature ChIP-seq,161;ARCHS4 Coexpression,53;Enrichr Queries,814;GTEx Coexpression,663	SMCHD1,MBNL1,CDKN1B,CASP8,ABI1,DEGS1,HECA,ATP11B,CRLF3,OGT
328	ZBED5	423	ARCHS4 Coexpression,686;GTEx Coexpression,160	MED23,CD164,WSB2,VPS13C,OGT,PUM2
329	NR4A2	424.5	Literature ChIP-seq,131;ARCHS4 Coexpression,225;Enrichr Queries,426;GTEx Coexpression,916	CXCL8,WSB2,IFRD1,PELI1,JMJD1C,HECA,HERPUD1
330	MAFG	425.8	ARCHS4 Coexpression,1204;Enrichr Queries,251;ReMap ChIP-seq,22;GTEx Coexpression,226	ACTR3,CD164,GMFB,CXCL8,TMEM30A,CAB39,DENND4A,HEXB,IFRD1,OSBPL11,HERPUD1,PCMT1,MOB1A,PPM1B,SLC39A6,ZNF217,DNAJB9,MAN1A1,HECA,DCP2,NFE2L2
331	ZNF595	426	ARCHS4 Coexpression,612;Enrichr Queries,240	CXCL8,CASP8,TMEM30A,ZNF107,HECA,MAN1A1
332	RELA	426.5	Literature ChIP-seq,96;ARCHS4 Coexpression,1231;ENCODE ChIP-seq,5;Enrichr Queries,617;ReMap ChIP-seq,168;GTEx Coexpression,442	CXCL8,CDKN1B,GMFB,DDX3X,VPS4B,ZFAND5,ARID4B,HERPUD1,ELK3,SMCHD1,SLC39A6,G3BP2,MGAT2,LBR,SMNDC1,ZNF267,ACTR3,CD164,MORC3,TSPYL1,TMEM30A,WSB2,DENND4A,IFNGR1,NEK7,UBE4A,PTPN12,MOB1A,PPM1B,RBL1,TDP2,TBL1XR1,SP3,ABI1,DEGS1,UQCRC2,OGT,NFE2L2
333	ZNF823	427.7	ARCHS4 Coexpression,83;Enrichr Queries,469;GTEx Coexpression,731	CXCL8,TSPYL1,TBL1XR1,CSNK1A1,VPS4B,CCNG2,ZFAND6,SERBP1,HECA,EIF4E,CBR4
334	ZFP69B	428	ARCHS4 Coexpression,194;GTEx Coexpression,662	DNAJA1,ACTR2,PTGES3,G3BP2,CYCS,MGAT2
335	ZNF202	428.3	ARCHS4 Coexpression,432;Enrichr Queries,508;GTEx Coexpression,345	MED23,IFRD1,SERBP1,PAPOLA,G3BP2,SERINC1,HECA
336	ZNF888	430	GTEx Coexpression,430	CD164,SSR1,MGAT2
337	RAG1	430.3	ARCHS4 Coexpression,101;Enrichr Queries,916;GTEx Coexpression,274	CD164,ACTR2,SACM1L,HEXB,ZNF107,HECA,ATP11B,MAT2B,LBR,ELK3,UBE2J1
338	FOXA2	431.2	Literature ChIP-seq,128;ARCHS4 Coexpression,714;ENCODE ChIP-seq,90;Enrichr Queries,689;ReMap ChIP-seq,25;GTEx Coexpression,941	CDKN1B,CXCL8,ROCK1,CAB39,YTHDC1,HEXB,FMR1,ZFAND5,JMJD1C,ARID4B,HERPUD1,ELK3,PAPOLA,MAN1A1,LBR,EIF4E,ZNF189,SOCS5,ACTR3,TMEM30A,WSB2,DENND4A,MARCH7,PUM2,ARMC1,MED23,PPM1B,SP3,POLE3,PELI1,ZNF217,SERINC1,OGT,NFE2L2
339	ZNF439	431.3	ARCHS4 Coexpression,604;Enrichr Queries,365;GTEx Coexpression,325	MED23,CXCL8,ZNF107,JMJD1C,HECA,OGT,PUM2
340	TFCP2	431.7	ARCHS4 Coexpression,78;Enrichr Queries,640;GTEx Coexpression,577	ARMC1,ACTR2,RBL1,DDX3X,SERBP1,PAPOLA,G3BP2,HECA,OSBPL11,PUM2
341	ZNF639	431.8	ARCHS4 Coexpression,1363;Enrichr Queries,66;ReMap ChIP-seq,130;GTEx Coexpression,168	MBNL1,MORC3,ROCK1,DENND4A,PTGES3,IFRD1,PUM2,ARMC1,MED23,OSTM1,TBL1XR1,SP3,SERBP1,ZNF217,CYCS,HECA,ETF1,LBR,ZNF267
342	TGIF2	431.8	ARCHS4 Coexpression,230;Enrichr Queries,1329;ReMap ChIP-seq,82;GTEx Coexpression,86	CDKN1B,WSB2,DENND4A,ZFAND5,UBE2J1,MOB1A,PCMT1,SMCHD1,POLE3,SERBP1,ZNF217,MAN1A1,SERINC1,MGAT2,EIF4E,ZNF267,DCP2
343	SP140L	433.5	ARCHS4 Coexpression,241;GTEx Coexpression,626	SMCHD1,MBNL1,CASP8,SERBP1,CRLF3
344	STAT3	433.5	Literature ChIP-seq,30;ARCHS4 Coexpression,1147;ENCODE ChIP-seq,21;Enrichr Queries,524;ReMap ChIP-seq,147;GTEx Coexpression,732	CDKN1B,GMFB,CXCL8,ZFAND6,HEXB,ZFAND5,ARID4B,TRIAP1,ELK3,LAPTM4A,SMCHD1,CASP8,SLC39A6,MAN1A1,TMED5,ACTR3,ACTR2,HSDL2,MORC3,IFNGR1,IFRD1,ATP11B,MED23,PPM1B,RBL1,STRAP,ETF1,HECA,DCP2,CLDND1,ABHD3,VPS4B,MAT2B,MTMR6,UBE2J1,G3BP2,SSR1,DNAJB9,ZNF107,ADSS,SMNDC1,ZNF267,TMEM30A,NEK7,ARPC5,MARCH7,DNAJA1,SUCLA2,EVI2A,CCNG2,CHMP2B,POLE3,SP3,ZNF217,SERINC1,OGT,NFE2L2
345	BCL11A	433.6	ARCHS4 Coexpression,403;ENCODE ChIP-seq,81;Enrichr Queries,818;ReMap ChIP-seq,165;GTEx Coexpression,701	ACTR3,CD164,CDKN1B,CLDND1,DDX3X,DENND4A,IFNGR1,HERPUD1,ELK3,PUM2,TBL1XR1,ABI1,CYCS,DEGS1,MGAT2,EIF4E,ZNF267,NFE2L2
346	KLF11	433.7	ARCHS4 Coexpression,690;Enrichr Queries,202;GTEx Coexpression,409	LAPTM4A,DDX3X,CDKN1B,WSB2,CCNG2,IFRD1,DNAJB9,HECA,PTPN12,HERPUD1
[truncated: 1,286 more rows]

## Sheet: Blood_only filtered
Transcription_factor	Rank	Mean_Rank	RRA_score	Z ratio (GSE1751)	Z ratio (GSE8762)	Z ratio (GSE24250)	Mean Z-ratio
[truncated: 38 more rows]

[truncated: 1 more sheets: Brain and Blood]
