# Supplementary material for: A meta-analysis of transcriptomic profiles of Huntington’s disease patients
Source: PLoS One. 2021 Jun 10;16(6):e0253037. doi: 10.1371/journal.pone.0253037 (PMC8191979; doi:10.1371/journal.pone.0253037)
Supplement: S7 File — (XLSX) [file pone.0253037.s008.xlsx]

## Sheet: HD+PD
Symbol	PD metaZscore	AD metaZscore	Z ratio (GSE33000)	Z ratio (GSE129473)	Z ratio (GSE64810)	Mean Z-ratio (HD)
ABCC10	2.91923	4.86667	-0.895518	-2.23887	-2.33666	-1.82368
ACTR10	-3.79566	-5.15493	1.63989	1.23041	1.34355	1.40461
ACTR3B	-3.19207	-6.45752	2.11855	0.424996	1.2868	1.27678
ARF4	-2.93589		1.28673	1.31979	2.03625	1.54759
ATP6AP2	-3.58522	-5.34729	1.71949	1.04807	1.77184	1.51314
ATP6V0A1	-3.02506		1.27774	-1.82022	-1.24699	-0.596489
ATP6V1G1	-3.03786		1.68987	1.11463	2.47703	1.76051
B3GALNT1	-3.11534	-5.90545	1.79849	1.27339	1.50052	1.52413
C3orf14	-4.16747	-6.07951	2.0108	0.458168	1.77296	1.41397
C5orf22	-3.7175	-5.33572	1.66392	1.25016	1.29417	1.40275
CAP2	-4.27343	-4.88344	2.0974	-0.0353881	0.999578	1.02053
CD200	-3.437	-5.45092	2.19215	0.741529	0.884011	1.27256
CDC27	-3.20634	-6.03163	1.55477	1.32289	1.45124	1.44297
CDC42	-3.09467	-5.59249	1.72001	1.8267	1.45155	1.66608
CDC42SE2	-2.88255	-5.73387	2.16697	0.97415	1.21042	1.45051
CLCN6	-2.94422		0.239802	-2.03313	-2.00229	-1.26521
CLPTM1	-3.55995		0.0404391	-2.13063	-1.9479	-1.34603
CSNK1D	-3.21574		-0.169586	-1.79275	-2.3514	-1.43791
FAM49A	-4.24789	-5.83733	2.09865	0.283651	1.09474	1.15901
FASTKD3	-2.92838		1.1479	2.02245	2.05865	1.743
GCC2	-2.93864		1.37283	1.20648	1.25484	1.27805
GLOD4	-3.06327	-6.54554	1.4751	1.43255	1.50524	1.47096
GNG3	-4.15193	-6.66136	2.29949	-0.650933	0.204491	0.617684
GPI	-3.08101		1.86009	-1.90742	-1.59953	-0.548954
GUF1	-3.23314	-4.82723	1.58943	1.5164	1.52494	1.54359
ISCA1	-3.29191		1.96343	0.748277	1.76916	1.49362
KIAA0513	-3.57754		1.70656	-1.18	-1.37616	-0.283198
KLC2	-3.09213		-0.0557684	-2.32102	-1.85119	-1.40933
LMO3	-3.9892		1.75174	0.86618	1.95927	1.52573
MAPK8IP3	-3.01531		0.473229	-2.39723	-2.59239	-1.50547
MAPT	3.15395	-6.24532	2.1859	-1.67621	-1.5475	-0.345936
MED7	-4.14118	-5.68957	1.39909	1.30962	1.21139	1.3067
MLXIP	3.22562	5.69325	-1.68225	-2.2903	-2.6806	-2.21772
MORC2	4.28013	4.99075	-1.11417	-1.91579	-1.89582	-1.64192
MRPL32	-2.96597		1.25212	2.1396	1.9955	1.79574
MRPS25	-3.71518	-5.52461	1.77282	1.43363	1.5127	1.57305
MZF1	3.02339		-0.528441	-2.56956	-1.9806	-1.69287
NDUFA5	-3.09482		1.49994	1.31134	1.91474	1.57534
NDUFB6	-2.86947	-5.20346	2.04836	1.17991	1.51233	1.5802
NETO2	-3.11495	-6.77185	2.10013	0.608844	1.24909	1.31935
OCIAD1	-3.70019	-5.69624	1.40381	1.42923	1.97924	1.6041
PAIP1	-5.60871		1.50375	1.28587	1.95488	1.5815
PCDH8	-3.64832	-5.72674	2.08893	-0.371946	0.211313	0.642765
PHF10	3.39092	6.62156	-1.66893	2.00592	1.31097	0.549319
PI4KA	-2.90104		1.72077	-1.54423	-1.25242	-0.358629
POLR2K	-3.60655		1.97674	1.4382	2.29624	1.90373
PPP1R2	-4.20091	-5.84437	1.71017	1.44791	1.64392	1.60067
PPP2CA	-4.00854		1.97939	0.736028	1.90846	1.54129
PRKAR1A	-3.35705		1.41609	1.29454	1.49279	1.40114
PSMD2	-2.98644		1.5944	-1.49813	-1.2162	-0.373309
PTS	-3.03172	-5.61874	1.75134	1.38593	1.7582	1.63182
RAB11A	-3.2046	-4.90721	1.45405	1.20328	1.78197	1.47977
RAB14	-3.27339	-5.8323	1.46739	1.38333	1.44096	1.43056
RAB18	-2.96755		-1.36445	1.63841	1.89778	0.723912
RAB2A	-5.09801		1.71085	1.28289	2.01832	1.67069
RB1CC1	-3.51278		1.45654	1.18752	1.56341	1.40249
RCN2	-2.99382	-6.09586	1.74655	1.47563	1.9511	1.72443
RGL2	3.43974		-1.67138	-1.33953	-1.19423	-1.40172
RGS4	-3.72795	-7.52015	2.07136	-0.0356476	0.893401	0.97637
SCG2	-3.30777	-6.02191	2.36588	0.36083	1.09528	1.274
SCN3B	-3.52078	-7.27151	2.17957	-0.132703	0.355472	0.800779
SRP19	-3.27722		1.47739	1.57362	2.11209	1.72103
SRPK2	-3.6854		2.07943	0.398651	0.635498	1.03786
STK38	3.23744	6.93893	-2.13635	0.213461	0.186601	-0.578762
SUB1	-3.68306	-7.04512	1.99313	1.29145	1.92793	1.7375
TAOK2	2.85019		-0.592747	-2.12247	-2.59774	-1.77099
TMCO1	-4.04704		-0.0358207	1.85502	1.80911	1.20943
TMEM14A	-3.31966	-4.85056	1.88371	0.916453	2.10131	1.63382
TMEM14B	-2.81119	-6.35744	1.48786	1.81491	1.90752	1.73676
TRAPPC6B	-3.3034	-4.83389	1.37039	1.26747	1.39485	1.34424
TRIM38	3.52805	6.59501	-2.12213	0.133561	0.455998	-0.510856
VPS13C	2.84532	5.67214	-1.30953	1.73135	1.22826	0.550027
YWHAH	-2.95138		2.06687	-0.220541	1.04394	0.963424
ZNF226	-3.10962		0.943933	2.63437	-0.192507	1.1286

## Sheet: HD+PD+AD
Symbol	PD metaZscore	AD metaZscore	Z ratio (GSE33000)	Z ratio (GSE129473)	Z ratio (GSE64810)	Mean Z-ratio (HD)
ABCC10	2.91923	4.86667	-0.895518	-2.23887	-2.33666	-1.82368
ACTR10	-3.79566	-5.15493	1.63989	1.23041	1.34355	1.40461
ACTR3B	-3.19207	-6.45752	2.11855	0.424996	1.2868	1.27678
ATP6AP2	-3.58522	-5.34729	1.71949	1.04807	1.77184	1.51314
B3GALNT1	-3.11534	-5.90545	1.79849	1.27339	1.50052	1.52413
C3orf14	-4.16747	-6.07951	2.0108	0.458168	1.77296	1.41397
C5orf22	-3.7175	-5.33572	1.66392	1.25016	1.29417	1.40275
CAP2	-4.27343	-4.88344	2.0974	-0.0353881	0.999578	1.02053
CD200	-3.437	-5.45092	2.19215	0.741529	0.884011	1.27256
CDC27	-3.20634	-6.03163	1.55477	1.32289	1.45124	1.44297
CDC42	-3.09467	-5.59249	1.72001	1.8267	1.45155	1.66608
CDC42SE2	-2.88255	-5.73387	2.16697	0.97415	1.21042	1.45051
FAM49A	-4.24789	-5.83733	2.09865	0.283651	1.09474	1.15901
GLOD4	-3.06327	-6.54554	1.4751	1.43255	1.50524	1.47096
GNG3	-4.15193	-6.66136	2.29949	-0.650933	0.204491	0.617684
GUF1	-3.23314	-4.82723	1.58943	1.5164	1.52494	1.54359
MAPT	3.15395	-6.24532	2.1859	-1.67621	-1.5475	-0.345936
MED7	-4.14118	-5.68957	1.39909	1.30962	1.21139	1.3067
MLXIP	3.22562	5.69325	-1.68225	-2.2903	-2.6806	-2.21772
MORC2	4.28013	4.99075	-1.11417	-1.91579	-1.89582	-1.64192
MRPS25	-3.71518	-5.52461	1.77282	1.43363	1.5127	1.57305
NDUFB6	-2.86947	-5.20346	2.04836	1.17991	1.51233	1.5802
NETO2	-3.11495	-6.77185	2.10013	0.608844	1.24909	1.31935
OCIAD1	-3.70019	-5.69624	1.40381	1.42923	1.97924	1.6041
PCDH8	-3.64832	-5.72674	2.08893	-0.371946	0.211313	0.642765
PHF10	3.39092	6.62156	-1.66893	2.00592	1.31097	0.549319
PPP1R2	-4.20091	-5.84437	1.71017	1.44791	1.64392	1.60067
PTS	-3.03172	-5.61874	1.75134	1.38593	1.7582	1.63182
RAB11A	-3.2046	-4.90721	1.45405	1.20328	1.78197	1.47977
RAB14	-3.27339	-5.8323	1.46739	1.38333	1.44096	1.43056
RCN2	-2.99382	-6.09586	1.74655	1.47563	1.9511	1.72443
RGS4	-3.72795	-7.52015	2.07136	-0.0356476	0.893401	0.97637
SCG2	-3.30777	-6.02191	2.36588	0.36083	1.09528	1.274
SCN3B	-3.52078	-7.27151	2.17957	-0.132703	0.355472	0.800779
STK38	3.23744	6.93893	-2.13635	0.213461	0.186601	-0.578762
SUB1	-3.68306	-7.04512	1.99313	1.29145	1.92793	1.7375
TMEM14A	-3.31966	-4.85056	1.88371	0.916453	2.10131	1.63382
TMEM14B	-2.81119	-6.35744	1.48786	1.81491	1.90752	1.73676
TRAPPC6B	-3.3034	-4.83389	1.37039	1.26747	1.39485	1.34424
TRIM38	3.52805	6.59501	-2.12213	0.133561	0.455998	-0.510856
VPS13C	2.84532	5.67214	-1.30953	1.73135	1.22826	0.550027
