# Supplementary material for: A meta-analysis of transcriptomic profiles of Huntington’s disease patients
Source: PLoS One. 2021 Jun 10;16(6):e0253037. doi: 10.1371/journal.pone.0253037 (PMC8191979; doi:10.1371/journal.pone.0253037)
Supplement: S9 File — (XLSX) [file pone.0253037.s010.xlsx]

## Sheet: data set 1 GSE113930
	z.score	V2
AAAS	1.48136	1.40293
AACS	0.512918	0.261561
AADAC	-0.61141	0.316977
AADAT	-0.763134	0.428829
AAK1	0.455695	0.223833
AAMP	1.41445	1.27503
AANAT	0.383523	0.17994
AARS	-0.130077	0.0547333
AARS2	0.150059	0.0648019
AARSD1	1.36517	1.15433
AASDHPPT	1.09419	0.758744
AASS	0.087684	0.0368204
AATF	1.60063	1.67663
AATK	0.150774	0.0633398
ABAT	-0.834484	0.473592
ABCA1	1.63357	1.55256
ABCA12	0.509659	0.254858
ABCA13	0.163003	0.0699821
ABCA14	0.413581	0.193929
ABCA2	0.956623	0.602514
ABCA3	-1.35489	1.12789
ABCA4	-0.18676	0.0812935
ABCA5	0.539104	0.281404
ABCA6	1.37329	1.09843
ABCA7	1.53044	1.5235
ABCA8A	-0.527663	0.272615
ABCA8B	1.93732	3.26123
ABCA9	-0.191056	0.0842285
ABCB10	1.80603	2.01677
ABCB11	-0.0706335	0.0293747
ABCB1A	0.70855	0.400276
ABCB1B	0.912085	0.56558
ABCB4	1.81925	2.05464
ABCB6	1.11858	0.76122
ABCB7	0.79104	0.462191
ABCB8	0.47838	0.23495
ABCB9	-1.38648	1.20171
ABCC1	1.6697	1.80362
ABCC10	-1.57265	1.50288
ABCC12	-1.60786	1.42077
ABCC2	-0.742218	0.412144
ABCC3	-0.0491578	0.0198604
ABCC4	-0.563272	0.296965
ABCC5	1.56034	1.31367
ABCC6	-1.24619	0.976139
ABCC8	-1.9319	3.29565
ABCC9	-0.962884	0.626189
ABCD1	0.839945	0.510313
ABCD2	-0.250359	0.11344
ABCD3	1.10816	0.733176
ABCD4	0.530992	0.274438
ABCE1	0.828148	0.466779
ABCF1	-0.314768	0.145672
ABCF2	1.24921	0.882316
ABCG1	1.49153	1.41837
ABCG2	1.81454	2.27304
ABCG3	-1.45109	1.15607
ABCG4	1.50394	1.16071
ABCG5	0.0461249	0.0185204
ABCG8	-0.77315	0.442428
ABHD1	0.121562	0.0497013
ABHD10	0.625125	0.32431
ABHD11	0.0203668	0.00821088
ABHD12	1.84217	2.66536
ABHD13	0.916022	0.553525
ABHD14A	-1.76823	2.3556
ABHD14B	0.906917	0.539094
ABHD15	0.893398	0.539339
ABHD16A	1.00948	0.663664
ABHD2	-0.491639	0.247293
ABHD3	-0.83346	0.491203
ABHD5	1.61333	1.46145
ABHD6	-0.941832	0.577363
ABI1	-1.15302	0.794656
ABI2	-1.33419	0.989858
ABI3	-0.317596	0.145322
ABI3BP	-1.68258	1.79305
ABL1	1.41243	1.16794
ABL2	-0.293766	0.135358
ABLIM1	0.38865	0.184561
ABLIM2	-1.58799	1.42172
ABLIM3	0.278709	0.127962
ABO	-0.584602	0.299862
ABR	-0.358461	0.171199
ABRA	-0.751537	0.422952
ABT1	0.149165	0.0644406
ABTB1	-0.733892	0.424285
ABTB2	0.841958	0.499717
ACAA1A	-1.25002	0.972576
ACAA1B	-1.6979	2.03288
ACAA2	-0.231955	0.102528
ACACA	0.553509	0.290603
ACACB	0.578801	0.30627
ACAD10	-0.574106	0.29636
ACAD11	1.58938	1.42086
ACAD12	-0.43794	0.214675
ACAD8	0.136089	0.0575088
ACAD9	1.06095	0.689917
ACADL	-0.176857	0.0762393
ACADM	1.82505	2.63494
ACADS	1.08872	0.710576
ACADSB	0.895639	0.565187
ACADVL	1.03076	0.627411
ACAN	-1.62132	1.72562
ACAP1	-0.989959	0.631458
ACAP2	0.44065	0.212293
ACAT1	1.13552	0.746145
ACAT2	-1.23008	0.951393
ACBD3	1.24416	0.913749
ACBD5	0.350093	0.16496
ACD	1.73375	2.1959
ACE	-1.53895	1.53274
ACE2	-1.26727	0.986117
ACER1	0.459912	0.223114
ACER2	-0.641891	0.343041
ACER3	0.576673	0.303815
ACHE	1.41165	1.18037
ACIN1	0.230712	0.103647
ACLY	-1.53225	1.35262
ACNAT2	0.37349	0.174991
ACO1	0.150994	0.0647439
ACO2	-0.650174	0.344116
ACOT1	0.709037	0.403759
ACOT11	-0.755063	0.40925
ACOT12	1.02167	0.695622
ACOT13	1.16293	0.761805
ACOT2	1.12494	0.736684
ACOT3	0.444747	0.219833
ACOT4	1.85756	2.6624
ACOT5	0.845764	0.519783
ACOT6	0.700739	0.377315
ACOT7	1.23902	0.89308
ACOT8	1.95598	3.97299
ACOT9	1.29586	1.05694
ACOX1	0.627853	0.332308
ACOX2	0.437535	0.217264
ACOX3	1.19402	0.864636
ACOXL	-0.635094	0.346345
ACP1	-0.82886	0.501655
ACP2	1.39392	1.21392
ACP5	-1.43988	1.18165
ACP6	1.65454	1.72468
ACPP	0.65859	0.364567
ACR	1.19399	0.885577
ACRBP	-0.213814	0.0952892
ACSBG1	-0.872826	0.505083
ACSBG2	-0.0877881	0.0365105
ACSF2	-0.173589	0.0756278
ACSF3	1.48218	1.40686
ACSL1	1.41291	1.14851
ACSL3	-1.09198	0.760538
ACSL4	1.00915	0.682611
ACSL5	1.16156	0.800542
ACSL6	-0.962012	0.571886
ACSM1	0.723872	0.392472
ACSM2	-0.463935	0.224764
ACSM3	0.275117	0.126172
ACSM5	1.12898	0.726926
ACSS1	-0.0632324	0.0261081
ACSS2	-0.948934	0.602028
ACTA1	-1.78014	2.20548
ACTA2	0.638939	0.34219
ACTB	-0.78985	0.438992
ACTC1	-0.782073	0.452855
ACTG1	0.150536	0.0629373
ACTL6A	0.794372	0.449079
ACTL6B	0.999276	0.665897
ACTN1	-1.0205	0.682898
ACTN2	-1.34526	1.04291
ACTN3	0.157753	0.0683959
ACTN4	-1.41379	1.26915
ACTR10	1.01737	0.669902
ACTR1B	1.0434	0.70485
ACTR2	-0.0140415	0.00560374
ACTR3	0.175852	0.0762356
ACTR5	1.6558	1.78117
ACTR8	0.422048	0.207577
ACVR1	-1.70686	2.08321
ACVR1B	0.900199	0.524516
ACVR1C	-1.7665	2.28652
ACVR2A	1.21871	0.91822
ACVR2B	0.0945407	0.0393605
ACVRL1	-1.05601	0.692126
ACY1	-1.46009	1.33027
ACY3	1.78995	2.45611
ACYP2	-0.707993	0.370988
ADA	0.270819	0.122642
ADAD1	0.759382	0.409859
ADAM10	0.994019	0.665733
ADAM11	-1.95464	3.21738
ADAM12	-0.843474	0.48743
ADAM15	0.174283	0.0753565
ADAM17	0.412718	0.198499
ADAM18	0.826556	0.501592
ADAM19	-0.179631	0.0769212
ADAM1A	0.501447	0.244151
ADAM1B	-0.715322	0.393544
ADAM2	-1.12116	0.715543
ADAM21	1.17548	0.811834
ADAM22	1.63812	1.8299
ADAM23	-1.71434	1.59614
ADAM24	-0.508807	0.261707
ADAM25	-0.662877	0.346516
ADAM26A	0.395944	0.189387
ADAM28	0.240185	0.107499
ADAM3	-0.844783	0.467923
ADAM32	0.336298	0.155838
ADAM33	0.19108	0.0824948
ADAM5	1.18465	0.89344
ADAM6A	-1.00441	0.59552
ADAM7	-0.44692	0.221416
ADAM8	-1.70839	1.88013
ADAM9	0.796603	0.46062
ADAMDEC1	-0.513881	0.261174
ADAMTS1	-0.852817	0.507724
ADAMTS10	-0.817958	0.457989
ADAMTS12	0.120353	0.0509407
ADAMTS15	-0.721383	0.412122
ADAMTS16	-1.07134	0.738933
ADAMTS18	-1.00924	0.678848
ADAMTS19	0.758928	0.409562
ADAMTS2	0.0982322	0.0410624
ADAMTS20	-0.852461	0.523882
ADAMTS3	-0.541952	0.28284
ADAMTS4	-0.230979	0.0992742
ADAMTS5	-0.278459	0.127957
ADAMTS6	1.38124	1.2082
ADAMTS7	-0.74733	0.405998
ADAMTS8	0.150682	0.0650331
ADAMTS9	-0.622148	0.32328
ADAMTSL1	0.920578	0.591055
ADAMTSL2	0.713753	0.405634
ADAMTSL3	1.03366	0.657553
ADAMTSL4	0.198492	0.087777
ADAMTSL5	-0.726745	0.398195
ADAP1	-0.256945	0.115767
ADAP2	-0.496836	0.250224
ADAR	1.77351	2.18191
ADARB1	-1.25263	0.834842
ADARB2	-1.23523	0.932662
ADAT3	-0.367196	0.173108
ADCK1	0.886067	0.532005
ADCK2	-0.0293429	0.0119469
ADCK3	0.432436	0.209753
ADCK4	-0.881533	0.533865
ADCK5	1.03943	0.693805
ADCY1	-1.7738	2.34292
ADCY10	-0.403466	0.197021
ADCY2	-0.898045	0.569011
ADCY3	0.442708	0.218523
ADCY4	-0.377147	0.176443
ADCY5	-1.89034	2.40588
ADCY6	-0.710158	0.397216
ADCY7	-1.38713	1.15097
ADCY8	0.0157323	0.00631088
ADCY9	-1.94943	3.36328
ADCYAP1	-0.420983	0.203148
ADCYAP1R1	0.688988	0.376638
ADD1	-1.82097	2.43687
ADD2	-0.802886	0.455231
ADD3	0.913011	0.538957
ADH1	-0.545183	0.269556
ADH4	-0.329312	0.15007
ADH5	1.24584	0.860371
ADH7	-0.709568	0.384047
ADHFE1	-0.285005	0.129876
ADI1	1.53724	1.3852
ADIPOQ	0.530172	0.260672
ADIPOR1	1.67998	1.87089
ADIPOR2	0.751931	0.427256
ADK	0.862251	0.499194
ADM	-0.823011	0.465961
ADM2	0.0278204	0.0113565
ADNP2	1.59886	1.45717
ADO	0.625665	0.331064
ADORA1	-1.75387	2.27242
ADORA2A	-1.78352	2.05595
ADORA2B	-0.614523	0.31538
ADORA3	0.154949	0.0656958
ADPGK	1.1109	0.73595
ADPRHL2	1.02673	0.663285
ADRA1A	-0.730665	0.408714
ADRA1B	-1.67562	1.79106
ADRA2A	-0.564381	0.291241
ADRA2B	-1.73693	2.2062
ADRA2C	-1.55071	1.54688
ADRB1	-0.348336	0.164396
ADRB2	0.0628024	0.0259779
ADRB3	-0.350841	0.160483
ADRBK1	-0.293126	0.134214
ADRBK2	-0.0578577	0.0239403
ADRM1	-0.514011	0.257484
ADSL	-0.539573	0.27901
ADSS	-0.625338	0.330823
ADSSL1	0.790729	0.469839
AEBP1	1.48304	1.29936
AEBP2	1.37641	1.17008
AEN	1.07043	0.702313
AES	0.366863	0.175357
AF251705	-1.34805	1.08586
AFAP1	0.0670039	0.0273893
AFAP1L2	1.13343	0.73725
AFF1	0.38089	0.17858
AFF2	0.994159	0.659492
AFF3	-1.6802	1.97286
AFF4	0.999139	0.645827
AFG3L1	1.06713	0.743182
AFG3L2	0.475757	0.239525
AFM	-0.637062	0.345414
AFMID	1.84564	2.79759
AFP	-1.87724	2.65494
AFTPH	-0.0184045	0.00747019
AGA	1.66752	1.68611
AGAP1	0.39563	0.189678
AGAP2	-1.53997	1.50238
AGAP3	-0.848773	0.515113
AGBL3	0.255108	0.112978
AGBL4	-0.225974	0.101187
AGBL5	1.87675	3.07408
AGER	-0.748138	0.41912
AGFG1	0.659245	0.352195
AGGF1	0.413954	0.201883
AGK	1.08766	0.735201
AGL	-0.0846285	0.0346496
AGMAT	-1.0403	0.674119
AGMO	-1.35568	1.1648
AGPAT1	-0.795776	0.466477
AGPAT2	0.468549	0.222201
AGPAT3	-0.334241	0.157152
AGPAT4	0.553177	0.277793
AGPAT5	1.83427	2.3437
AGPAT6	1.55998	1.49315
AGPAT9	1.55298	1.40024
AGPS	1.62328	1.70923
AGR2	0.468577	0.226708
AGRN	-1.15104	0.846896
AGRP	1.17439	0.76832
AGT	-1.6821	1.58086
AGTPBP1	0.544432	0.272249
AGTR1A	-1.35259	1.10706
AGTR1B	0.571929	0.285478
AGTR2	0.0120742	0.00488587
AGTRAP	0.198204	0.0854302
AGXT	-1.01513	0.613771
AGXT2	1.04328	0.654685
AHCTF1	1.89602	3.25227
AHCY	0.483456	0.241742
AHCYL1	-1.48028	1.31349
AHI1	1.80569	2.48342
AHNAK	-0.936735	0.590358
AHR	-0.79848	0.471837
AHRR	-0.146282	0.0623035
AHSA1	1.32568	1.05072
AHSG	-0.62607	0.328129
AHSP	0.939916	0.60281
AI118078	0.632906	0.34305
AI314180	-1.39633	1.23872
AI317395	-1.46306	1.2869
AI462493	0.816418	0.486384
AI464131	-0.201893	0.0892376
AI987944	0.735954	0.40099
AICDA	0.329888	0.148061
AIDA	1.50626	1.43306
AIF1	-0.902361	0.540489
AIFM1	1.52637	1.51729
AIFM2	1.04455	0.681481
AIFM3	-1.80077	2.23715
AIM2	-0.796701	0.461103
AIMP1	0.372275	0.179039
AIMP2	0.840723	0.505017
AIP	1.22725	0.956339
AIPL1	0.889095	0.513983
AIRE	-0.0669915	0.0274968
AK1	0.490742	0.250055
AK2	0.590813	0.315365
AK3	0.282401	0.125903
AK4	0.986484	0.646891
AK5	-1.48128	1.21647
AK7	1.40479	1.24702
AK8	0.256132	0.115479
AKAP1	0.0919904	0.0376734
AKAP10	0.0357362	0.0146286
AKAP11	-0.811949	0.483703
AKAP12	1.26872	1.02059
AKAP13	-0.853622	0.488978
AKAP14	1.11717	0.758498
AKAP17B	-0.504291	0.257711
AKAP2	-0.897518	0.520807
AKAP3	0.897733	0.530469
AKAP4	-0.459706	0.21944
AKAP5	-1.78172	2.32869
AKAP6	-0.428349	0.21135
AKAP7	-1.78322	2.12392
AKAP8	-0.736828	0.426171
AKAP8L	-1.02856	0.704501
AKAP9	-1.21668	0.89004
AKIRIN2	0.818865	0.477129
AKNA	-0.590687	0.308889
AKP3	-0.420212	0.196185
AKR1A1	1.8023	2.46847
AKR1B10	-0.341627	0.158653
AKR1B7	-0.812618	0.460734
AKR1B8	-0.246369	0.111215
AKR1C18	-1.0002	0.673364
AKR1C21	0.503669	0.250167
AKR1C6	-0.50968	0.262352
AKR1D1	0.704377	0.369901
AKR1E1	-0.857993	0.521887
AKR7A5	1.76204	1.97248
AKT1	1.00728	0.675115
AKT1S1	0.851045	0.505984
AKT2	-1.74354	1.86091
AKT3	-1.30587	1.07394
AKTIP	0.454789	0.221075
ALAD	0.739864	0.418952
ALAS1	-0.76965	0.437853
ALAS2	1.32137	1.09084
ALB	-0.835697	0.477176
ALCAM	-1.70426	2.0417
ALDH18A1	1.01437	0.684612
ALDH1A1	-1.29534	1.0626
ALDH1A2	-0.35183	0.165952
ALDH1A3	0.274452	0.125806
ALDH1A7	0.328595	0.150166
ALDH1B1	0.923397	0.592574
ALDH1L1	-0.657192	0.344469
ALDH1L2	0.793889	0.437321
ALDH2	-0.309001	0.14284
ALDH3A1	-1.3201	0.96869
ALDH3A2	1.53438	1.39138
ALDH3B1	0.513489	0.256048
ALDH4A1	1.42201	1.09815
ALDH5A1	1.41165	1.24857
ALDH6A1	-0.0472407	0.0191216
ALDH7A1	0.414887	0.202985
ALDH8A1	-0.764085	0.439719
ALDH9A1	1.843	2.73938
ALDOA	0.1762	0.0755201
ALDOART1	-0.795273	0.430625
ALDOB	0.193536	0.0853931
ALDOC	-1.77298	2.22517
ALG1	0.483007	0.241672
ALG10B	1.02105	0.692665
ALG11	-0.40304	0.19525
ALG12	0.757741	0.436431
ALG13	1.2552	0.89351
ALG2	1.21666	0.90578
ALG3	-0.777424	0.43465
ALG5	1.37936	1.01728
ALG6	0.123624	0.0527435
ALG8	0.201755	0.0888057
ALG9	1.45265	1.11885
ALK	-1.47081	1.38462
ALKBH1	1.41876	1.26781
ALKBH2	1.52198	1.50052
ALKBH3	-0.605764	0.324399
ALKBH4	1.57319	1.61555
ALKBH5	1.27245	0.995627
ALKBH6	0.352465	0.165326
ALKBH7	-0.347473	0.16031
ALKBH8	1.01168	0.680397
ALMS1	-0.0325606	0.0132935
ALOX12	0.039813	0.0162877
ALOX12B	-1.70169	1.69573
ALOX12E	-1.37464	1.19487
ALOX15	0.621095	0.315791
ALOX5	-0.109441	0.0456439
ALOX5AP	-0.634051	0.321459
ALOX8	-0.605138	0.313559
ALOXE3	1.75873	2.23485
ALPI	-1.16369	0.775567
ALPK2	0.584657	0.293759
ALPK3	0.417595	0.205313
ALPL	-0.623208	0.333044
ALPPL2	-1.659	1.71634
ALS2	1.09926	0.749601
ALS2CL	-0.514094	0.258359
ALX1	-0.327559	0.150809
ALX3	0.719522	0.409728
ALX4	-1.33463	0.954562
ALYREF	1.37678	1.17012
AMACR	1.54471	1.4277
AMBN	-0.71878	0.396332
AMBP	-0.205127	0.0907932
AMBRA1	0.552786	0.290734
AMDHD1	-1.28666	1.04648
AMDHD2	1.84175	2.79523
AMELX	0.343277	0.159998
AMFR	1.55924	1.4593
AMH	-0.165903	0.0720152
AMHR2	-1.72135	1.61091
AMIGO1	-0.850267	0.518712
AMIGO2	-1.66738	1.92745
AMN	-1.6171	1.54429
AMOT	0.855131	0.478818
AMOTL1	-0.774645	0.45474
AMOTL2	0.50834	0.261491
AMPH	-0.408684	0.198063
AMY1	-1.81705	2.58135
ANAPC1	-0.54588	0.284944
ANAPC11	1.59679	1.59426
ANAPC2	-0.365464	0.175176
ANAPC4	0.335376	0.157875
ANAPC5	1.85687	2.63864
ANAPC7	1.53811	1.51375
ANG	0.295032	0.136372
ANG2	-0.475768	0.230348
ANG3	0.343791	0.163062
ANG4	-0.251704	0.113528
ANGPT1	1.59774	1.50436
ANGPT2	-1.20685	0.846783
ANGPT4	0.462537	0.230035
ANGPTL1	-0.410308	0.197366
ANGPTL3	0.617946	0.334904
ANGPTL4	-0.60455	0.311653
ANK	1.30094	0.96443
ANK1	-0.370616	0.177964
ANK2	0.397164	0.193344
ANK3	-1.06209	0.726093
ANKFY1	1.74217	2.11925
ANKLE2	0.827423	0.502498
ANKRD1	0.00723491	0.00291297
ANKRD11	-1.30774	1.0826
ANKRD13C	1.39708	1.23329
ANKRD17	-0.385474	0.18387
ANKRD2	-0.787108	0.434931
ANKRD23	0.161545	0.0693862
ANKRD24	-0.26622	0.118824
ANKRD26	0.0529837	0.0217883
ANKRD27	1.78833	2.43694
ANKRD33	-0.293558	0.131235
ANKRD42	0.0240737	0.0096946
ANKRD54	0.602354	0.309032
ANKRD6	0.659564	0.343236
ANKS1	-0.0563189	0.0230292
ANKS4B	0.365144	0.171863
ANKZF1	0.834417	0.497739
ANLN	1.58165	1.61199
ANO1	-1.46006	1.31915
ANO10	1.59876	1.53989
ANO3	-1.01776	0.680396
ANO4	0.867712	0.487123
ANO6	0.282202	0.128868
ANO8	-0.1801	0.0789544
ANO9	0.614196	0.310757
ANP32A	0.741439	0.416812
ANP32B	1.59346	1.55422
ANP32E	1.61091	1.59808
ANPEP	-0.331754	0.156404
ANTXR1	0.489921	0.248329
ANTXR2	0.891682	0.562189
ANXA1	-0.126008	0.0523864
ANXA2	-0.686706	0.358852
ANXA3	0.0383766	0.0155722
ANXA4	0.167827	0.0728852
ANXA5	1.2815	1.02652
ANXA6	0.641858	0.349196
ANXA7	1.81882	2.62407
ANXA8	-0.348084	0.165332
ANXA9	1.21178	0.884479
AOAH	-1.68063	1.96204
AOC3	-0.273926	0.125561
AOX1	-1.10046	0.782552
AOX3	-1.39571	1.08747
AOX4	0.407396	0.193048
AP1AR	-0.21644	0.09536
AP1B1	0.637485	0.349144
AP1G1	1.29648	1.04909
AP1G2	-1.09117	0.74754
AP1M1	1.55481	1.25848
AP1M2	0.990625	0.659969
AP1S1	-1.88088	3.05107
AP1S2	0.576135	0.305983
AP1S3	1.74683	2.2231
AP2A1	-0.597762	0.31362
AP2A2	0.990831	0.662946
AP2B1	0.563026	0.284991
AP2M1	0.176731	0.076888
AP2S1	1.21827	0.9453
AP3B1	1.14221	0.83454
AP3B2	-0.686556	0.387136
AP3D1	1.57701	1.56646
AP3M1	0.646868	0.332599
AP3M2	1.14912	0.844624
AP3S1	0.431933	0.203949
AP3S2	0.807456	0.485646
AP4B1	0.30047	0.139567
AP4E1	0.734178	0.421576
AP4M1	-0.538799	0.275491
AP4S1	0.336403	0.158808
APAF1	1.1657	0.872246
APBA1	0.566744	0.290365
APBA2	-1.57073	1.49968
APBA3	0.503699	0.256216
APBB1	-0.0907863	0.0379749
APBB1IP	-0.0229482	0.00933008
APBB2	0.384739	0.18358
APBB3	0.935185	0.604235
APC	-0.444067	0.21861
APC2	1.24613	0.974101
APCDD1	0.49468	0.252493
APCS	-0.597424	0.321398
APEH	0.963276	0.625977
APEX1	1.11813	0.806946
APEX2	-0.594954	0.303677
APH1A	0.126727	0.0540719
APH1B	1.32385	1.01916
API5	1.61932	1.38774
APIP	0.510666	0.255799
APITD1	-1.06782	0.727904
APLF	0.190156	0.0822846
APLN	0.550675	0.281284
APLNR	1.1397	0.838183
APLP1	0.883764	0.529451
APLP2	0.419019	0.199509
APOA1	-0.327015	0.153619
APOA1BP	1.40366	1.19835
APOA2	-0.361788	0.163943
APOA4	-1.11433	0.699304
APOA5	-0.387287	0.185911
APOB	-0.143384	0.06128
APOBEC1	0.348922	0.157705
APOBEC3	0.123573	0.052629
APOBR	-1.74114	2.10122
APOC1	-0.725769	0.415565
APOC2	-1.06401	0.732175
APOC3	-0.827488	0.48275
APOD	0.534598	0.271553
APOE	-0.831632	0.477348
APOH	0.963063	0.613467
APOL11B	1.03041	0.659562
APOL6	-0.325028	0.149774
APOL7A	0.246995	0.109129
APOL8	-0.0487253	0.0200288
APOLD1	-0.569158	0.294651
APOM	-1.62591	1.75008
APP	-0.171708	0.0738297
APPBP2	1.44531	1.22569
APPL1	1.18585	0.865735
APPL2	1.29062	1.03802
APRT	0.931966	0.587594
APTX	1.60061	1.44507
AQP1	-0.232609	0.104383
AQP11	1.24551	0.984722
AQP12	-0.599328	0.317285
AQP2	0.120513	0.0512165
AQP3	-1.24393	0.860277
AQP4	0.0576375	0.0234206
AQP5	0.926775	0.595211
AQP6	-0.197493	0.086453
AQP7	-0.946918	0.586394
AQP8	-1.06354	0.727697
AQP9	0.582049	0.296733
AQR	0.0978646	0.039838
AR	0.740168	0.420332
ARAF	0.408699	0.191965
ARAP1	0.48582	0.246897
ARAP2	-1.6604	1.8134
ARAP3	-0.916479	0.586207
ARC	-0.417841	0.204842
ARCN1	0.179879	0.0787787
AREG	1.25762	0.971441
ARF1	0.932709	0.574103
ARF2	0.682961	0.38167
ARF3	-0.208218	0.0902238
ARF4	1.67177	1.63435
ARF5	0.301433	0.140078
ARF6	1.47158	1.2823
ARFGAP1	0.670084	0.346764
ARFGAP2	0.7278	0.414595
ARFGAP3	1.22709	0.955069
ARFGEF1	0.71112	0.389896
ARFGEF2	1.6001	1.715
ARFIP1	0.709341	0.396788
ARFIP2	1.33501	1.10005
ARFRP1	0.97478	0.640425
ARG1	1.37747	1.0373
ARG2	-1.45028	1.13397
ARHGAP1	-0.139404	0.0599546
ARHGAP10	-1.20644	0.903519
ARHGAP11A	0.272022	0.119732
ARHGAP12	-0.16913	0.0720174
ARHGAP15	-1.64599	1.66079
ARHGAP17	-0.049888	0.0204813
ARHGAP18	-1.10225	0.791004
ARHGAP19	-0.702741	0.384293
ARHGAP20	-1.66901	1.6688
ARHGAP21	1.52064	1.50746
ARHGAP22	0.638508	0.333308
ARHGAP23	0.541987	0.26897
ARHGAP24	-0.140657	0.0604873
ARHGAP25	-1.38743	1.13675
ARHGAP26	0.886378	0.557006
ARHGAP27	1.0088	0.660778
ARHGAP28	-0.556502	0.290271
ARHGAP29	0.166938	0.0697644
ARHGAP30	-0.344461	0.162417
ARHGAP31	0.590347	0.316273
ARHGAP32	0.493792	0.251022
ARHGAP33	-1.77265	1.88368
ARHGAP36	-0.428895	0.207889
ARHGAP39	1.21285	0.887603
ARHGAP4	-1.34015	1.13172
ARHGAP42	0.711226	0.374383
ARHGAP44	-0.646014	0.353937
ARHGAP5	-1.10075	0.759023
ARHGAP6	0.00425183	0.00169767
ARHGAP8	-0.682652	0.36368
ARHGAP9	-1.37673	1.10673
ARHGDIA	1.08723	0.771734
ARHGDIB	-0.343603	0.157521
ARHGDIG	0.151221	0.0651197
ARHGEF1	0.608289	0.329198
ARHGEF10	0.970081	0.637079
ARHGEF10L	-0.656159	0.363956
ARHGEF11	0.85833	0.524278
ARHGEF12	-0.0457574	0.0183479
ARHGEF15	0.847775	0.509895
ARHGEF16	-0.0946951	0.0398946
ARHGEF17	-1.22528	0.884907
ARHGEF18	1.62752	1.65842
ARHGEF2	-1.5256	1.43862
ARHGEF25	-1.00042	0.671067
ARHGEF3	0.831841	0.505219
ARHGEF38	0.982249	0.59417
ARHGEF4	-0.879832	0.532971
ARHGEF40	-1.45236	1.27033
ARHGEF5	-0.562607	0.297464
ARHGEF6	0.847787	0.493966
ARHGEF7	-1.02605	0.654761
ARHGEF9	-1.29064	0.979011
ARID1A	-1.03625	0.707735
ARID2	1.23886	0.932461
ARID3A	-0.496253	0.253522
ARID3B	-0.849863	0.495453
ARID4A	0.77262	0.424062
ARID4B	-0.41667	0.197883
ARID5A	-1.33219	1.00437
ARID5B	1.22302	0.863579
ARIH1	1.1659	0.865918
ARIH2	-0.227563	0.101973
ARL1	-0.226845	0.0995354
ARL10	0.645564	0.354988
ARL11	0.15465	0.0665454
ARL13A	0.705633	0.379646
ARL13B	1.5085	1.38401
ARL14	0.992606	0.662873
ARL15	-0.599981	0.323208
ARL16	1.88047	2.61883
ARL2	0.289269	0.130066
ARL2BP	0.958724	0.619994
ARL3	-0.842414	0.488039
ARL4A	1.79681	2.18691
ARL4C	0.768274	0.419103
ARL4D	-0.383834	0.184154
ARL5A	1.2855	0.991872
ARL5B	-1.10198	0.789098
ARL6	1.1083	0.791502
ARL6IP1	0.47248	0.236979
ARL6IP4	1.509	1.42259
ARL6IP5	0.78038	0.462714
ARL8A	0.581206	0.310062
ARL8B	0.598337	0.313569
ARMC1	0.457122	0.221446
ARMC10	1.26352	1.01248
ARMC4	0.906526	0.571395
ARMCX3	0.274358	0.125513
ARMCX5	1.52283	1.39966
ARNT	-0.0439645	0.0175617
ARNT2	0.162103	0.0701072
ARNTL	-1.06604	0.723094
ARNTL2	0.119252	0.0508272
ARPC1A	1.72524	2.15895
ARPC2	-0.403119	0.196726
ARPC3	0.645366	0.355936
ARPC4	0.914683	0.584338
ARPC5	1.62876	1.60496
ARPC5L	-0.113003	0.0463123
ARPP19	-0.524133	0.266415
ARPP21	-1.94117	2.62619
ARR3	-1.3851	1.2105
ARRB1	-0.23899	0.107623
ARRB2	-0.486597	0.241565
ARRDC3	-0.405092	0.196546
ARSA	1.57305	1.36844
ARSB	1.76025	2.20333
ARSG	0.932322	0.594411
ARSI	0.329968	0.147586
ARSJ	-0.158463	0.0686065
ARSK	1.08614	0.684536
ART1	0.341631	0.159714
ART2A-PS	0.24492	0.107634
ART2B	-0.775005	0.416109
ART3	-0.465077	0.222318
ART4	-0.89019	0.504805
ART5	1.05035	0.720813
ARTN	-0.736378	0.425306
ARVCF	0.209141	0.0927048
ARX	0.76736	0.440802
AS3MT	-0.102873	0.04351
ASAH1	1.25311	0.914701
ASAH2	1.52515	1.47883
ASAP1	-1.32751	1.02176
ASAP2	-1.19958	0.917261
ASAP3	0.115058	0.0489197
ASB10	-0.734177	0.403995
ASB2	-1.33223	1.08809
ASB4	-0.84907	0.516512
ASB6	1.62222	1.62501
ASB8	1.28965	1.03263
ASB9	-0.725254	0.383742
ASCC1	1.44419	1.28287
ASCC3	-0.10248	0.0432308
ASCL1	0.292724	0.134021
ASCL2	-1.185	0.895281
ASCL3	0.476557	0.239065
ASF1A	1.38852	1.22307
ASF1B	1.06427	0.724286
ASGR1	-0.863404	0.532675
ASGR2	-0.376118	0.179843
ASH1L	-1.67141	1.86652
ASH2L	1.78374	2.24304
ASL	1.93184	3.5947
ASNA1	0.962841	0.613353
ASNSD1	-0.128882	0.055167
ASPA	-0.0893534	0.0370126
ASPH	1.32767	1.05026
ASPHD1	-0.205802	0.090731
ASPHD2	-1.80965	2.54305
ASPM	1.4673	1.29462
ASPN	-1.00972	0.679692
ASPRV1	-1.06177	0.740364
ASPSCR1	0.701607	0.392276
ASRGL1	-0.151272	0.0651467
ASS1	0.314138	0.140823
ASTL	0.523524	0.253648
ASTN1	0.756582	0.442239
ASTN2	-1.3065	1.06113
ASXL1	1.56095	1.60823
ASXL2	1.32935	1.07027
ASXL3	1.24877	0.990171
ASZ1	-0.55628	0.282172
ATAD1	1.60171	1.54051
ATAD2	-1.07082	0.731595
ATAD2B	1.91389	3.33945
ATAD3A	0.776616	0.434949
ATAD5	1.80211	2.16616
ATAT1	1.66323	1.89779
ATCAY	0.903591	0.573489
ATE1	1.57844	1.41295
ATF2	-0.52145	0.269998
ATF3	-0.655414	0.33704
ATF4	1.7417	2.2271
ATF5	1.41569	1.23673
ATF6	-1.85222	2.51519
ATF6B	0.630121	0.331041
ATF7	-0.300828	0.136364
ATF7IP	-0.600604	0.322737
ATF7IP2	-0.708738	0.386828
ATG10	0.29265	0.130528
ATG12	-1.0382	0.707187
ATG13	-0.739985	0.428832
ATG14	-0.859372	0.532661
ATG16L1	0.0321301	0.0131207
ATG16L2	0.480199	0.24026
ATG2A	0.445764	0.221713
ATG3	0.638924	0.336146
ATG4A	0.665706	0.36622
ATG4B	1.94467	3.75075
ATG4C	1.12148	0.701443
ATG4D	0.743842	0.431932
ATG5	0.131252	0.0555205
ATG7	-0.684235	0.360011
ATG9A	-1.17393	0.88047
ATIC	1.22175	0.943219
ATL1	0.900472	0.567503
ATL2	-1.50673	1.36565
ATL3	0.782772	0.46359
ATM	1.62866	1.75276
ATMIN	0.635274	0.344697
ATN1	0.715355	0.402725
ATOH1	0.432602	0.208768
ATOH7	-0.79292	0.466062
ATOH8	-0.373024	0.17756
ATOX1	1.26805	1.01929
ATP10A	1.50772	1.4715
ATP10B	0.932801	0.580936
ATP10D	0.482744	0.239786
ATP11A	1.16333	0.869088
ATP11B	-0.808446	0.485761
ATP11C	0.408314	0.199729
ATP12A	0.0127563	0.00512841
ATP13A1	1.26584	0.955842
ATP13A2	-0.0778382	0.0325376
ATP13A3	1.36573	1.04939
ATP13A4	0.808657	0.482067
ATP13A5	-0.321521	0.149508
ATP1A1	-0.622714	0.339592
ATP1A2	-1.8084	2.5719
ATP1A3	-0.870285	0.527414
ATP1A4	-1.0873	0.683696
ATP1B1	-0.441399	0.21801
ATP1B2	-1.37221	1.13497
ATP1B3	-0.324273	0.151708
ATP1B4	-0.815343	0.474542
ATP2A1	-1.61127	1.72335
ATP2A2	-1.73139	2.16864
ATP2A3	-0.992121	0.663816
ATP2B1	-1.89385	2.52667
ATP2B2	-1.93397	3.7265
ATP2B3	0.31136	0.145335
ATP2B4	-0.497854	0.253072
ATP2C1	-0.420315	0.206826
ATP2C2	-1.06732	0.735013
ATP4A	-0.285427	0.127854
ATP4B	-1.01407	0.686459
ATP5A1	0.363059	0.166303
ATP5B	0.953273	0.569462
ATP5C1	0.588718	0.308384
ATP5D	-0.47035	0.230056
ATP5E	0.325807	0.15316
ATP5F1	0.38652	0.183673
ATP5G1	0.503983	0.258101
ATP5G2	0.884195	0.536221
ATP5G3	0.923183	0.542939
ATP5H	0.0265894	0.0106697
ATP5J	-0.275456	0.125144
ATP5J2	-0.843068	0.517732
ATP5K	-0.301666	0.136597
ATP5L	-0.223098	0.0989892
ATP5O	0.743021	0.413019
ATP5S	-0.174491	0.0762322
ATP6AP1	1.55399	1.418
ATP6AP2	0.93636	0.603569
ATP6V0A1	1.35287	1.12552
ATP6V0A2	-1.26479	0.973839
ATP6V0A4	0.557161	0.291781
ATP6V0B	1.75938	2.3038
ATP6V0C	1.27763	1.02961
ATP6V0D1	0.890467	0.538099
ATP6V0D2	0.391127	0.18434
ATP6V0E	-0.167022	0.0697376
ATP6V0E2	1.6984	2.04269
ATP6V1A	0.930613	0.59351
ATP6V1B1	0.959322	0.560914
ATP6V1B2	0.827576	0.503643
ATP6V1C1	0.749926	0.434539
ATP6V1C2	-1.64335	1.43491
ATP6V1D	0.551986	0.289148
ATP6V1E1	0.666596	0.370206
ATP6V1E2	-1.4714	1.35357
ATP6V1F	0.788505	0.469455
ATP6V1G1	1.44651	1.30963
ATP6V1G2	-0.1459	0.0621758
ATP6V1H	0.940993	0.596201
ATP7A	0.41739	0.202246
ATP7B	0.396244	0.184781
ATP8A1	1.52373	1.43595
ATP8A2	0.600793	0.323923
ATP8B1	1.00164	0.596386
ATP8B2	-1.60426	1.70869
ATP8B3	-1.13461	0.830878
ATP8B4	-0.886366	0.528847
ATP9A	0.698176	0.393861
ATP9B	1.46272	1.37092
ATPAF1	0.0886332	0.0357255
ATPAF2	1.28463	1.04555
ATPIF1	0.0795562	0.0330292
ATR	1.65592	1.80974
ATRIP	1.48264	1.38851
ATRN	1.22529	0.940955
ATRNL1	-1.12255	0.787701
ATRX	1.10447	0.791923
ATXN1	-1.53127	1.4733
ATXN10	1.33055	1.00755
ATXN1L	1.41857	1.18834
ATXN2	-0.678459	0.380747
ATXN2L	-0.292244	0.130776
ATXN3	1.51278	1.22036
ATXN7	0.321869	0.150879
ATXN7L3	0.533064	0.276546
AU015836	1.22486	0.827445
AU018091	-1.41654	1.26911
AU041133	-1.59134	1.65927
AUH	0.677861	0.380468
AUP1	1.17166	0.854919
AURKA	1.14253	0.813362
AURKAIP1	0.648676	0.35489
AURKB	-0.579925	0.297352
AURKC	-0.598558	0.314138
AVEN	1.49894	1.20472
AVIL	0.0148195	0.00600665
AVP	-1.62726	1.38099
AVPR1A	-0.363834	0.170358
AVPR1B	0.262853	0.119911
AVPR2	0.808629	0.450874
AXIN1	0.948819	0.616462
AXIN2	-1.74604	2.21274
AXL	-0.421853	0.201952
AZGP1	0.883759	0.534511
AZI2	0.112484	0.047781
B230216G23RIK	-1.23076	0.951471
B230307C23RIK	0.403094	0.19528
B2M	-0.191537	0.0810664
B3GALNT1	1.14859	0.781609
B3GALNT2	-0.471056	0.233834
B3GALT1	-1.21357	0.84383
B3GALT2	-1.28561	1.0284
B3GALT4	0.406285	0.194806
B3GALT5	1.44989	1.09141
B3GALT6	1.31359	0.932649
B3GAT1	1.66766	1.69928
B3GAT2	0.246507	0.111576
B3GAT3	1.25617	0.870912
B3GNT1	-0.984531	0.590064
B3GNT2	-1.62227	1.65417
B3GNT3	0.942301	0.577182
B3GNT4	0.27811	0.126126
B3GNT5	0.0785378	0.032685
B3GNT6	-0.167263	0.0724525
B3GNT7	1.74661	1.84678
B3GNT8	-0.32213	0.150932
B4GALNT1	-0.679655	0.379078
B4GALNT2	0.280328	0.1288
B4GALNT4	0.711138	0.390361
B4GALT1	-0.749608	0.437231
B4GALT2	-0.419517	0.197556
B4GALT3	0.653536	0.337237
B4GALT4	0.6156	0.319968
B4GALT5	-0.604109	0.316184
B4GALT6	1.44164	1.26655
B4GALT7	1.78815	2.46165
B9D1	1.87739	2.57941
B9D2	0.294186	0.132922
BAAT	-0.186472	0.0820346
BACE1	0.57973	0.306535
BACE2	0.187626	0.079994
BACH1	1.59579	1.7069
BACH2	-1.24184	0.930371
BAD	0.715665	0.393534
BAG1	-1.19687	0.914898
BAG3	-0.468792	0.231456
BAG4	0.756228	0.442695
BAG5	-1.6131	1.6507
BAG6	1.48542	1.32094
BAHD1	-0.503158	0.257789
BAI1	-0.818002	0.464815
BAI2	-1.54412	1.39423
BAI3	-0.561051	0.295721
BAIAP2	-1.67747	1.97043
BAIAP2L1	-0.843715	0.505382
BAK1	0.532677	0.275391
BAMBI	-0.848479	0.498742
BANF1	0.620186	0.326825
BANP	-1.82863	2.60691
BAP1	-1.51211	1.40275
BARD1	-0.0905756	0.037815
BARHL1	-0.796878	0.472636
BARHL2	-0.885608	0.525694
BARX1	0.391993	0.186324
BARX2	0.278135	0.124427
BASP1	0.350054	0.166511
BATF	-0.81416	0.463047
BATF2	-0.318899	0.144581
BATF3	-1.60059	1.60156
BAX	1.01936	0.685918
BAZ1A	-1.80196	2.39351
BAZ1B	-0.426774	0.210787
BAZ2A	1.08472	0.766047
BBC3	-0.952827	0.622031
BBOX1	1.04564	0.650131
BBS1	1.43977	1.18701
BBS10	0.7783	0.442575
BBS12	-0.998741	0.670835
BBS2	-0.0787265	0.0327016
BBS4	1.67101	1.94668
BBS5	0.363059	0.172369
BBS7	1.56003	1.43312
BBS9	-0.845641	0.496647
BBX	1.89793	3.04224
BC003331	-0.448513	0.223936
BC005764	-0.373432	0.178775
BC018242	1.40888	1.24795
BC021614	0.564593	0.284075
BC021785	-0.322416	0.150234
BC026585	0.977228	0.647845
BC027231	1.10443	0.6897
BC048546	-0.760268	0.409804
BCAM	-0.537968	0.278284
BCAN	-0.716994	0.39947
BCAP31	1.63626	1.58415
BCAR1	0.59237	0.316528
BCAR3	0.00454247	0.00183482
BCAS2	1.72753	2.13698
BCAT1	0.765784	0.450592
BCAT2	0.679292	0.356492
BCCIP	-0.604027	0.326046
BCDIN3D	0.261122	0.119019
BCHE	1.05487	0.712997
BCKDHA	1.06985	0.70885
BCKDHB	1.11098	0.740366
BCKDK	1.58843	1.60413
BCL10	1.65304	1.88599
BCL11A	1.31291	1.04974
BCL11B	-0.898347	0.565615
BCL2	0.0712009	0.0291943
BCL2L1	1.15614	0.824449
BCL2L10	-0.0298142	0.0121824
BCL2L11	0.536746	0.278055
BCL2L12	-0.507009	0.249498
BCL2L14	0.178508	0.0775628
BCL2L2	0.859775	0.531695
BCL3	-0.99096	0.584449
BCL6	1.60681	1.58801
BCL6B	-1.22061	0.841976
BCL9	-0.0630823	0.0261775
BCL9L	0.208831	0.092449
BCLAF1	1.22599	0.927115
BCO2	0.814586	0.483079
BCOR	-0.909511	0.540329
BCORL1	-1.40293	1.2139
BCR	-1.80647	2.24836
BCS1L	-0.380525	0.180816
BDH1	1.44436	1.08518
BDH2	1.28599	0.91215
BDKRB1	-0.61694	0.326768
BDKRB2	-0.642606	0.334065
BDNF	-1.2652	1.00824
BDP1	-1.0565	0.733084
BECN1	0.452536	0.226276
BEND6	-0.362542	0.172296
BEST1	-1.04801	0.646082
BEST2	-0.743233	0.431689
BET1	1.18674	0.849662
BET1L	-0.183668	0.0782303
BEX1	1.6898	1.75505
BEX2	1.7424	2.132
BFAR	-1.11452	0.806297
BFSP1	1.09639	0.783023
BFSP2	-0.829394	0.455929
BGN	0.945043	0.60021
BHLHA15	-0.0848998	0.0355523
BHLHA9	-0.571893	0.303564
BHLHB9	0.220422	0.0964705
BHLHE22	-0.340681	0.159012
BHLHE23	0.217337	0.0965344
BHLHE40	-0.804816	0.476175
BHLHE41	0.789748	0.470041
BHMT	-0.724101	0.406967
BHMT2	-0.922157	0.581764
BICC1	1.13947	0.816039
BICD1	1.29105	1.05378
BICD2	0.132622	0.0551815
BID	1.54665	1.37363
BIK	-0.607329	0.315633
BIN1	1.13627	0.833457
BIN3	-0.763345	0.440829
BIRC2	1.38989	1.19797
BIRC3	0.81411	0.48164
BIRC5	0.789606	0.465958
BIRC6	0.965227	0.568317
BIRC7	-0.497151	0.245771
BLCAP	1.7837	2.03592
BLK	-0.368527	0.17319
BLM	1.33893	0.993335
BLMH	0.677083	0.363045
BLNK	-1.21586	0.900033
BLOC1S2	1.31411	0.993926
BLOC1S3	1.398	1.09939
BLVRA	0.624935	0.341122
BLVRB	-1.89543	2.79088
BLZF1	0.405995	0.196342
BMF	0.109112	0.0459788
BMI1	1.6327	1.80316
BMP1	-0.825713	0.488546
BMP10	-0.446872	0.2108
BMP15	-0.715021	0.389635
BMP2	-1.57637	1.59177
BMP2K	-0.592367	0.301967
BMP4	0.761329	0.441776
BMP5	0.853179	0.500259
BMP6	0.168487	0.0731305
BMP7	-0.277484	0.127342
BMP8A	-0.716134	0.407803
BMP8B	-0.159643	0.0683139
BMPER	-0.705378	0.38458
BMPR1A	-0.322038	0.14555
BMPR1B	0.8596	0.510339
BMPR2	-0.732596	0.421396
BMS1	-1.04573	0.684896
BMX	-1.25288	0.860251
BMYC	0.890214	0.523857
BNC1	-0.854419	0.498886
BNC2	0.812149	0.490093
BNIP1	0.973705	0.611276
BNIP2	1.7751	1.96786
BNIP3	-0.14414	0.0618041
BNIPL	-1.73535	2.05267
BOC	1.1359	0.747258
BOK	-1.35181	1.14956
BOLL	-0.824644	0.4759
BOP1	-0.212681	0.0913675
BPHL	1.51606	1.46369
BPIFA1	-0.747111	0.417506
BPIFB1	-0.829788	0.505645
BPTF	1.4336	1.27682
BRAF	-0.957595	0.626856
BRAP	-0.328284	0.15146
BRCA1	-0.167181	0.0728749
BRCA2	0.83504	0.471947
BRCC3	1.28668	1.04663
BRD1	0.202612	0.0890671
BRD2	-0.0239037	0.00973098
BRD3	1.77345	2.36082
BRD4	-0.640923	0.333709
BRD7	1.26597	1.01486
BRD8	-0.373835	0.177465
BRDT	-1.3424	1.05169
BRE	-0.3845	0.185612
BRF1	-0.32856	0.152986
BRF2	1.57149	1.57732
BRIP1	-0.690099	0.36958
BRIX1	0.816868	0.4905
BRMS1	-1.56705	1.58976
BRPF1	0.501881	0.256028
BRPF3	-0.930985	0.600435
BRS3	0.240044	0.107771
BRSK1	-0.851366	0.524313
BRSK2	-0.200287	0.0876043
BRWD1	-1.7318	2.17379
BSG	0.20072	0.0860541
BSND	-0.351405	0.165957
BSPRY	-0.839744	0.500627
BST1	-0.834152	0.467024
BST2	0.022469	0.00888973
BTBD1	0.861909	0.514326
BTBD3	-1.00508	0.629081
BTBD7	0.72174	0.396295
BTC	0.630085	0.329078
BTD	0.781819	0.437239
BTF3	1.27252	1.02339
BTG1	0.597429	0.321358
BTG2	0.163867	0.0696068
BTK	-0.773016	0.428404
BTLA	0.387701	0.187866
BTN1A1	-0.0446082	0.01777
BTNL2	-0.835664	0.49376
BTRC	0.386846	0.187055
BUB1	1.66873	1.92134
BUB1B	-0.794452	0.474677
BUB3	1.85154	2.71237
BVES	0.969896	0.640085
BYSL	1.16833	0.816713
BZW1	1.27912	0.940806
C030039L03RIK	0.711165	0.406301
C1D	-0.248725	0.11269
C1GALT1	0.749966	0.435249
C1GALT1C1	1.49133	1.2265
C1QA	-0.819221	0.467042
C1QB	-1.23633	0.918378
C1QBP	0.556658	0.277142
C1QC	-1.04623	0.655422
C1QL2	0.15625	0.0677007
C1QL3	-0.257327	0.116271
C1QTNF1	-1.09792	0.78443
C1QTNF2	1.38657	1.19979
C1QTNF3	1.32746	1.0422
C1QTNF6	1.37745	1.17179
C1QTNF7	-0.153461	0.0653568
C1RA	-1.33414	0.952175
C2	-0.269228	0.118713
C230052I12RIK	1.66723	1.86724
C2CD2L	-1.43735	1.30171
C2CD3	-0.685	0.366721
C3	-0.929572	0.543686
C330013J21RIK	-1.04561	0.655559
C330027C09RIK	-0.813973	0.472195
C3AR1	-0.823765	0.500514
C4BP	-0.985329	0.647607
C5AR1	-0.858613	0.49198
C6	-0.697552	0.391118
C77370	1.05873	0.73902
C8A	0.241433	0.107062
C8B	-0.193479	0.0852501
C8G	-0.878908	0.549397
C9	-0.848035	0.494268
CAB39	1.34169	1.12832
CABIN1	0.81294	0.479915
CABLES1	-1.36581	1.06759
CABP1	-1.7863	2.45132
CABP4	0.149036	0.0642182
CABYR	0.184202	0.0783712
CACNA1A	-0.602374	0.324633
CACNA1B	1.16278	0.845077
CACNA1C	-0.32337	0.15068
CACNA1D	1.22056	0.927034
CACNA1E	-0.549693	0.286577
CACNA1F	-0.0802548	0.032758
CACNA1G	-1.76407	2.27428
CACNA1H	-0.168478	0.0728797
CACNA1S	-0.399919	0.18681
CACNA2D1	1.29288	1.05874
CACNA2D2	-0.492089	0.248839
CACNA2D3	-1.59081	1.50008
CACNA2D4	-0.820178	0.493997
CACNB1	-1.45771	1.33913
CACNB2	-1.86554	2.76384
CACNB3	-1.85422	2.40991
CACNB4	-0.549666	0.286605
CACNG1	-0.343001	0.161868
CACNG2	-1.52993	1.27688
CACNG3	-1.34152	0.971916
CACNG4	-1.46102	1.20812
CACNG5	-1.08807	0.723122
CACNG6	0.338638	0.158416
CACNG7	0.0450315	0.0185313
CACNG8	-0.807489	0.472893
CACYBP	0.228114	0.10158
CAD	-1.07582	0.690153
CADM1	1.10684	0.753029
CADM2	-1.57801	1.37561
CADM3	1.56773	1.61055
CADM4	0.279919	0.128745
CADPS	0.241901	0.10923
CADPS2	-1.16522	0.869567
CALB1	0.475717	0.240412
CALB2	-0.487032	0.245722
CALCA	0.603876	0.304054
CALCB	0.666484	0.345574
CALCOCO1	-1.44693	1.34064
CALCOCO2	0.246968	0.110741
CALCR	-0.923706	0.593232
CALCRL	-0.310291	0.14355
CALD1	-0.226817	0.101154
CALM4	-1.10012	0.747344
CALR	1.47692	1.3021
CALR3	-1.04289	0.683619
CALU	0.828832	0.503108
CALY	-0.404844	0.197328
CAMK1	-0.010403	0.00419335
CAMK1D	-1.31459	0.931874
CAMK1G	-1.30669	0.969685
CAMK2A	-1.66632	1.92244
CAMK2B	-1.60558	1.55946
CAMK2D	0.41631	0.204166
CAMK2G	-1.21545	0.923151
CAMK2N1	-1.84642	2.06158
CAMK2N2	0.279138	0.125399
CAMK4	-1.86414	2.22491
CAMKK1	-1.68733	1.86273
CAMKK2	-1.93328	3.51172
CAMKV	-1.6019	1.70944
CAML	0.874959	0.535108
CAMP	-0.479812	0.240656
CAMSAP1	-0.597977	0.309774
CAMSAP2	0.925424	0.539118
CAMSAP3	1.73049	2.14927
CAMTA1	-1.72642	1.78239
CAMTA2	-1.28875	1.01455
CAND1	1.26291	0.967683
CANT1	0.652559	0.36088
CANX	1.29308	1.02726
CAP1	-1.17599	0.850828
CAP2	-1.39558	1.23434
CAPG	-0.604226	0.306085
CAPN1	-0.330444	0.155116
CAPN10	1.73217	2.13448
CAPN11	-0.965314	0.590892
CAPN12	0.698143	0.376844
CAPN13	-0.813441	0.443797
CAPN2	0.00363319	0.001467
CAPN3	-0.889066	0.511027
CAPN5	0.840009	0.510078
CAPN6	0.188675	0.0816248
CAPN7	0.900642	0.554858
CAPN8	-0.8416	0.488429
CAPN9	0.488114	0.234161
CAPNS1	1.71049	2.03453
CAPNS2	-0.268851	0.12221
CAPRIN1	0.375487	0.174036
CAPRIN2	1.94283	3.52959
CAPZA1	1.21586	0.920636
CAPZA2	0.34054	0.156874
CAPZA3	0.2052	0.0907152
CAPZB	0.867472	0.493266
CAR1	0.192631	0.0848647
CAR12	-1.69207	1.63822
CAR13	0.523972	0.268296
CAR14	0.316183	0.147753
CAR15	-1.74553	2.01036
CAR2	-0.243708	0.107238
CAR3	-1.60894	1.74303
CAR4	0.252234	0.109038
CAR5A	0.815403	0.484088
CAR5B	0.69847	0.38833
CAR6	-0.0346769	0.0140994
CAR7	-0.61663	0.328899
CAR8	-0.868182	0.533428
CAR9	0.925903	0.593436
CARD10	-0.0627214	0.0256561
CARD11	-0.427004	0.210786
CARD14	-0.903039	0.537781
CARD6	-1.43835	1.21035
CARF	-0.393806	0.187329
CARHSP1	0.229525	0.102711
CARKD	-0.9181	0.543068
CARM1	0.769074	0.435886
CARS	1.69573	2.0398
CARS2	1.31682	1.09765
CARTPT	-1.63719	1.78871
CASC3	0.421532	0.207633
CASC5	0.791128	0.465381
CASK	-0.441927	0.215006
CASKIN1	-0.101021	0.042026
CASP1	-0.643515	0.335169
CASP12	-0.797242	0.476105
CASP14	0.756949	0.442627
CASP2	1.40306	1.04006
CASP3	0.983187	0.65359
CASP4	-0.669319	0.345025
CASP6	-1.4528	1.26719
CASP7	1.02937	0.705483
CASP8	0.37825	0.182434
CASP8AP2	1.66401	1.77816
CASP9	0.622304	0.316348
CASQ1	0.340907	0.161393
CASQ2	-1.58831	1.5417
CASR	-0.862512	0.522978
CASS4	-0.178948	0.0781116
CAST	0.799265	0.435885
CASZ1	-1.40825	1.24985
CAT	-0.891137	0.540498
CATSPER1	0.453106	0.22466
CATSPER2	0.356352	0.16318
CATSPER3	-0.783209	0.461633
CATSPERG2	-0.221901	0.0989854
CAV1	0.239263	0.106705
CAV2	0.0841141	0.0352641
CAV3	-0.339702	0.157615
CBFA2T2	-0.401618	0.195684
CBFA2T3	-0.121768	0.0519432
CBFB	1.80363	2.44406
CBL	0.359971	0.17041
CBLB	1.71073	1.73109
CBLC	-0.452449	0.222612
CBLN1	-0.847643	0.515272
CBLN2	-1.3883	1.08664
CBLN4	-1.12271	0.79913
CBR1	0.743938	0.430111
CBR2	-0.755009	0.437339
CBR3	-1.23703	0.955402
CBR4	1.20843	0.930581
CBS	-1.2136	0.924388
CBX1	1.6944	1.64263
CBX2	0.256569	0.114257
CBX3	0.774918	0.453472
CBX4	1.45887	1.36487
CBX5	0.569809	0.302389
CBX6	-0.860567	0.528789
CBX7	0.642178	0.351069
CBX8	1.14573	0.755853
CBY1	1.65123	1.81797
CC2D1A	1.48185	1.3056
CC2D1B	0.221513	0.0988822
CC2D2A	-0.204077	0.090416
CCAR1	1.73572	2.06173
CCBE1	-0.521037	0.269663
CCBL1	1.76579	2.33643
CCBL2	-0.215664	0.0961364
CCDC101	1.47096	1.39265
CCDC103	1.05338	0.725352
CCDC109B	-0.215671	0.0959195
CCDC124	1.1023	0.791118
CCDC126	0.0024629	0.000965164
CCDC141	-0.781306	0.444248
CCDC25	0.877962	0.538768
CCDC28B	0.421062	0.203589
CCDC33	1.06257	0.71977
CCDC39	0.696952	0.372163
CCDC47	0.784681	0.45404
CCDC55	0.580695	0.306719
CCDC59	-0.0379949	0.0154739
CCDC64	-0.357107	0.170316
CCDC67	0.15286	0.0661846
CCDC79	0.184081	0.0808685
CCDC80	-0.79034	0.451511
CCDC85B	0.533502	0.275834
CCDC88A	0.788356	0.457052
CCDC91	1.08013	0.72204
CCHCR1	1.3141	1.06364
CCIN	-1.43697	1.31809
CCK	-1.38248	1.04857
CCKAR	-0.115036	0.0487011
CCKBR	-1.29353	1.03003
CCL1	-1.0031	0.623907
CCL11	-0.83644	0.47173
CCL12	-0.45902	0.224167
CCL17	0.532133	0.265287
CCL2	0.0186535	0.00744206
CCL20	-0.733757	0.400938
CCL22	-0.582461	0.297189
CCL24	0.702385	0.398332
CCL25	-1.7211	2.10436
CCL27A	-1.05268	0.728243
CCL28	-0.379487	0.182996
CCL3	0.78185	0.439669
CCL4	-0.143118	0.0616658
CCL5	-1.04723	0.683536
CCL6	0.574711	0.294138
CCL7	0.0388686	0.0159291
CCL8	-0.642017	0.339549
CCL9	0.937335	0.581127
CCM2	-1.72324	2.10134
CCNA1	0.208077	0.0918099
CCNA2	0.592788	0.31261
CCNB1	1.74037	2.21772
CCNB1IP1	-0.475964	0.238731
CCNB2	0.180694	0.0778328
CCNB3	-0.744484	0.413806
CCNC	1.67611	1.93682
CCND1	-1.1828	0.893498
CCND2	1.77423	1.90298
CCND3	-0.200416	0.0874605
CCNDBP1	1.59701	1.70338
CCNE1	-0.659108	0.362062
CCNE2	-0.732266	0.399885
CCNF	-1.64502	1.54045
CCNG1	0.314122	0.1462
CCNH	-0.108953	0.0455428
CCNK	0.0400126	0.0161431
CCNL1	1.84674	2.79743
CCNL2	1.66071	1.90831
CCNO	-1.97419	3.76478
CCNT1	1.80842	2.04433
CCNT2	1.2674	1.00225
CCNY	0.0491033	0.0202538
CCPG1	1.55364	1.40937
CCR1	-0.617064	0.321594
CCR10	-1.20908	0.838483
CCR1L1	-0.599534	0.308805
CCR2	-0.902986	0.544413
CCR3	-0.473873	0.230914
CCR4	0.88775	0.529614
CCR5	-0.678428	0.352265
CCR6	-0.933813	0.573772
CCR7	-1.43558	1.07094
CCR8	-1.13616	0.737348
CCR9	0.93315	0.592868
CCRL2	0.0507564	0.0208936
CCRN4L	1.03028	0.69153
CCS	1.70417	1.63467
CCT2	1.03877	0.697707
CCT3	1.34381	1.03125
CCT4	1.3324	1.09622
CCT5	1.37721	1.19218
CCT6A	1.4541	1.19855
CCT6B	0.255278	0.110949
CCT7	0.73972	0.415134
CCT8	1.13768	0.812
CCT8L1	0.216734	0.0959749
CD109	1.45149	1.19602
CD14	-0.0749465	0.0303308
CD151	0.0207847	0.00842832
CD160	-0.706329	0.381169
CD163	0.189465	0.0806766
CD163L1	-1.54191	1.3056
CD164	1.38153	1.20205
CD19	-1.12412	0.762292
CD1D1	1.50499	1.42561
CD1D2	0.724925	0.390702
CD2	1.89936	3.06793
CD207	0.666668	0.343766
CD209A	-0.931979	0.580259
CD209B	0.414417	0.192292
CD209D	0.838057	0.498633
CD209E	-0.996404	0.615662
CD22	-0.906817	0.54802
CD226	-0.841773	0.486123
CD247	-0.0125007	0.00499463
CD248	-0.655044	0.346285
CD24A	0.703387	0.399334
CD27	0.636457	0.349533
CD274	-0.671282	0.354713
CD276	-0.251517	0.111914
CD28	0.508114	0.257738
CD2AP	1.88263	3.01042
CD2BP2	1.7745	2.29566
CD300A	0.292161	0.132486
CD300LB	-0.977611	0.604403
CD300LD	0.458218	0.227236
CD300LF	-1.386	1.06218
CD300LG	1.07119	0.715326
CD302	0.0445529	0.0182776
CD320	0.289541	0.131904
CD33	-0.791707	0.428498
CD34	-0.11433	0.0468284
CD36	1.1427	0.842095
CD37	0.28278	0.130191
CD38	-0.950368	0.619603
CD3D	0.232219	0.0998268
CD3E	0.566156	0.295347
CD3EAP	-0.27805	0.127265
CD3G	0.360923	0.168547
CD4	-1.70958	1.86295
CD40	1.21548	0.832906
CD40LG	-0.865942	0.515446
CD44	0.280925	0.124418
CD46	-1.06216	0.65712
CD47	0.836002	0.503373
CD48	-1.0573	0.67716
CD5	0.457003	0.22837
CD53	-0.369682	0.177177
CD55	-1.71307	1.764
CD59A	-0.261758	0.115716
CD5L	-1.50412	1.45821
CD6	-0.959404	0.622319
CD69	-1.02956	0.616273
CD7	-1.59863	1.614
CD70	-0.358893	0.164883
CD74	-0.824549	0.452364
CD79A	-0.305984	0.142397
CD79B	-0.747263	0.432412
CD80	-0.394748	0.1892
CD81	-0.258076	0.114477
CD83	-0.189585	0.0835087
CD84	0.15071	0.0636075
CD86	-0.636128	0.345414
CD8A	0.174944	0.0739002
CD8B1	0.768652	0.431488
CD9	1.34309	1.05567
CD93	-1.12732	0.801178
CD96	-1.21714	0.807697
CD97	-0.275488	0.125941
CD99	0.858451	0.520544
CDA	-1.44561	1.26632
CDAN1	0.981774	0.62884
CDC14A	0.861706	0.516112
CDC14B	0.36175	0.169762
CDC16	0.950593	0.614799
CDC20	1.05611	0.66127
CDC23	1.36937	1.17552
CDC25A	1.28202	1.00894
CDC25B	-1.75821	2.14802
CDC25C	-0.257817	0.113985
CDC26	0.869926	0.535447
CDC27	-1.69779	1.73759
CDC34	-0.628718	0.343928
CDC37	1.20993	0.891477
CDC40	-1.78563	2.44794
CDC42	1.23687	0.87474
CDC42BPA	0.484513	0.238285
CDC42BPB	0.581664	0.310281
CDC42BPG	0.111178	0.0461842
CDC42EP1	0.291758	0.132579
CDC42EP2	0.198601	0.0872321
CDC42EP3	-1.45448	1.14312
CDC42EP4	0.0412465	0.0169333
CDC42EP5	-0.686483	0.356006
CDC42SE2	0.24444	0.109874
CDC45	0.719019	0.41253
CDC5L	0.703699	0.389289
CDC6	-0.0215754	0.00874123
CDC7	-0.343227	0.162659
CDC73	1.15994	0.854732
CDCA5	0.902014	0.566134
CDCA8	1.02897	0.70388
CDH1	0.521323	0.268778
CDH10	1.38272	1.06951
CDH11	-1.61083	1.70355
CDH13	-1.44675	1.30798
CDH15	-0.131303	0.0545499
CDH16	-0.87991	0.551848
CDH17	0.901996	0.517895
CDH18	0.327401	0.151262
CDH19	0.744826	0.413502
CDH2	0.898414	0.566695
CDH20	0.726763	0.409191
CDH22	-1.87988	3.0791
CDH23	0.333259	0.152983
CDH26	-0.251747	0.112488
CDH3	-0.00137045	0.000552574
CDH4	-1.70352	1.90261
CDH5	-0.654655	0.362866
CDH6	0.470594	0.233239
CDH7	0.70053	0.394505
CDH8	-0.368695	0.176402
CDH9	-1.21028	0.910398
CDHR1	-1.42677	1.29196
CDHR2	-1.17146	0.868465
CDHR3	1.15485	0.742113
CDHR5	-0.643569	0.328809
CDIPT	0.993009	0.659475
CDK1	0.379954	0.177576
CDK10	-1.46739	1.35879
CDK11B	1.63798	1.83558
CDK12	0.0385325	0.0154994
CDK13	-0.728769	0.414998
CDK14	0.036043	0.0144143
CDK16	-0.900037	0.546644
CDK2	1.55247	1.46772
CDK20	-0.173528	0.0757334
CDK4	0.606472	0.320705
CDK5	-1.06331	0.711336
CDK5R1	-1.46901	1.30369
CDK5R2	-1.53026	1.52652
CDK5RAP1	0.0287217	0.0117347
CDK5RAP2	0.137245	0.0569829
CDK6	-0.744301	0.394856
CDK7	1.3087	1.00757
CDK8	-0.736177	0.424797
CDK9	-0.908742	0.578544
CDKAL1	1.14994	0.851053
CDKL1	1.88911	2.2964
CDKL2	1.63351	1.77816
CDKL3	1.91981	2.64784
CDKL4	0.843643	0.518269
CDKN1A	-0.337872	0.159636
CDKN1B	1.43491	1.11179
CDKN1C	0.273545	0.123301
CDKN2A	1.23473	0.919435
CDKN2AIP	0.983233	0.621534
CDKN2B	0.0168706	0.00671922
CDKN2C	0.192998	0.0846686
CDKN2D	1.26421	0.989469
CDKN3	0.299201	0.137721
CDO1	1.87493	3.04731
CDON	-0.527052	0.269782
CDS1	-0.284165	0.129998
CDS2	1.77759	2.37522
CDT1	-0.141478	0.0602426
CDX1	-0.196263	0.0856086
CDX2	-0.881009	0.517758
CDX4	-1.26371	0.842215
CDYL	0.476459	0.226924
CDYL2	-0.840076	0.496847
CEACAM2	-0.157853	0.0668029
CEACAM9	-0.72795	0.40495
CEBPA	-0.693325	0.389845
CEBPB	-0.55576	0.276361
CEBPD	-0.389169	0.184399
CEBPG	0.901468	0.542107
CEBPZ	-0.355794	0.169669
CECR2	0.846626	0.509043
CEL	-1.27336	1.0231
CELA1	0.217128	0.0959044
CELA2A	-0.0830324	0.0347767
CELF1	-1.81989	2.44146
CELF2	-1.00965	0.677047
CELF3	-1.1748	0.820757
CELF4	-0.35989	0.168195
CELF6	-0.565487	0.299373
CELSR1	1.46567	1.21158
CELSR2	-0.34413	0.160485
CELSR3	0.590437	0.314456
CENPA	-0.207087	0.0900467
CENPB	0.7633	0.448143
CENPC1	1.05775	0.686839
CENPE	1.76091	2.22961
CENPF	-0.235154	0.103002
CENPH	1.36076	1.05777
CENPI	1.36672	1.03976
CENPJ	0.22223	0.098347
CENPK	1.66394	1.91208
CENPT	1.66205	1.51758
CENPV	1.13119	0.813172
CENPW	0.096464	0.0405731
CEP120	0.48314	0.240003
CEP135	1.88538	2.58445
CEP152	1.0317	0.66856
CEP164	1.65153	1.86157
CEP192	1.54934	1.46257
CEP250	0.709452	0.400458
CEP290	-1.70395	1.65718
CEP350	1.65495	1.88123
CEP55	0.143323	0.061647
CEP57	1.59503	1.62369
CEP57L1	-0.456674	0.218578
CEP63	-0.979543	0.644029
CEP72	0.563167	0.297124
CEP76	0.936328	0.595616
CEP97	1.81145	2.26649
CEPT1	0.904179	0.56046
CER1	0.419368	0.20015
CERK	-0.948474	0.595692
CERKL	0.837639	0.489271
CES1C	-0.856412	0.496188
CES1D	-0.365318	0.174737
CES1E	0.462614	0.228069
CES1F	-0.59103	0.303602
CES1G	0.422535	0.20001
CES2E	0.117044	0.0490576
CES4A	0.0507759	0.0208024
CES5A	-1.48346	1.36635
CETN1	-0.217961	0.0962165
CETN2	1.87942	3.07171
CETN3	0.932761	0.588374
CETN4	-0.241496	0.108783
CFB	-0.304894	0.135582
CFC1	0.714013	0.391516
CFD	-0.153955	0.0658806
CFH	-0.219967	0.0960399
CFI	-0.974621	0.586476
CFL1	0.0545971	0.0218021
CFL2	1.43091	1.06084
CFLAR	1.48975	1.21868
CFTR	-1.70422	1.95737
CGA	-0.713018	0.393744
CGGBP1	-0.962452	0.622152
CGN	-0.248248	0.11045
CGNL1	-0.0867762	0.0364084
CGREF1	-0.609778	0.324602
CGRRF1	0.857784	0.481863
CH25H	-1.15735	0.799426
CHAC1	1.47173	1.21324
CHAD	0.503693	0.248801
CHAF1B	0.793635	0.4733
CHAT	-1.46761	1.37113
CHCHD3	0.381581	0.183377
CHCHD4	0.0317665	0.0128112
CHCHD6	0.963593	0.634045
CHD1	-0.704948	0.369615
CHD1L	1.06966	0.703254
CHD2	0.975124	0.643738
CHD3	1.26318	0.946936
CHD4	-1.04195	0.675799
CHD5	1.08475	0.769836
CHD6	1.27403	0.891987
CHD7	0.423882	0.204802
CHD8	1.39652	1.18646
CHD9	1.64629	1.75661
CHDH	1.26935	0.927956
CHEK1	0.185993	0.0816694
CHEK2	-0.366937	0.169589
CHERP	0.157354	0.0677798
CHFR	0.2119	0.0925257
CHGA	-1.24743	0.897916
CHIC2	1.27937	0.96785
CHID1	0.584069	0.312192
CHIT1	0.190944	0.0808707
CHKA	1.03536	0.698132
CHKB	1.63773	1.83535
CHL1	1.31987	1.08016
CHM	1.22945	0.941366
CHML	-0.52518	0.265295
CHMP1A	1.00089	0.643714
CHMP1B	-1.83643	2.70336
CHMP2A	0.897855	0.55583
CHMP2B	1.24725	0.914501
CHMP3	1.20948	0.859326
CHMP4B	0.44686	0.221894
CHMP4C	-0.0532083	0.021366
CHMP5	1.10602	0.765154
CHMP6	1.09563	0.753564
CHMP7	1.57838	1.64556
CHN1	-1.91584	3.44659
CHN2	-0.566891	0.29913
CHPF	0.106445	0.0445714
CHPF2	0.829517	0.503483
CHPT1	0.558603	0.287879
CHRAC1	0.504302	0.258234
CHRD	0.503071	0.257721
CHRDL1	0.42184	0.203206
CHRDL2	-1.47011	1.22986
CHRM1	-1.18086	0.877967
CHRM3	-1.06683	0.727688
CHRM4	-1.89925	2.52846
CHRNA1	-1.42186	1.16631
CHRNA2	-1.19278	0.825817
CHRNA3	0.206585	0.088208
CHRNA4	-1.46068	1.26006
CHRNA5	-1.23358	0.88276
CHRNA6	-1.90478	3.31677
CHRNA7	-1.82935	2.64704
CHRNA9	-0.67148	0.375101
CHRNB1	0.308507	0.143189
CHRNB2	0.877794	0.512911
CHRNB3	0.550563	0.274271
CHRNB4	-0.916469	0.579224
CHRND	0.814998	0.4536
CHRNE	-0.0617054	0.0255437
CHRNG	0.34106	0.157481
CHST1	-1.89855	3.28626
CHST10	0.772609	0.427081
CHST11	-0.927313	0.57222
CHST12	0.464884	0.23056
CHST13	0.639449	0.339522
CHST14	0.905387	0.551806
CHST15	-0.364211	0.173552
CHST2	-1.34038	1.11952
CHST3	0.604937	0.326154
CHST4	-0.849433	0.488467
CHST5	0.776519	0.456278
CHST7	0.346405	0.164397
CHST8	0.187172	0.0795266
CHST9	-1.75823	1.75007
CHSY1	0.730155	0.417357
CHSY3	-1.09161	0.773898
CHTF18	1.67898	1.95733
CHTF8	0.400213	0.191187
CHUK	1.95645	3.37019
CHURC1	0.719312	0.412734
CIAO1	0.723044	0.40008
CIAPIN1	1.0446	0.641476
CIB1	0.8437	0.47479
CIB2	-0.176343	0.0765956
CIC	-1.11434	0.798699
CIDEA	1.43815	1.3228
CIDEB	0.076227	0.03184
CIITA	0.622283	0.333763
CILP	-0.680836	0.366231
CINP	-0.890246	0.545007
CIR1	0.427667	0.209381
CIRBP	1.11636	0.790449
CIRH1A	1.37283	1.16528
CISD1	0.305784	0.140019
CISD2	1.21119	0.934167
CISH	-1.62366	1.69202
CIT	-1.04508	0.714712
CITED1	-0.583117	0.290136
CITED2	1.83525	2.02667
CITED4	-1.65488	1.44615
CIZ1	-0.156961	0.0680297
CKAP5	1.09929	0.75523
CKB	-1.84374	2.42303
CKLF	1.49852	1.18762
CKM	-0.0270579	0.0109796
CKMT1	-0.252337	0.112609
CKMT2	0.549929	0.277928
CLASP1	1.73555	1.9741
CLASP2	1.09711	0.776936
CLCA1	1.1049	0.775137
CLCA2	0.854776	0.513764
CLCA3	-0.488653	0.243994
CLCA5	-0.820546	0.484813
CLCA6	-0.822472	0.451361
CLCC1	1.16431	0.766211
CLCF1	-0.65236	0.354128
CLCN1	0.271006	0.121973
CLCN2	-0.552833	0.287666
CLCN3	0.893686	0.545619
CLCN4-2	0.690384	0.383767
CLCN5	0.853652	0.503397
CLCN6	0.383081	0.180874
CLCN7	1.16231	0.864808
CLCNKA	0.730914	0.393515
CLCNKB	0.383621	0.185462
CLDN1	-0.35259	0.167702
CLDN10	-0.200084	0.0881359
CLDN11	-0.793762	0.474235
CLDN12	0.291635	0.134552
CLDN14	1.22548	0.926749
CLDN15	-0.788991	0.438576
CLDN16	0.422751	0.200676
CLDN18	0.238441	0.104325
CLDN19	0.202051	0.08906
CLDN2	0.115571	0.0484992
CLDN22	-1.78951	2.45209
CLDN23	-1.14421	0.819395
CLDN3	-0.338246	0.159111
CLDN4	-0.190379	0.0837961
CLDN5	-1.01497	0.647521
CLDN6	0.254524	0.114744
CLDN7	0.207697	0.0919829
CLDN8	-0.851495	0.495028
CLDN9	-1.16947	0.851101
CLEC11A	-1.43079	1.25178
CLEC1B	-0.159887	0.0666106
CLEC2D	0.4976	0.241418
CLEC2G	-0.0971048	0.0408813
CLEC2H	0.459118	0.222225
CLEC2I	-0.493723	0.252119
CLEC3B	1.00997	0.64219
CLEC4A2	-1.35511	1.15033
CLEC4D	-1.11975	0.69929
CLEC4E	-0.812858	0.443468
CLEC4F	0.497021	0.245693
CLEC4N	-0.558625	0.291512
CLEC5A	-0.271613	0.120815
CLEC7A	0.320449	0.147388
CLGN	-0.057303	0.0234994
CLIC1	-0.443059	0.213408
CLIC3	-0.672088	0.375563
CLIC4	-0.0719941	0.0299643
CLIC5	0.35107	0.164923
CLIC6	-0.24838	0.111288
CLINT1	0.325645	0.14768
CLIP1	1.16847	0.85852
CLIP2	0.70328	0.387749
CLIP3	0.160365	0.0693894
CLK1	1.29098	0.962158
CLK2	0.321674	0.150439
CLK3	0.522291	0.270525
CLK4	0.300708	0.139504
CLMN	0.406798	0.198462
CLN3	1.67982	1.95441
CLN5	1.61182	1.68773
CLN6	0.30404	0.141461
CLNK	-1.84917	2.53908
CLNS1A	0.746056	0.431072
[truncated: 10,004 more rows]

## Sheet: data set 2GSE19677 12 month old
	z.score	V2
AAAS	-0.0895282	0.0288663
AACS	0.437662	0.154079
AADAC	-0.048165	0.0151833
AADAT	-0.425021	0.15403
AAK1	0.926965	0.411353
AAMP	0.92212	0.408662
AANAT	0.0885979	0.0285591
AARS	0.29175	0.0993135
AARS2	0.0834156	0.0268357
AARSD1	1.09615	0.517509
AASDHPPT	0.795741	0.334731
AASS	-0.551714	0.210483
AATF	-1.64606	0.976077
AATK	0.155204	0.0512443
ABAT	0.833411	0.343914
ABCA1	1.48078	0.847415
ABCA12	1.44932	0.798724
ABCA13	-0.120122	0.0385355
ABCA14	-0.351545	0.122953
ABCA2	0.404691	0.144435
ABCA3	0.899115	0.392224
ABCA4	0.0511009	0.0161725
ABCA5	0.67233	0.261204
ABCA6	-2.08345	1.72305
ABCA7	-0.7578	0.314093
ABCA8A	1.86735	1.31524
ABCA8B	-0.654536	0.258866
ABCA9	-0.969296	0.41817
ABCB10	-1.54415	0.911836
ABCB11	-1.06927	0.499032
ABCB1A	0.267867	0.0920484
ABCB1B	-0.440505	0.155851
ABCB4	-0.47237	0.174034
ABCB6	-1.56605	0.865729
ABCB7	1.03378	0.470594
ABCB8	-1.78569	1.2115
ABCB9	0.731636	0.29966
ABCC1	-1.32499	0.67534
ABCC10	-0.353264	0.122901
ABCC12	-0.166551	0.0530399
ABCC2	-0.907268	0.391606
ABCC3	-0.383472	0.136997
ABCC4	1.1163	0.532202
ABCC5	-0.759155	0.314811
ABCC6	-0.445567	0.163069
ABCC8	-0.284565	0.097617
ABCC9	-0.657344	0.259274
ABCD1	-0.142983	0.0468495
ABCD2	1.0426	0.478851
ABCD3	-0.850212	0.358343
ABCD4	-0.8932	0.379699
ABCE1	1.04916	0.49046
ABCF1	-0.319533	0.111939
ABCF2	-0.151154	0.0493586
ABCG1	-0.000181242	5.51583e-05
ABCG2	1.00502	0.447499
ABCG3	1.26738	0.641082
ABCG4	0.812478	0.344304
ABCG5	-0.099434	0.0321233
ABCG8	-0.050648	0.0160122
ABHD1	-0.325116	0.114234
ABHD10	0.163838	0.0542619
ABHD11	-0.524123	0.197192
ABHD12	1.4463	0.764032
ABHD13	0.129899	0.0421438
ABHD14A	-1.62401	0.968451
ABHD14B	0.34739	0.12123
ABHD15	0.583713	0.222689
ABHD16A	-1.53414	0.862874
ABHD2	0.535803	0.197994
ABHD3	0.952449	0.422051
ABHD5	1.24086	0.630185
ABHD6	-1.05681	0.462825
ABI1	0.117137	0.037424
ABI2	-1.49957	0.814468
ABI3	-0.431821	0.157395
ABI3BP	1.27687	0.656597
ABL1	-0.857707	0.359444
ABL2	-2.0538	1.67933
ABLIM1	-1.26518	0.626428
ABLIM2	0.750838	0.29719
ABLIM3	-1.37533	0.680661
ABO	0.295811	0.100432
ABR	1.29553	0.645566
ABRA	-1.08333	0.473439
ABT1	-0.0474836	0.0148472
ABTB1	0.162079	0.0536507
ABTB2	-0.0976392	0.0314662
ACAA1A	-0.877958	0.380453
ACAA1B	-0.917292	0.381229
ACAA2	1.89154	1.37741
ACACA	-0.856824	0.350263
ACACB	-0.385767	0.138264
ACAD10	0.187225	0.0622999
ACAD11	0.840851	0.358957
ACAD12	-1.0459	0.46674
ACAD8	0.600659	0.232186
ACAD9	-0.649844	0.255928
ACADL	0.722697	0.294663
ACADM	1.02475	0.470701
ACADS	-0.63443	0.244197
ACADSB	1.43637	0.792794
ACADVL	-1.59015	0.886
ACAN	-0.651359	0.258905
ACAP1	0.2182	0.073623
ACAP2	0.614874	0.239573
ACAT1	0.00279359	0.000871839
ACAT2	-1.3916	0.720348
ACBD3	-0.777313	0.308845
ACBD5	-0.858509	0.344221
ACD	0.331127	0.116508
ACE	0.180506	0.0599431
ACE2	-1.09923	0.484332
ACER1	-0.272654	0.093857
ACER2	-1.75796	0.974329
ACER3	0.519248	0.195563
ACHE	0.473434	0.172111
ACIN1	-0.543847	0.207443
ACLY	-1.56521	0.819517
ACNAT2	1.219	0.596973
ACO1	-0.279874	0.0966872
ACO2	-0.475302	0.175373
ACOT1	0.894365	0.365377
ACOT11	-0.884348	0.377825
ACOT12	-0.29678	0.101038
ACOT13	-1.11163	0.529224
ACOT2	-0.140327	0.0454954
ACOT3	-1.62372	0.994416
ACOT4	-0.0524035	0.0166396
ACOT5	-1.02027	0.459309
ACOT6	1.23009	0.60787
ACOT7	-0.112208	0.0363696
ACOT8	-1.07399	0.504562
ACOT9	1.30322	0.671954
ACOX1	-0.427713	0.153268
ACOX2	0.276238	0.0953466
ACOX3	0.880301	0.376224
ACOXL	-1.76419	1.02704
ACP1	-1.44145	0.741448
ACP2	0.872335	0.377935
ACP5	0.402302	0.145492
ACP6	0.485273	0.180286
ACPP	-1.08908	0.493756
ACR	0.886261	0.385719
ACRBP	-0.945225	0.421855
ACSBG1	0.698097	0.268624
ACSBG2	0.861181	0.371222
ACSF2	1.23216	0.619511
ACSF3	-0.639871	0.251603
ACSL1	-0.742826	0.300422
ACSL3	0.804039	0.329228
ACSL4	0.745079	0.30658
ACSL5	0.448733	0.161897
ACSL6	0.49178	0.180049
ACSM1	-1.38262	0.681879
ACSM2	0.372032	0.132842
ACSM3	-0.547973	0.200455
ACSM5	-0.332245	0.115964
ACSS1	0.871166	0.377026
ACSS2	-1.54595	0.88238
ACTA1	-0.0923256	0.0295513
ACTA2	-0.663936	0.265216
ACTB	-1.9029	1.17998
ACTC1	0.474707	0.17399
ACTG1	-1.00818	0.449119
ACTL6A	-0.527557	0.195307
ACTL6B	-1.52913	0.797002
ACTN1	0.631907	0.246195
ACTN2	-2.17289	1.9895
ACTN3	-0.729126	0.298836
ACTN4	-1.8289	1.2786
ACTR10	1.12405	0.534103
ACTR1B	0.245739	0.0827315
ACTR2	-0.667236	0.262299
ACTR3	0.432582	0.157645
ACTR5	-2.19608	1.72031
ACTR8	-0.558855	0.213979
ACVR1	1.3111	0.635951
ACVR1B	0.550692	0.21052
ACVR1C	0.125832	0.041112
ACVR2A	-0.702596	0.284224
ACVR2B	-0.521733	0.19534
ACVRL1	-0.899255	0.382452
ACY1	1.22842	0.602265
ACY3	1.77007	1.1028
ACYP2	0.465716	0.170408
ADA	-1.53711	0.892939
ADAD1	-0.960857	0.395988
ADAM10	0.967846	0.427911
ADAM11	-1.22961	0.620511
ADAM12	-0.735756	0.292212
ADAM15	-0.170014	0.0562122
ADAM17	0.599294	0.233037
ADAM18	-0.863946	0.369304
ADAM19	0.520905	0.195668
ADAM1A	-0.238188	0.0791416
ADAM1B	-1.45194	0.713098
ADAM2	-1.37208	0.738276
ADAM21	-1.00586	0.429096
ADAM22	1.46572	0.784394
ADAM23	-1.84989	1.25374
ADAM24	-0.488886	0.17948
ADAM25	0.864827	0.372411
ADAM26A	0.874816	0.368312
ADAM28	1.36991	0.740831
ADAM3	-1.4992	0.859405
ADAM32	0.555027	0.211199
ADAM33	-0.456786	0.168144
ADAM5	-0.825217	0.335502
ADAM6A	-0.394366	0.141766
ADAM7	-1.05571	0.479934
ADAM8	-1.32442	0.648758
ADAM9	1.10791	0.510556
ADAMDEC1	-1.78412	1.15382
ADAMTS1	1.27526	0.635204
ADAMTS10	0.0429996	0.0133161
ADAMTS12	1.22911	0.608027
ADAMTS15	0.100635	0.0318452
ADAMTS16	-0.345683	0.121884
ADAMTS18	-0.207745	0.0691994
ADAMTS19	-0.22933	0.0776648
ADAMTS2	0.529708	0.197404
ADAMTS20	0.579507	0.22371
ADAMTS3	0.443601	0.162107
ADAMTS4	1.85855	1.26934
ADAMTS5	-1.15279	0.564074
ADAMTS6	1.64874	1.03013
ADAMTS7	-0.28186	0.0961839
ADAMTS8	-0.650359	0.247958
ADAMTS9	1.02706	0.462221
ADAMTSL1	1.86984	1.18603
ADAMTSL2	-0.650844	0.257363
ADAMTSL3	1.49148	0.858161
ADAMTSL4	0.392234	0.135966
ADAMTSL5	-0.231613	0.0766186
ADAP1	0.688048	0.269692
ADAP2	-1.78314	1.20552
ADAR	-1.28164	0.660295
ADARB1	0.321836	0.110547
ADARB2	0.583526	0.224378
ADAT3	-0.67107	0.264685
ADCK1	0.941568	0.40362
ADCK2	-0.675687	0.256721
ADCK3	-1.98562	1.38974
ADCK4	-0.733264	0.297596
ADCK5	0.262544	0.0890434
ADCY1	-0.990609	0.451737
ADCY10	-1.32051	0.615573
ADCY2	0.169614	0.054963
ADCY3	0.940269	0.411224
ADCY4	0.757641	0.312482
ADCY5	-0.351589	0.123032
ADCY6	-2.01962	1.60402
ADCY7	-0.401575	0.144219
ADCY8	-0.092465	0.029347
ADCY9	0.259233	0.0881053
ADCYAP1	0.483632	0.17761
ADCYAP1R1	0.607827	0.236601
ADD1	0.836735	0.357849
ADD2	-0.456709	0.163908
ADD3	-0.73123	0.299979
ADH1	-0.515132	0.194349
ADH4	0.954872	0.42433
ADH5	-0.0380759	0.011986
ADH7	-0.675726	0.271054
ADHFE1	1.19278	0.592572
ADI1	1.14522	0.534563
ADIPOQ	1.03966	0.474807
ADIPOR1	-0.864278	0.37359
ADIPOR2	-0.954079	0.419037
ADK	0.260562	0.0877029
ADM	-0.92425	0.394525
ADM2	-0.379143	0.133387
ADNP2	0.0960496	0.0307668
ADO	0.639433	0.247275
ADORA1	0.772035	0.319297
ADORA2A	-2.13403	1.55596
ADORA2B	0.574869	0.221597
ADORA3	1.44725	0.801754
ADPGK	0.225488	0.0763712
ADPRHL2	0.192621	0.0644384
ADRA1A	-1.75553	1.10059
ADRA1B	1.1422	0.500064
ADRA2A	0.556305	0.207411
ADRA2B	0.137194	0.0441483
ADRA2C	-0.440124	0.161008
ADRB1	1.53875	0.875465
ADRB2	-0.927985	0.39706
ADRB3	-0.253188	0.0866157
ADRBK1	-0.863901	0.373809
ADRBK2	-1.75422	1.11316
ADRM1	-1.66707	1.01319
ADSL	-0.91121	0.401815
ADSS	1.39735	0.752102
ADSSL1	0.507679	0.187245
AEBP1	1.10421	0.527704
AEBP2	0.687826	0.271439
AEN	-0.308381	0.107016
AES	-0.848285	0.341118
AF251705	-0.872784	0.355222
AFAP1	-1.37792	0.698423
AFAP1L2	-0.949391	0.414397
AFF1	-0.68775	0.277345
AFF2	-0.728382	0.293993
AFF3	-1.31548	0.618868
AFF4	0.985056	0.445149
AFG3L1	0.883408	0.385313
AFG3L2	0.514331	0.193641
AFM	0.37796	0.134826
AFMID	0.215647	0.070409
AFP	-0.998744	0.440819
AFTPH	0.932537	0.414679
AGA	-0.134544	0.0435368
AGAP1	0.0320086	0.010009
AGAP2	0.941712	0.4202
AGAP3	1.75508	1.05139
AGBL3	-1.16228	0.528546
AGBL4	-0.363914	0.129715
AGBL5	-0.190582	0.0636794
AGER	0.366643	0.129489
AGFG1	1.29942	0.677267
AGGF1	-0.584055	0.220457
AGK	-0.460225	0.170041
AGL	0.319433	0.111965
AGMAT	-1.64826	0.90101
AGMO	1.09205	0.495323
AGPAT1	0.0917959	0.0295001
AGPAT2	0.619045	0.242511
AGPAT3	-1.92863	1.38781
AGPAT4	-1.63604	0.982224
AGPAT5	-0.105852	0.0342662
AGPAT6	-0.740251	0.30103
AGPAT9	0.187728	0.0604107
AGPS	1.00375	0.423404
AGR2	-0.0924147	0.0298174
AGRN	1.46499	0.721115
AGRP	-1.3391	0.636743
AGT	-0.0026244	0.000820107
AGTPBP1	-1.328	0.698647
AGTR1A	0.853001	0.365424
AGTR1B	-0.0678455	0.021196
AGTR2	0.621524	0.243465
AGTRAP	-1.16703	0.551754
AGXT	-0.287719	0.0987658
AGXT2	-0.294043	0.102106
AHCTF1	0.35743	0.124246
AHCY	-0.906841	0.396562
AHCYL1	0.451098	0.163021
AHI1	0.11935	0.0378812
AHNAK	1.23011	0.60725
AHR	2.03685	1.60403
AHRR	-0.811611	0.342665
AHSA1	0.254533	0.0863506
AHSG	1.2348	0.621553
AHSP	0.94195	0.420908
AI118078	0.62583	0.244305
AI314180	-1.68727	1.07726
AI317395	-0.111228	0.0360806
AI462493	-0.252032	0.0845602
AI464131	0.6148	0.230562
AI987944	0.293304	0.101649
AICDA	0.28519	0.0979049
AIDA	1.0532	0.475494
AIF1	-1.13277	0.541375
AIFM1	0.675898	0.261163
AIFM2	0.470654	0.17221
AIFM3	-0.680021	0.26543
AIM2	0.836229	0.357212
AIMP1	1.1608	0.546707
AIMP2	-0.455802	0.163429
AIP	-0.237748	0.080627
AIPL1	0.520793	0.190472
AIRE	-0.67009	0.266671
AK1	-0.495554	0.185416
AK2	0.9944	0.414826
AK3	1.17037	0.520863
AK4	0.852356	0.35611
AK5	-0.517263	0.193657
AK7	0.048106	0.015059
AK8	-0.816444	0.335917
AKAP1	-0.181302	0.0599041
AKAP10	-1.65092	1.03318
AKAP11	1.05914	0.497279
AKAP12	1.59665	0.940268
AKAP13	-0.902129	0.386926
AKAP14	-1.64393	0.957868
AKAP17B	0.470459	0.169477
AKAP2	-0.45365	0.165125
AKAP3	-1.01667	0.454882
AKAP4	-0.874472	0.376063
AKAP5	1.51207	0.832535
AKAP6	0.685145	0.266716
AKAP7	1.3064	0.604806
AKAP8	1.33973	0.665659
AKAP8L	-1.44256	0.808153
AKAP9	-1.27036	0.651088
AKIRIN2	0.550733	0.208798
AKNA	-1.35412	0.722937
AKP3	0.519538	0.196042
AKR1A1	-0.085299	0.027464
AKR1B10	-0.273197	0.0941889
AKR1B7	-1.69229	1.06345
AKR1B8	0.854766	0.359919
AKR1C18	-0.685573	0.271117
AKR1C21	-0.208431	0.0698615
AKR1C6	0.167444	0.0533589
AKR1D1	-1.09924	0.520854
AKR1E1	-1.57456	0.935405
AKR7A5	-0.991641	0.452057
AKT1	1.09494	0.515428
AKT1S1	0.801469	0.3269
AKT2	-0.965201	0.427596
AKT3	-1.7454	1.14882
AKTIP	-1.1272	0.537638
ALAD	-0.823717	0.349462
ALAS1	0.064656	0.0203788
ALAS2	-0.376046	0.13278
ALB	1.92076	1.41657
ALCAM	-1.16984	0.523764
ALDH18A1	-1.31018	0.668712
ALDH1A1	1.44487	0.810801
ALDH1A2	0.73855	0.300392
ALDH1A3	0.32482	0.113399
ALDH1A7	0.479351	0.170891
ALDH1B1	1.19328	0.590934
ALDH1L1	1.43485	0.779399
ALDH1L2	1.02727	0.475844
ALDH2	0.302514	0.105346
ALDH3A1	0.283262	0.093786
ALDH3A2	1.67235	0.90519
ALDH3B1	0.862854	0.367145
ALDH4A1	-0.268489	0.0912989
ALDH5A1	1.4978	0.801774
ALDH6A1	0.292755	0.100647
ALDH7A1	0.0177894	0.00552921
ALDH8A1	0.531881	0.200752
ALDH9A1	-1.23895	0.582265
ALDOA	-0.517904	0.195615
ALDOART1	-0.302683	0.102437
ALDOB	0.0786393	0.0245739
ALDOC	-0.830552	0.352726
ALG1	-0.170811	0.0556571
ALG10B	0.935499	0.414032
ALG11	0.00601108	0.00184615
ALG12	-0.885476	0.38644
ALG13	1.45159	0.774342
ALG2	0.614137	0.231998
ALG3	0.942012	0.39046
ALG5	0.482674	0.179895
ALG6	1.11175	0.531795
ALG8	-0.76358	0.305983
ALG9	-0.841279	0.359748
ALK	-0.095996	0.0310195
ALKBH1	1.16948	0.567574
ALKBH2	-1.12644	0.542519
ALKBH3	-1.62753	0.938321
ALKBH4	-1.87585	1.32705
ALKBH5	0.841752	0.354714
ALKBH6	0.56213	0.213661
ALKBH7	-1.56528	0.90569
ALKBH8	0.370733	0.132348
ALMS1	-1.46715	0.761813
ALOX12	-0.970775	0.433981
ALOX12B	0.965016	0.420567
ALOX12E	-2.30705	2.14712
ALOX15	-0.851985	0.352772
ALOX5	0.0513125	0.0160476
ALOX5AP	1.16788	0.524267
ALOX8	-0.205476	0.0673512
ALOXE3	-0.0331034	0.0104356
ALPI	-1.04175	0.47822
ALPK2	-0.658863	0.246769
ALPK3	0.315632	0.109373
ALPL	-0.58477	0.214897
ALPPL2	0.0873957	0.0280576
ALS2	-1.06795	0.492792
ALS2CL	-0.0478311	0.0148938
ALX1	0.104643	0.0332376
ALX3	0.691968	0.275766
ALX4	-0.0172369	0.00539632
ALYREF	-0.0606785	0.0189182
AMACR	-0.0507604	0.0155506
AMBN	0.371726	0.132584
AMBP	1.0733	0.488291
AMBRA1	-1.24705	0.634738
AMDHD1	-1.07315	0.486994
AMDHD2	-0.648991	0.247163
AMELX	-0.726713	0.295777
AMFR	0.676263	0.25871
AMH	-0.972054	0.435358
AMHR2	-0.410387	0.141698
AMIGO1	-1.26723	0.596139
AMIGO2	0.953734	0.427948
AMN	-1.01788	0.462602
AMOT	1.06623	0.489422
AMOTL1	1.52308	0.880453
AMOTL2	-0.31781	0.107356
AMPH	-0.264246	0.0871045
AMY1	0.795556	0.334429
ANAPC1	-1.55024	0.878016
ANAPC11	-0.852776	0.35343
ANAPC2	0.550505	0.208969
ANAPC4	0.677398	0.267654
ANAPC5	-0.477581	0.172187
ANAPC7	1.24141	0.631397
ANG	0.323106	0.113379
ANG2	-0.039246	0.0122841
ANG3	-0.135404	0.0439334
ANG4	-0.427904	0.155408
ANGPT1	-1.17539	0.563877
ANGPT2	0.198513	0.0657351
ANGPT4	-0.50806	0.190478
ANGPTL1	0.406826	0.145532
ANGPTL3	0.713963	0.274884
ANGPTL4	-1.66474	1.00001
ANK	1.60344	0.952062
ANK1	-0.348991	0.123519
ANK2	0.806365	0.337014
ANK3	-1.02527	0.467013
ANKFY1	-0.817239	0.346752
ANKLE2	0.010202	0.00316809
ANKRD1	0.3188	0.111694
ANKRD11	-1.03055	0.437819
ANKRD13C	0.413374	0.150102
ANKRD17	1.70468	1.08716
ANKRD2	-0.852647	0.364413
ANKRD23	-1.22593	0.615292
ANKRD24	-0.994042	0.453604
ANKRD26	0.717152	0.287183
ANKRD27	1.11529	0.536494
ANKRD33	-1.15116	0.520931
ANKRD42	0.279569	0.0938549
ANKRD54	-1.30112	0.658312
ANKRD6	-0.0651517	0.0208017
ANKS1	0.676811	0.264173
ANKS4B	-0.00137883	0.000430354
ANKZF1	-0.346129	0.122163
ANLN	1.3785	0.748969
ANO1	1.72445	1.12096
ANO10	-0.944418	0.406078
ANO3	-1.85798	1.08539
ANO4	0.543204	0.205994
ANO6	0.165379	0.0547264
ANO8	0.474096	0.17224
ANO9	-0.768902	0.305817
ANP32A	-1.86046	1.11272
ANP32B	-1.6323	0.923096
ANP32E	1.53861	0.906225
ANPEP	-0.394728	0.140072
ANTXR1	0.56858	0.207642
ANTXR2	0.485438	0.181087
ANXA1	-0.960567	0.40059
ANXA2	-1.78072	1.18012
ANXA3	-0.224678	0.0743885
ANXA4	-1.48758	0.764508
ANXA5	1.18976	0.571354
ANXA6	-0.566668	0.209264
ANXA7	0.773961	0.322023
ANXA8	-0.899421	0.391756
ANXA9	0.293552	0.10197
AOAH	-0.520035	0.196574
AOC3	-0.728494	0.291073
AOX1	-1.36931	0.7407
AOX3	0.121846	0.0391695
AOX4	-0.526529	0.194435
AP1AR	0.839173	0.356441
AP1B1	-0.919809	0.385202
AP1G1	0.659464	0.250651
AP1G2	-2.10883	1.71236
AP1M1	0.450119	0.165635
AP1M2	0.017916	0.00542373
AP1S1	-1.11809	0.524014
AP1S2	-0.921538	0.383168
AP1S3	1.95322	1.4191
AP2A1	-1.3851	0.659821
AP2A2	-1.61478	0.990401
AP2B1	1.66297	0.942573
AP2M1	0.40696	0.147174
AP2S1	-0.743506	0.303336
AP3B1	-0.494823	0.178935
AP3B2	1.12817	0.522231
AP3D1	-1.07979	0.496117
AP3M1	0.88929	0.388269
AP3M2	1.17708	0.580261
AP3S1	0.949657	0.425581
AP3S2	-0.675052	0.270894
AP4B1	0.474216	0.175353
AP4E1	1.19766	0.59778
AP4M1	0.447375	0.164548
AP4S1	0.882885	0.382779
APAF1	0.709133	0.287095
APBA1	-0.4479	0.164507
APBA2	0.282886	0.0978523
APBA3	-0.838713	0.344186
APBB1	-0.485496	0.180386
APBB1IP	0.298405	0.103809
APBB2	0.490874	0.181527
APBB3	-0.120917	0.0388277
APC	-1.34674	0.704019
APC2	0.569511	0.216038
APCDD1	0.495974	0.181552
APCS	0.283048	0.097807
APEH	1.01576	0.447259
APEX1	0.567009	0.212948
APEX2	-0.18729	0.059916
APH1A	1.58481	0.943564
APH1B	1.37589	0.737911
API5	-1.27882	0.60624
APIP	1.23734	0.629015
APITD1	-1.22199	0.564802
APLF	1.46501	0.828149
APLN	-0.61793	0.23884
APLNR	-1.73893	1.03998
APLP1	0.0621251	0.0198293
APLP2	1.23439	0.600762
APOA1	-0.303762	0.103241
APOA1BP	0.247025	0.08344
APOA2	-0.595926	0.226985
APOA4	1.37758	0.729187
APOA5	0.292116	0.0989861
APOB	0.250502	0.0824376
APOBEC1	0.782736	0.306425
APOBEC3	0.541035	0.205915
APOBR	0.506816	0.186944
APOC1	1.43644	0.788746
APOC2	-0.81252	0.344012
APOC3	-0.448532	0.163768
APOD	0.366079	0.130521
APOE	0.191433	0.062822
APOH	0.021838	0.00686823
APOL11B	-0.819893	0.344901
APOL6	0.987126	0.424014
APOL7A	-0.0194502	0.00611524
APOL8	-1.6121	0.932513
APOLD1	0.47483	0.170505
APOM	0.364079	0.12955
APP	-1.08821	0.472342
APPBP2	0.153105	0.0497726
APPL1	-0.550475	0.209113
APPL2	0.923163	0.398524
APRT	-1.18506	0.527796
APTX	-0.45068	0.165961
AQP1	-0.696194	0.276163
AQP11	0.755353	0.312857
AQP12	-0.459795	0.169099
AQP2	-0.381231	0.134551
AQP3	-0.303132	0.10551
AQP4	0.316331	0.110059
AQP5	-0.562512	0.214484
AQP6	-0.137858	0.0447945
AQP7	0.0420027	0.0129675
AQP8	1.0417	0.444981
AQP9	-0.549723	0.207544
AQR	-1.29614	0.644229
AR	1.37569	0.745471
ARAF	0.600763	0.234
ARAP1	-0.707322	0.287024
ARAP2	0.530622	0.201382
ARAP3	-1.38233	0.676037
ARC	-0.859428	0.371112
ARCN1	-0.827113	0.343211
AREG	1.74023	0.973231
ARF1	-0.381331	0.136646
ARF2	1.33903	0.688185
ARF3	0.213875	0.0721341
ARF4	0.217953	0.0729905
ARF5	1.51411	0.852115
ARF6	0.396689	0.141748
ARFGAP1	-1.51379	0.839065
ARFGAP2	1.89309	1.38159
ARFGAP3	0.582657	0.218354
ARFGEF1	1.07485	0.507508
ARFGEF2	0.288961	0.0998993
ARFIP1	1.40068	0.756783
ARFIP2	0.549536	0.200802
ARFRP1	-0.451911	0.164544
ARG1	-0.52295	0.197594
ARG2	-1.02472	0.47313
ARHGAP1	0.934169	0.383266
ARHGAP10	-1.23405	0.596849
ARHGAP11A	1.76054	1.1682
ARHGAP12	0.620178	0.243615
ARHGAP15	1.10056	0.513671
ARHGAP17	-0.605926	0.236052
ARHGAP18	-0.258262	0.0880934
ARHGAP19	-0.594415	0.231153
ARHGAP20	0.309322	0.106375
ARHGAP21	0.449576	0.158689
ARHGAP22	-0.716376	0.29207
ARHGAP23	1.32018	0.686943
ARHGAP24	-0.337715	0.118118
ARHGAP25	0.104221	0.0333208
ARHGAP26	1.81323	1.23471
ARHGAP27	-0.299337	0.103732
ARHGAP28	-0.618079	0.239352
ARHGAP29	0.969405	0.437665
ARHGAP30	1.2255	0.619594
ARHGAP31	-0.141539	0.046196
ARHGAP32	-0.317177	0.110156
ARHGAP33	0.534058	0.199938
ARHGAP36	-0.652819	0.252289
ARHGAP39	1.09613	0.501658
ARHGAP4	0.345141	0.120126
ARHGAP42	0.533309	0.200486
ARHGAP44	0.618022	0.237976
ARHGAP5	-2.08758	1.42319
ARHGAP6	1.19926	0.582839
ARHGAP8	-0.701689	0.283508
ARHGAP9	-0.399778	0.142947
ARHGDIA	-0.00228326	0.000698997
ARHGDIB	-0.551217	0.207078
ARHGDIG	-1.75732	1.02692
ARHGEF1	-1.61237	0.958263
ARHGEF10	-0.485482	0.180839
ARHGEF10L	-0.0155075	0.00485548
ARHGEF11	1.55745	0.846656
ARHGEF12	0.654354	0.249536
ARHGEF15	-0.080019	0.025224
ARHGEF16	-2.11574	1.47895
ARHGEF17	0.65628	0.26071
ARHGEF18	-0.873688	0.363343
ARHGEF2	-1.00117	0.43788
ARHGEF25	-0.696489	0.274514
ARHGEF3	-0.337589	0.116882
ARHGEF38	-0.37274	0.132709
ARHGEF4	-0.0351419	0.0110607
ARHGEF40	-1.23622	0.623514
ARHGEF5	-0.308831	0.107854
ARHGEF6	0.893623	0.391407
ARHGEF7	0.722635	0.281876
ARHGEF9	-0.800754	0.337225
ARID1A	1.07432	0.467296
ARID2	1.07228	0.503498
ARID3A	-0.409924	0.14715
ARID3B	-0.97383	0.440279
ARID4A	-1.52381	0.871483
ARID4B	-1.68282	0.904795
ARID5A	1.46004	0.750956
ARID5B	0.618502	0.239452
ARIH1	0.0335719	0.0106075
ARIH2	-1.84549	1.29175
ARL1	0.411888	0.14522
ARL10	-1.09739	0.497514
ARL11	-0.339948	0.119417
ARL13A	0.632711	0.239501
ARL13B	1.04891	0.489551
ARL14	-0.792665	0.328147
ARL15	0.635937	0.251102
ARL16	-1.13634	0.543054
ARL2	-0.154687	0.0504872
ARL2BP	0.990537	0.43228
ARL3	-1.65672	0.919656
ARL4A	-1.27656	0.637901
ARL4C	0.941757	0.392435
ARL4D	0.508664	0.190326
ARL5A	0.468656	0.173207
ARL5B	1.91293	1.30808
ARL6	0.652065	0.25878
ARL6IP1	-0.425743	0.155196
ARL6IP4	-0.768462	0.304688
ARL6IP5	1.99994	1.41588
ARL8A	1.36541	0.675099
ARL8B	1.48455	0.80975
ARMC1	1.2387	0.583644
ARMC10	1.46152	0.804566
ARMC4	-1.5718	0.830532
ARMCX3	0.543743	0.204758
ARMCX5	0.863702	0.365429
ARNT	-0.10832	0.0342188
ARNT2	1.1106	0.511915
ARNTL	1.45656	0.767751
ARNTL2	-0.480135	0.17781
ARPC1A	1.7373	0.997345
ARPC2	-1.28765	0.657529
ARPC3	0.212981	0.0708174
ARPC4	-1.36092	0.723808
ARPC5	-0.433781	0.152101
ARPC5L	0.664608	0.262722
ARPP19	-1.46384	0.829989
ARPP21	-0.930231	0.413293
ARR3	-1.55168	0.815714
ARRB1	0.527651	0.198839
ARRB2	-0.887847	0.387937
ARRDC3	0.0160748	0.00504767
ARSA	-0.783647	0.326018
ARSB	1.80302	1.22073
ARSG	-0.664839	0.264633
ARSI	-0.621519	0.243322
ARSJ	0.432824	0.158322
ARSK	-1.36928	0.741047
ART1	0.701014	0.283488
ART2A-PS	0.710456	0.288633
ART2B	-1.22879	0.558421
ART3	-0.556462	0.211127
ART4	0.446901	0.160736
ART5	0.685238	0.275623
ARTN	-0.0290762	0.0091272
ARVCF	0.371244	0.130993
ARX	-1.32142	0.687509
AS3MT	0.229741	0.0779026
ASAH1	1.31614	0.674834
ASAH2	0.218595	0.0707668
ASAP1	-0.562277	0.208673
ASAP2	1.38971	0.7434
ASAP3	1.21804	0.590447
ASB10	0.918608	0.386051
ASB2	-1.42559	0.793219
ASB4	0.47925	0.1754
ASB6	0.386969	0.138986
ASB8	1.33329	0.70836
ASB9	-1.09912	0.523785
ASCC1	0.644536	0.254741
ASCC3	-0.924484	0.39567
ASCL1	-1.83024	1.1887
ASCL2	-0.635576	0.24911
ASCL3	1.20548	0.555156
ASF1A	0.175861	0.0585027
ASF1B	-1.03418	0.47469
ASGR1	-0.0543433	0.0171147
ASGR2	-0.722603	0.295424
ASH1L	0.508697	0.191341
ASH2L	-0.196189	0.0656027
ASL	-0.736014	0.302521
ASNA1	1.3094	0.685499
ASNSD1	0.61106	0.238951
ASPA	-0.475423	0.174037
ASPH	0.708642	0.274475
ASPHD1	-1.22453	0.582111
ASPHD2	0.333444	0.11732
ASPM	-1.71896	1.0358
ASPN	-0.117804	0.0383663
ASPRV1	-1.69555	0.969737
ASPSCR1	-1.01043	0.462257
ASRGL1	0.0222308	0.00695562
ASS1	-1.53626	0.892428
ASTL	-1.36587	0.735717
ASTN1	0.959053	0.411549
ASTN2	-0.566521	0.217846
ASXL1	1.17129	0.565275
ASXL2	-1.41609	0.780536
ASXL3	1.21143	0.567408
ASZ1	0.377428	0.134805
ATAD1	-1.307	0.686323
ATAD2	0.00813426	0.0024856
ATAD2B	-0.0690021	0.0218844
ATAD3A	-1.22552	0.612846
ATAD5	1.08681	0.505056
ATAT1	-0.599745	0.228672
ATCAY	1.07401	0.50577
ATE1	-0.132245	0.0427453
ATF2	1.40365	0.772218
ATF3	-1.50195	0.866791
ATF4	-1.5472	0.878059
ATF5	0.353041	0.125149
ATF6	-0.49901	0.183707
ATF6B	-0.386022	0.135458
ATF7	0.350241	0.124228
ATF7IP	0.660961	0.255926
ATF7IP2	0.812311	0.344205
ATG10	-1.00897	0.462798
ATG12	1.50042	0.867451
ATG13	-1.70595	0.917821
ATG14	-1.79663	1.20826
ATG16L1	-1.95405	1.48158
ATG16L2	1.33054	0.63838
ATG2A	-1.57821	0.81123
ATG3	0.165709	0.0549218
ATG4A	1.26066	0.646672
ATG4B	-1.96382	1.50017
ATG4C	-0.53298	0.20011
ATG4D	-1.20141	0.581171
ATG5	-1.51505	0.775034
ATG7	-0.118745	0.0385463
ATG9A	0.961184	0.421688
ATIC	-1.02365	0.461068
ATL1	-0.665258	0.265946
ATL2	-0.620866	0.243745
ATL3	1.17418	0.551927
ATM	1.16295	0.551986
ATMIN	1.47099	0.787325
ATN1	1.61696	0.99523
ATOH1	-0.422218	0.153084
ATOH7	-1.43015	0.751572
ATOH8	0.661489	0.261763
ATOX1	-1.44934	0.815628
ATP10A	-0.0964992	0.0311788
ATP10B	0.421416	0.151439
ATP10D	1.20901	0.60673
ATP11A	1.07057	0.50302
ATP11B	1.516	0.811965
ATP11C	0.856313	0.353527
ATP12A	-0.538614	0.200698
ATP13A1	0.228119	0.0765004
ATP13A2	-0.681009	0.2618
ATP13A3	-0.660081	0.26334
ATP13A4	0.500519	0.185538
ATP13A5	0.050451	0.0157837
ATP1A1	0.183707	0.0602817
ATP1A2	-0.141443	0.046467
ATP1A3	1.52365	0.81724
ATP1A4	0.579303	0.219994
ATP1B1	-1.18147	0.550624
ATP1B2	1.71305	1.03951
ATP1B3	1.37879	0.749091
ATP1B4	-0.483213	0.177548
ATP2A1	0.42716	0.15262
ATP2A2	0.526648	0.192836
ATP2A3	0.460657	0.16526
ATP2B1	0.795163	0.332048
ATP2B2	-0.721874	0.294913
ATP2B3	1.36227	0.73453
ATP2B4	-1.11338	0.499646
ATP2C1	0.834837	0.355617
ATP2C2	-0.823191	0.350315
ATP4A	0.8159	0.345521
ATP4B	-0.296559	0.10296
ATP5A1	0.267604	0.0888767
ATP5B	1.20846	0.580652
ATP5C1	1.5912	0.829342
ATP5D	-1.04754	0.447114
ATP5E	-1.27959	0.590406
ATP5F1	1.01509	0.455529
ATP5G1	0.0700964	0.0224454
ATP5G2	1.14526	0.557374
ATP5G3	-0.273317	0.0941988
ATP5H	-0.812185	0.325877
ATP5J	-0.258711	0.088567
ATP5J2	-1.51667	0.781485
ATP5K	-1.56658	0.850182
ATP5L	-1.29325	0.620787
ATP5O	-0.419786	0.152806
ATP5S	1.79941	1.2344
ATP6AP1	1.58894	0.961065
ATP6AP2	1.09227	0.512484
ATP6V0A1	-1.35953	0.655132
ATP6V0A2	-0.297826	0.102354
ATP6V0A4	0.837269	0.358255
ATP6V0B	-0.485933	0.17961
ATP6V0C	-0.643576	0.25302
ATP6V0D1	0.202697	0.0680013
ATP6V0D2	-0.0779794	0.0248708
ATP6V0E	0.452924	0.164195
ATP6V0E2	0.534429	0.196736
ATP6V1A	1.06723	0.47512
ATP6V1B1	-0.0717202	0.022761
ATP6V1B2	1.30944	0.684486
ATP6V1C1	0.398267	0.143746
ATP6V1C2	-1.0287	0.47405
ATP6V1D	0.311535	0.10617
ATP6V1E1	-1.80202	1.20936
ATP6V1E2	-0.372488	0.12814
ATP6V1F	-0.508988	0.191612
ATP6V1G1	-1.85148	1.30767
ATP6V1G2	1.22738	0.588216
ATP6V1H	0.556334	0.213195
ATP7A	-0.468142	0.172385
ATP7B	-0.128646	0.0414832
ATP8A1	-0.118896	0.038737
ATP8A2	-0.234119	0.0795203
ATP8B1	-0.88634	0.382261
ATP8B2	-0.256869	0.0862231
ATP8B3	0.0309069	0.00972272
ATP8B4	-1.56553	0.861646
ATP9A	1.45995	0.785322
ATP9B	0.556848	0.212636
ATPAF1	-0.144908	0.0470127
ATPAF2	-0.762082	0.315563
ATPIF1	-1.69412	0.921673
ATR	0.632549	0.241185
ATRIP	-0.0306931	0.00968767
ATRN	1.80581	1.14383
ATRNL1	-1.08397	0.506974
ATRX	-1.38321	0.709641
ATXN1	-1.73359	1.14188
ATXN10	-0.545508	0.207681
ATXN1L	1.0613	0.496943
ATXN2	-1.58306	0.861583
ATXN2L	-0.62043	0.243011
ATXN3	0.212462	0.0715995
ATXN7	0.502188	0.184804
ATXN7L3	-1.25257	0.589653
AU015836	0.5723	0.217877
AU018091	-0.992821	0.452024
AU041133	1.85771	1.3028
AUH	0.539698	0.204654
AUP1	0.416933	0.150395
AURKA	-0.775446	0.312509
AURKAIP1	-0.323026	0.11343
AURKB	-0.4209	0.149365
AURKC	-0.276818	0.0953537
AVEN	-1.6121	0.96801
AVIL	-0.064634	0.0202094
AVP	-0.853269	0.363964
AVPR1A	0.170012	0.0551648
AVPR1B	-0.439382	0.158594
AVPR2	0.997467	0.453672
AXIN1	-0.0260131	0.0079446
AXIN2	0.120321	0.0391299
AXL	-0.31298	0.106762
AZGP1	0.341445	0.120083
AZI2	0.93076	0.413856
B230216G23RIK	0.608852	0.233907
B230307C23RIK	-0.25904	0.0869633
B2M	1.29675	0.658072
B3GALNT1	0.13542	0.0440026
B3GALNT2	-1.22589	0.577127
B3GALT1	0.604716	0.236133
B3GALT2	0.186796	0.0610356
B3GALT4	1.41786	0.748861
B3GALT5	0.10445	0.0331523
B3GALT6	0.550185	0.209482
B3GAT1	-0.289998	0.100201
B3GAT2	0.493459	0.184661
B3GAT3	-0.175444	0.0563373
B3GNT1	1.63083	1.01147
B3GNT2	-0.0489078	0.0151892
B3GNT3	-0.627911	0.241036
B3GNT4	0.0694636	0.0221287
B3GNT5	0.761776	0.313864
B3GNT6	-0.42387	0.15452
B3GNT7	0.234424	0.0784581
B3GNT8	0.737734	0.291434
B4GALNT1	-0.0861753	0.0275482
B4GALNT2	-0.190845	0.0632455
B4GALNT4	-1.64146	0.948305
B4GALT1	0.711694	0.288724
B4GALT2	-1.16512	0.572444
B4GALT3	-0.406184	0.146893
B4GALT4	0.365801	0.130447
B4GALT5	-0.75845	0.314518
B4GALT6	-0.55209	0.207101
B4GALT7	-0.821412	0.334192
B9D1	-0.67465	0.256431
B9D2	-0.118044	0.0382026
BAAT	0.93829	0.410799
BACE1	-1.51419	0.777031
BACE2	0.405304	0.145699
BACH1	-2.2058	1.69868
BACH2	0.156066	0.0510572
BAD	-1.37648	0.694271
BAG1	-1.8997	1.2036
BAG3	0.624098	0.237314
BAG4	0.0471562	0.0149544
BAG5	0.364286	0.128413
BAG6	-0.26399	0.0903992
BAHD1	2.1356	1.66181
BAI1	-0.670085	0.260513
BAI2	-0.255336	0.0874304
BAI3	1.32804	0.675044
BAIAP2	-0.204592	0.0687591
BAIAP2L1	0.480369	0.172568
BAK1	-1.06218	0.455586
BAMBI	-0.544983	0.207944
BANF1	-0.0573444	0.0182047
BANP	-1.58227	0.891474
BAP1	0.354704	0.125816
BARD1	-0.783473	0.318752
BARHL1	0.867071	0.374994
BARHL2	0.871745	0.355898
BARX1	-0.421904	0.152274
BARX2	-0.538213	0.204852
BASP1	-0.560546	0.209095
BATF	-0.4583	0.169197
BATF2	-0.0872807	0.0273076
BATF3	-1.14773	0.546778
BAX	2.01134	1.59387
BAZ1A	0.816489	0.345517
BAZ1B	-0.798989	0.324096
BAZ2A	-1.40198	0.687262
BBC3	-0.721497	0.29238
BBOX1	1.62447	0.975371
BBS1	0.607915	0.234286
BBS10	0.73575	0.29904
BBS12	-0.550938	0.210653
BBS2	1.27546	0.64392
BBS4	-1.03515	0.479339
BBS5	1.23598	0.596223
BBS7	-0.352249	0.12474
BBS9	1.42184	0.707227
BBX	-1.11391	0.535178
BC003331	-0.561778	0.212534
BC005764	0.0574625	0.018291
BC018242	-0.167495	0.0555479
BC021614	0.296337	0.102923
BC021785	-0.697223	0.266408
BC026585	-1.29761	0.678367
BC027231	1.70293	1.06894
BC048546	-1.08178	0.490934
BCAM	0.865042	0.368775
BCAN	-1.06186	0.486965
BCAP31	-0.676054	0.270881
BCAR1	-0.733583	0.286221
BCAR3	-0.0809333	0.0260077
BCAS2	-0.810012	0.339256
BCAT1	0.145735	0.046691
BCAT2	-1.30051	0.633917
BCCIP	0.230376	0.0781586
BCDIN3D	-0.978291	0.443716
BCHE	1.55714	0.913101
BCKDHA	-0.207508	0.069525
BCKDHB	0.365103	0.130133
BCKDK	-1.04035	0.480663
BCL10	0.746927	0.308274
BCL11A	-1.40679	0.773355
BCL11B	0.978704	0.437727
BCL2	1.4014	0.703427
BCL2L1	0.701136	0.282005
BCL2L10	-1.36109	0.686268
BCL2L11	-0.0183373	0.0057367
BCL2L12	1.70966	1.10563
BCL2L14	-0.258869	0.0882761
BCL2L2	-1.24483	0.621261
BCL3	-0.477724	0.176714
BCL6	-1.46867	0.809305
BCL6B	-0.562092	0.210548
BCL9	0.278494	0.0948489
BCL9L	-1.33556	0.708127
BCLAF1	-1.58892	0.86591
BCO2	-1.1698	0.545216
BCOR	1.7563	1.17152
BCORL1	-1.64139	1.00897
BCR	-1.75781	1.09991
BCS1L	-1.04682	0.482764
BDH1	1.95706	1.35789
BDH2	-0.634577	0.250543
BDKRB1	-1.44716	0.813847
BDKRB2	-0.751714	0.310168
BDNF	-1.66723	1.05254
BDP1	0.685956	0.272904
BECN1	1.77981	1.20308
BEND6	-1.80269	1.18775
BEST1	0.144829	0.0472641
BEST2	0.335019	0.116951
BET1	1.59746	0.842144
BET1L	0.981014	0.445577
BEX1	-1.37535	0.695579
BEX2	1.6906	1.02652
BFAR	-0.00119845	0.000372348
BFSP1	-1.66273	0.934285
BFSP2	-1.57885	0.87609
BGN	-1.57213	0.931156
BHLHA15	0.0897646	0.028709
BHLHA9	0.841507	0.359131
BHLHB9	0.111437	0.0356557
BHLHE22	1.77755	1.19365
BHLHE23	-1.21613	0.579614
BHLHE40	1.35185	0.712914
BHLHE41	0.752621	0.293416
BHMT	-0.893176	0.388302
BHMT2	-0.822754	0.324978
BICC1	-0.993117	0.438928
BICD1	0.880126	0.378795
BICD2	-0.470275	0.169122
BID	-0.986445	0.425878
BIK	-2.02887	1.61464
BIN1	0.464179	0.170371
BIN3	-1.96349	1.35526
BIRC2	0.0629473	0.020068
BIRC3	-1.15225	0.530106
BIRC5	0.664811	0.265609
BIRC6	-2.01502	1.29113
BIRC7	0.37556	0.134247
BLCAP	0.97968	0.435547
BLK	-0.660668	0.262911
BLM	1.15953	0.568081
BLMH	-1.05871	0.473039
BLNK	-1.75547	1.03693
BLOC1S2	0.0515835	0.0164074
BLOC1S3	0.784957	0.313526
BLVRA	-0.858905	0.350375
BLVRB	-1.26157	0.63257
BLZF1	1.14962	0.506678
BMF	-0.706884	0.271723
BMI1	0.522784	0.197839
BMP1	-1.18247	0.586263
BMP10	1.38239	0.74264
BMP15	-0.359826	0.128048
BMP2	-1.45235	0.758059
BMP2K	-0.301571	0.10432
BMP4	-0.929582	0.41177
BMP5	-0.0396277	0.0124355
BMP6	-0.24688	0.0838942
BMP7	0.463498	0.17014
BMP8A	1.0456	0.463555
BMP8B	0.589358	0.218226
BMPER	1.60344	0.951368
BMPR1A	0.582204	0.222079
BMPR1B	1.12618	0.526844
BMPR2	-1.81435	1.0677
BMS1	-1.30035	0.644515
BMX	-1.25658	0.617676
BMYC	-0.343049	0.120791
BNC1	0.125474	0.0409525
BNC2	0.213575	0.0720375
BNIP1	-2.06701	1.70279
BNIP2	-1.40051	0.748824
BNIP3	1.6141	0.906706
BNIPL	-0.262997	0.0892381
BOC	-0.49028	0.182264
BOK	-0.0717218	0.0228968
BOLL	1.05059	0.485258
BOP1	0.176856	0.0580948
BPHL	-0.887978	0.383415
BPIFA1	-1.77348	1.16251
BPIFB1	-0.753984	0.297607
BPTF	-1.62069	0.969701
BRAF	-0.963632	0.418305
BRAP	-0.213969	0.0716777
BRCA1	1.78964	1.18444
BRCA2	-1.95278	1.4311
BRCC3	0.599027	0.232316
BRD1	0.108094	0.0349811
BRD2	-0.638978	0.248408
BRD3	-1.48534	0.776622
BRD4	-1.68237	1.06179
BRD7	-1.86349	1.27827
BRD8	0.305675	0.106565
BRDT	-1.58333	0.907011
BRE	0.673061	0.267484
BRF1	0.13191	0.0418344
BRF2	-1.34886	0.712407
BRIP1	-1.0107	0.45087
BRIX1	0.146022	0.0480046
BRMS1	0.426131	0.152182
BRPF1	-1.37068	0.679213
BRPF3	-1.89002	1.36329
BRS3	-0.413017	0.144917
BRSK1	-1.59023	0.964576
BRSK2	-1.96204	1.50177
BRWD1	-0.597093	0.232275
BSG	0.679733	0.262416
BSND	2.38632	2.39738
BSPRY	-0.29458	0.101458
BST1	0.168669	0.0559401
BST2	-0.534756	0.199918
BTBD1	0.889979	0.386425
BTBD3	-1.35105	0.664495
BTBD7	-1.47157	0.809428
BTC	0.842078	0.361108
BTD	-1.57159	0.940265
BTF3	0.665001	0.258698
BTG1	-1.19401	0.584527
BTG2	-1.78095	1.09771
BTK	-0.107064	0.034744
BTLA	-0.646457	0.249705
BTN1A1	-0.270021	0.0893943
BTNL2	0.853058	0.359577
BTRC	1.41839	0.779397
BUB1	-0.383218	0.137486
BUB1B	-0.959395	0.423344
BUB3	0.825725	0.34881
BVES	0.528669	0.19782
BYSL	-1.31592	0.622101
BZW1	0.512694	0.191673
C030039L03RIK	1.42582	0.793312
C1D	-0.111237	0.0359282
C1GALT1	1.09668	0.517807
C1GALT1C1	1.12007	0.540168
C1QA	-0.914909	0.390154
C1QB	-1.67376	0.967942
C1QBP	0.76294	0.299818
C1QC	-0.839437	0.359063
C1QL2	-0.141132	0.0462392
C1QL3	0.19844	0.0641332
C1QTNF1	0.111218	0.0357488
C1QTNF2	0.265381	0.091234
C1QTNF3	-0.337346	0.119049
C1QTNF6	-0.227708	0.0767758
C1QTNF7	-0.163358	0.0527834
C1RA	1.35995	0.728707
C2	-0.276934	0.0955111
C230052I12RIK	0.790675	0.329389
C2CD2L	1.6502	0.924946
C2CD3	-0.155058	0.0505726
C3	-2.22609	2.00822
C330013J21RIK	0.744441	0.305652
C330027C09RIK	-0.765511	0.301851
C3AR1	1.68219	1.06663
C4BP	1.83419	1.22337
C5AR1	0.35291	0.12327
C6	0.0283935	0.00888123
C77370	-1.79837	1.19488
C8A	-0.170666	0.0557933
C8B	0.152837	0.0502617
C8G	0.478049	0.177817
C9	-1.19118	0.535805
CAB39	0.54235	0.20606
CABIN1	-1.24055	0.620614
CABLES1	1.08151	0.474666
CABP1	-0.584274	0.223432
CABP4	-0.356311	0.124439
CABYR	-1.91553	1.21698
CACNA1A	-1.9969	1.48624
CACNA1B	-1.85839	1.28873
CACNA1C	-1.51387	0.832019
CACNA1D	-0.936991	0.417274
CACNA1E	-0.529185	0.199618
CACNA1F	1.03893	0.481393
CACNA1G	-0.211858	0.0712352
CACNA1H	0.993156	0.445569
CACNA1S	-0.694108	0.272572
CACNA2D1	0.58615	0.225423
CACNA2D2	-1.91731	1.41916
CACNA2D3	0.570604	0.217566
CACNA2D4	-0.136353	0.0447209
CACNB1	0.475863	0.175598
CACNB2	1.01988	0.465114
CACNB3	-0.748538	0.305887
CACNB4	-1.46544	0.727161
CACNG1	-0.634074	0.250419
CACNG2	-1.28247	0.664657
CACNG3	2.19071	1.74422
CACNG4	-0.499847	0.185132
CACNG5	0.409465	0.148345
CACNG6	0.490536	0.181087
CACNG7	0.577659	0.222045
CACNG8	1.07098	0.50396
CACYBP	0.860868	0.360224
CAD	-1.07736	0.508504
CADM1	-1.49711	0.827449
CADM2	0.326383	0.114073
CADM3	-1.66189	0.956807
CADM4	-1.13635	0.516204
CADPS	0.801832	0.336838
CADPS2	-0.923616	0.405376
CALB1	-0.219035	0.0710443
CALB2	0.413623	0.15022
CALCA	-0.849567	0.361196
CALCB	0.688989	0.27174
CALCOCO1	-0.504392	0.186894
CALCOCO2	0.482978	0.180034
CALCR	-0.0427182	0.0135218
CALCRL	0.434862	0.155288
CALD1	-1.86333	1.27014
CALM4	-1.78351	1.20575
CALR	-1.089	0.489978
CALR3	0.0578618	0.0183187
CALU	0.117417	0.0375779
CALY	-1.05246	0.46603
CAMK1	-1.99197	1.53116
CAMK1D	-0.0399172	0.0126004
CAMK1G	0.126924	0.0413573
CAMK2A	-1.4581	0.787604
CAMK2B	1.06076	0.460724
CAMK2D	-0.827006	0.350291
CAMK2G	-0.445462	0.163684
CAMK2N1	-0.786714	0.329653
CAMK2N2	-0.816895	0.331555
CAMK4	-0.951515	0.395486
CAMKK1	1.98508	1.53734
CAMKK2	1.06775	0.487272
CAMKV	0.53616	0.203423
CAML	1.18858	0.578863
CAMP	0.464925	0.171902
CAMSAP1	0.811777	0.343166
CAMSAP2	-0.48925	0.174001
CAMSAP3	-0.563703	0.213748
CAMTA1	0.552718	0.211199
CAMTA2	-0.912308	0.402681
CAND1	1.38301	0.724185
CANT1	-0.243988	0.0819988
CANX	1.1466	0.559466
CAP1	0.642185	0.24948
CAP2	0.538192	0.203113
CAPG	-1.45015	0.760496
CAPN1	-0.593024	0.230478
CAPN10	-0.541174	0.204973
CAPN11	0.762216	0.316466
CAPN12	1.01324	0.463746
CAPN13	0.0151821	0.00471125
CAPN2	0.364106	0.129282
CAPN3	-0.324469	0.10989
CAPN5	-0.611839	0.239167
CAPN6	-0.0316563	0.00977719
CAPN7	1.09625	0.520197
CAPN8	-0.864185	0.371511
CAPN9	0.441398	0.156622
CAPNS1	1.55734	0.857143
CAPNS2	-0.967671	0.43708
CAPRIN1	0.618754	0.242928
CAPRIN2	-1.02458	0.451358
CAPZA1	0.453473	0.16643
CAPZA2	0.920866	0.40123
CAPZA3	-1.10717	0.507188
CAPZB	-1.73526	1.10578
CAR1	1.66995	0.983926
CAR12	1.36337	0.731776
CAR13	0.162747	0.0532174
CAR14	-0.432862	0.158336
CAR15	-0.406816	0.140477
CAR2	-0.0661614	0.0210055
CAR3	0.533648	0.197818
CAR4	-0.279651	0.096555
CAR5A	0.730309	0.283895
CAR5B	0.834919	0.355542
CAR6	0.762641	0.315272
CAR7	-1.4459	0.812406
CAR8	-0.49117	0.178487
CAR9	-0.887687	0.380151
CARD10	0.925108	0.376036
CARD11	0.481651	0.179042
CARD14	0.0602518	0.0191435
CARD6	-0.69259	0.279567
CARF	0.728266	0.298199
CARHSP1	0.4133	0.145027
CARKD	0.245951	0.0839425
CARM1	-0.969889	0.423362
CARS	0.0373505	0.0118195
CARS2	-0.72765	0.292053
CARTPT	-0.986019	0.443497
CASC3	1.97654	1.48307
CASC5	-1.76584	1.18216
CASK	-0.332002	0.116955
CASKIN1	-0.933232	0.411801
CASP1	-0.70094	0.276953
CASP12	0.5205	0.194108
CASP14	1.62471	0.999681
CASP2	0.368444	0.131579
CASP3	-1.82464	1.24606
CASP4	-0.408039	0.14662
CASP6	-0.552761	0.211472
CASP7	0.536358	0.201655
CASP8	-0.35454	0.125375
CASP8AP2	-1.1015	0.523038
CASP9	1.11321	0.521081
CASQ1	1.35798	0.715476
CASQ2	-0.427098	0.155547
CASR	0.184282	0.0597597
CASS4	-1.27546	0.624115
CAST	0.923339	0.389634
CASZ1	-0.445997	0.163956
CAT	0.0268056	0.00826829
CATSPER1	-0.182764	0.0607914
CATSPER2	-1.18158	0.542189
CATSPER3	0.670845	0.266235
CATSPERG2	-0.197795	0.0660181
CAV1	0.396663	0.13678
CAV2	0.665692	0.26241
CAV3	-1.51116	0.823066
CBFA2T2	-1.72116	1.03698
CBFA2T3	-1.31459	0.688209
CBFB	1.11211	0.533701
CBL	0.28866	0.0993699
CBLB	0.940942	0.415665
CBLC	-0.347461	0.120956
CBLN1	-1.62647	0.908576
CBLN2	-0.586063	0.226129
CBLN4	1.21624	0.605982
CBR1	-0.331665	0.114961
CBR2	0.376592	0.132179
CBR3	-0.199546	0.0669405
CBR4	0.780363	0.317014
CBS	-1.52044	0.814868
CBX1	0.487226	0.181059
CBX2	-1.10662	0.527503
CBX3	-0.724254	0.278555
CBX4	0.738576	0.292357
CBX5	-1.67828	1.00589
CBX6	0.22517	0.0760887
CBX7	-1.47307	0.773623
CBX8	0.972749	0.43759
CBY1	-0.543618	0.206836
CC2D1A	-2.00153	1.30411
CC2D1B	-0.165751	0.0549258
CC2D2A	0.738451	0.300604
CCAR1	-1.85752	1.10686
CCBE1	0.20125	0.0671136
CCBL1	-1.12715	0.545267
CCBL2	1.63838	1.02019
CCDC101	-1.52112	0.888823
CCDC103	0.989021	0.449004
CCDC109B	-0.767013	0.319017
CCDC124	-1.10334	0.484548
CCDC126	-0.693666	0.280222
CCDC141	-1.46578	0.831721
CCDC25	0.679059	0.265243
CCDC28B	-0.142631	0.0468837
CCDC33	0.448953	0.164995
CCDC39	0.747527	0.298465
CCDC47	0.381172	0.136769
CCDC55	-1.388	0.733362
CCDC59	-1.8311	1.23006
CCDC64	-1.25922	0.606319
CCDC67	-0.370304	0.131382
CCDC79	-1.05298	0.471062
CCDC80	-0.138889	0.0447875
CCDC85B	-0.926586	0.383864
CCDC88A	-0.0994527	0.0315966
CCDC91	-0.770594	0.319828
CCHCR1	-0.598572	0.225927
CCIN	-0.322121	0.113033
CCK	-0.704329	0.280629
CCKAR	1.25653	0.597984
CCKBR	1.3179	0.652263
CCL1	-0.124526	0.0399111
CCL11	0.173421	0.0562592
CCL12	-1.52722	0.895402
CCL17	-1.39926	0.759803
CCL2	-1.49747	0.815796
CCL20	-0.629322	0.246957
CCL22	-1.76216	1.10613
CCL24	0.0966143	0.0312342
CCL25	-0.61641	0.234729
CCL27A	0.132075	0.0430301
CCL28	-0.621328	0.241881
CCL3	-0.787521	0.316431
CCL4	-0.197247	0.0655646
CCL5	1.93498	1.27441
CCL6	1.52502	0.880413
CCL7	0.870971	0.367542
CCL8	-1.25029	0.629533
CCL9	-0.0887034	0.0276341
CCM2	-1.34092	0.62976
CCNA1	0.746042	0.291478
CCNA2	-1.63293	1.00605
CCNB1	0.316604	0.10921
CCNB1IP1	0.468761	0.173542
CCNB2	-0.769085	0.316844
CCNB3	-0.562492	0.210531
CCNC	1.12034	0.486377
CCND1	-1.53504	0.88584
CCND2	-1.50175	0.756462
CCND3	0.642836	0.247741
CCNDBP1	0.945369	0.397299
CCNE1	0.295839	0.101459
CCNE2	-0.378528	0.135584
CCNF	-0.267256	0.0896007
CCNG1	-0.931226	0.413469
CCNH	0.851625	0.358713
CCNK	0.288725	0.0996677
CCNL1	-1.44793	0.81266
CCNL2	1.15202	0.550362
CCNO	-0.739377	0.294084
CCNT1	-0.656586	0.25024
CCNT2	1.34884	0.709318
CCNY	0.190418	0.0629727
CCPG1	0.722964	0.294099
CCR1	-0.906176	0.398925
CCR10	-1.07635	0.503356
CCR1L1	-0.601875	0.234767
CCR2	0.242234	0.0825266
CCR3	-0.876859	0.359128
CCR4	2.13377	1.7979
CCR5	-0.720847	0.287843
CCR6	0.790791	0.31301
CCR7	0.950368	0.408559
CCR8	1.02195	0.467278
CCR9	0.077468	0.0246927
CCRL2	0.445995	0.158204
CCRN4L	0.977269	0.419687
CCS	0.694304	0.274869
CCT2	-0.214827	0.0724755
CCT3	-1.18592	0.536394
CCT4	-1.02098	0.442744
CCT5	1.15198	0.531857
CCT6A	0.988907	0.439801
CCT6B	1.80554	1.19138
CCT7	0.783017	0.317806
CCT8	1.45184	0.802232
CCT8L1	0.129768	0.0421217
CD109	0.939136	0.418181
CD14	0.0284562	0.00868757
CD151	0.0154297	0.00479341
CD160	-0.956177	0.400321
CD163	0.465884	0.171118
CD163L1	0.33045	0.116361
CD164	1.18002	0.560866
CD19	0.447229	0.158789
CD1D1	-0.425786	0.154807
CD1D2	0.0779077	0.0250167
CD2	-0.120629	0.0389844
CD207	1.17218	0.571397
CD209A	0.147295	0.0474061
CD209B	-1.52109	0.765016
CD209D	1.31028	0.653268
CD209E	-0.823152	0.350273
CD22	0.108598	0.0346494
CD226	-1.03533	0.472268
CD247	0.371189	0.130966
CD248	-0.267471	0.0907767
CD24A	-1.26758	0.653181
CD27	-0.343247	0.121403
CD274	0.649234	0.257545
CD276	-0.772097	0.3219
CD28	-1.4078	0.67045
CD2AP	-0.188962	0.0620972
CD2BP2	-0.630428	0.247245
CD300A	-0.268806	0.0923547
CD300LB	1.33444	0.644535
CD300LD	0.584862	0.223247
CD300LF	-0.697052	0.281272
CD300LG	0.315305	0.110407
CD302	-0.693762	0.273013
CD320	-1.8399	1.15632
CD33	0.424787	0.150227
CD34	-0.909177	0.369682
CD36	-1.52358	0.819141
CD37	-0.591419	0.225066
CD38	1.26817	0.651724
CD3D	0.0439673	0.0137801
CD3E	0.463603	0.169714
CD3EAP	-1.51151	0.852917
CD3G	0.280943	0.0929356
CD4	-0.878497	0.378361
CD40	-0.276486	0.0937009
CD40LG	-0.161294	0.0519169
CD44	0.339324	0.118936
CD46	-0.585437	0.22614
CD47	0.826574	0.345331
CD48	-1.33603	0.700316
CD5	-0.22883	0.0773068
CD53	0.540204	0.205518
CD55	-2.11152	1.72991
CD59A	-1.65806	1.00384
CD5L	0.230163	0.0756723
CD6	-0.057778	0.0184186
CD69	-1.42119	0.775015
CD7	-0.418767	0.152262
CD70	-1.36506	0.732773
CD74	0.919863	0.398744
CD79A	-0.411164	0.143863
CD79B	-0.344933	0.118625
CD80	-1.23508	0.601813
CD81	-1.38818	0.7409
CD83	0.0103996	0.0032578
CD84	-1.49076	0.812533
CD86	-0.194645	0.0651638
CD8A	0.7064	0.286714
CD8B1	-0.380411	0.135256
CD9	0.981748	0.445999
CD93	0.168154	0.0556129
CD96	1.33432	0.681491
CD97	-0.101075	0.0326457
CD99	-1.16983	0.560013
CDA	0.315047	0.11007
CDAN1	-0.0380086	0.0119486
CDC14A	0.759977	0.300214
CDC14B	1.37109	0.69505
CDC16	-1.72613	1.13155
CDC20	-1.76105	1.17951
CDC23	0.615709	0.239685
CDC25A	-1.64003	1.00702
CDC25B	0.331225	0.116479
CDC25C	-0.0892252	0.0280919
CDC26	-2.04529	1.59142
CDC27	-1.91363	1.22819
CDC34	-0.705899	0.281315
CDC37	0.121293	0.0387209
CDC40	-1.68913	0.939608
CDC42	1.18123	0.54323
CDC42BPA	0.721528	0.294872
CDC42BPB	1.74183	1.13481
CDC42BPG	-1.11621	0.526122
CDC42EP1	-0.705513	0.272099
CDC42EP2	-0.0907655	0.0287695
CDC42EP3	-1.56834	0.88815
CDC42EP4	-0.0589282	0.0187609
CDC42EP5	-0.133936	0.0434137
CDC42SE2	0.910287	0.385432
CDC45	-0.646517	0.255231
CDC5L	-1.806	1.19419
CDC6	-0.93172	0.389119
CDC7	1.3667	0.734851
CDC73	0.3999	0.141573
CDCA5	0.285934	0.098208
CDCA8	-1.86975	1.3372
CDH1	1.64173	1.0246
CDH10	1.09675	0.522567
CDH11	-0.0187831	0.00590308
CDH13	0.179738	0.0597862
CDH15	-0.445912	0.160246
CDH16	-0.670648	0.267836
CDH17	1.12308	0.516754
CDH18	0.73689	0.288327
CDH19	1.34784	0.69005
CDH2	-0.6017	0.234466
CDH20	-0.34187	0.11907
CDH22	-1.58847	0.955192
CDH23	0.828295	0.344863
CDH26	-1.20601	0.551357
CDH3	-0.637799	0.238942
CDH4	-1.71983	1.01014
CDH5	1.15437	0.545375
CDH6	-0.878084	0.363273
CDH7	1.96722	1.47723
CDH8	-0.503715	0.188845
CDH9	1.80175	1.23167
CDHR1	0.611801	0.237893
CDHR2	1.41662	0.779244
CDHR3	-0.411909	0.148127
CDHR5	-0.665944	0.256571
CDIPT	-0.487828	0.182128
CDK1	0.524343	0.198478
CDK10	0.52433	0.198089
CDK11B	0.923189	0.40076
CDK12	-2.07325	1.63696
CDK13	-1.75215	1.16705
CDK14	0.330621	0.116088
CDK16	-1.78554	1.08585
CDK2	-1.07963	0.510541
CDK20	0.758208	0.309891
CDK4	0.497461	0.184408
CDK5	0.814174	0.345171
CDK5R1	-0.267823	0.0913642
CDK5R2	-0.714065	0.287582
CDK5RAP1	-1.551	0.841306
CDK5RAP2	-1.33904	0.699458
CDK6	-0.027763	0.00867658
CDK7	0.988932	0.447974
CDK8	1.02911	0.463232
CDK9	-1.16868	0.562006
CDKAL1	-0.215293	0.0726505
CDKL1	1.61096	0.895134
CDKL2	-0.877924	0.38182
CDKL3	0.114708	0.0373106
CDKL4	0.937143	0.399548
CDKN1A	-1.49477	0.802119
CDKN1B	-1.69024	0.895107
CDKN1C	0.648633	0.255711
CDKN2A	-0.158709	0.0523597
CDKN2AIP	0.423232	0.154195
CDKN2B	-0.884844	0.384502
CDKN2C	-1.00099	0.456327
CDKN2D	-0.0553484	0.0175763
CDKN3	1.2326	0.614724
CDO1	1.51074	0.876165
CDON	1.20527	0.592733
CDS1	1.09865	0.51544
CDS2	0.135325	0.0433393
CDT1	0.730866	0.299148
CDX1	0.221248	0.0748302
CDX2	-0.98182	0.445741
CDX4	0.725302	0.293693
CDYL	0.61735	0.240013
CDYL2	-0.0818944	0.0259162
CEACAM2	-0.846024	0.362056
CEACAM9	0.0135142	0.00416639
CEBPA	-0.517489	0.193115
CEBPB	-1.99492	1.45545
CEBPD	-0.509855	0.184121
CEBPG	-1.39227	0.744637
CEBPZ	-1.35787	0.690316
CECR2	0.659543	0.262917
CEL	-1.02598	0.462394
CELA1	0.252379	0.0863401
CELA2A	0.728883	0.296874
CELF1	0.0798627	0.0256586
CELF2	-1.44677	0.811928
CELF3	0.813307	0.340699
CELF4	-1.20607	0.537676
CELF6	-1.38783	0.706111
CELSR1	-0.672271	0.266394
CELSR2	-0.467879	0.172443
CELSR3	0.472185	0.174808
CENPA	-0.838473	0.335853
CENPB	-0.42517	0.154989
CENPC1	0.460915	0.169733
CENPE	-1.87529	1.3444
CENPF	0.659954	0.262826
CENPH	0.0032663	0.00100393
CENPI	0.12157	0.0394687
CENPJ	0.786049	0.326467
CENPK	-0.0876293	0.0276536
CENPT	-1.12437	0.522995
CENPV	-1.4847	0.847235
CENPW	0.591629	0.224798
CEP120	0.877235	0.353321
CEP135	-1.35499	0.703265
CEP152	0.59672	0.232125
CEP164	-1.41179	0.723488
CEP192	-0.254281	0.0869076
CEP250	-0.0553981	0.0175992
CEP290	0.0989313	0.0316516
CEP350	-1.50009	0.826552
CEP55	-1.60671	0.974657
CEP57	-0.637268	0.251716
CEP57L1	0.256563	0.0878866
CEP63	0.278956	0.0962146
CEP72	-0.329677	0.115755
CEP76	0.520848	0.193857
CEP97	1.12839	0.501562
CEPT1	1.14183	0.555798
CER1	-0.10242	0.0327963
CERK	1.3222	0.69784
CERKL	0.58387	0.220449
CES1C	0.174779	0.0578379
CES1D	-1.41541	0.737865
CES1E	-0.560535	0.20786
CES1F	-1.15337	0.534846
CES1G	-1.44635	0.775128
CES2E	-1.16729	0.564893
CES4A	0.533238	0.202475
CES5A	-0.429125	0.153137
CETN1	-0.513078	0.191001
CETN2	0.0493539	0.0153863
CETN3	0.396872	0.13859
CETN4	-0.859015	0.34679
CFB	0.561179	0.214836
CFC1	0.212311	0.0712604
CFD	-0.577106	0.211741
CFH	-0.123184	0.0393687
CFI	-0.448032	0.161721
CFL1	-1.47828	0.770003
CFL2	-0.905013	0.397076
CFLAR	0.633169	0.249897
CFTR	-1.07304	0.475217
CGA	1.3819	0.730388
CGGBP1	-0.288971	0.100118
CGN	-0.278681	0.0954788
CGNL1	-0.98813	0.442037
CGREF1	-1.30913	0.623411
CGRRF1	-1.14603	0.542226
CH25H	0.673957	0.258785
CHAC1	-0.612929	0.238114
CHAD	1.18602	0.559285
CHAF1B	-0.979535	0.435613
CHAT	0.349222	0.121994
CHCHD3	-1.20192	0.591508
CHCHD4	1.70253	1.0589
CHCHD6	-1.46681	0.732862
CHD1	-1.4328	0.763986
CHD1L	0.229592	0.0774671
CHD2	-1.0392	0.470087
CHD3	-1.59914	0.887495
CHD4	-1.54697	0.860353
CHD5	1.31172	0.690332
CHD6	-1.79069	1.22173
CHD7	-1.84199	1.0805
CHD8	-2.19205	1.81008
CHD9	1.17962	0.574998
CHDH	1.66846	0.993419
CHEK1	0.698604	0.275202
CHEK2	-0.435041	0.159272
CHERP	-1.28722	0.668869
CHFR	-1.32863	0.669198
CHGA	-1.44814	0.785808
CHIC2	0.366393	0.127496
CHID1	0.759797	0.305673
CHIT1	0.403013	0.144171
CHKA	0.266678	0.0917239
CHKB	-0.447593	0.157546
CHL1	-0.035444	0.0111809
CHM	0.666951	0.26562
CHML	1.53462	0.890218
CHMP1A	1.64328	0.890747
CHMP1B	0.385318	0.137462
CHMP2A	-0.437307	0.158714
CHMP2B	1.30958	0.676217
CHMP3	-0.426253	0.154551
CHMP4B	0.12459	0.0402623
CHMP4C	-1.06008	0.470931
CHMP5	0.386909	0.139062
CHMP6	0.353858	0.122379
CHMP7	-0.620976	0.233407
CHN1	-0.0547307	0.0174195
CHN2	0.867144	0.370349
CHPF	0.764519	0.317587
CHPF2	-1.34422	0.71451
CHPT1	0.216492	0.0723254
CHRAC1	-1.5593	0.834006
CHRD	0.396735	0.142585
CHRDL1	0.0190836	0.00591484
CHRDL2	-1.45493	0.809968
CHRM1	-0.463707	0.170069
CHRM3	-0.894366	0.372314
CHRM4	-1.61457	0.979755
CHRNA1	0.392614	0.140564
CHRNA2	1.25079	0.6331
CHRNA3	-1.16106	0.566118
CHRNA4	-1.17114	0.543202
CHRNA5	1.38596	0.684237
CHRNA6	-0.0560938	0.0174757
CHRNA7	0.792008	0.332261
CHRNA9	-0.223572	0.0755613
CHRNB1	-0.816273	0.346322
CHRNB2	-0.586424	0.224468
CHRNB3	0.585054	0.226693
CHRNB4	0.229326	0.0770589
CHRND	-0.23368	0.0793431
CHRNE	0.104155	0.0333072
CHRNG	0.200527	0.0652138
CHST1	-1.5957	0.853529
CHST10	-0.443581	0.15553
CHST11	-1.40447	0.753292
CHST12	0.30106	0.103198
CHST13	-0.47982	0.174812
CHST14	-1.56768	0.835055
CHST15	-0.036598	0.0115005
CHST2	-2.31882	2.50379
CHST3	1.171	0.570936
CHST4	-1.32375	0.649897
CHST5	-0.603469	0.232324
CHST7	-1.20987	0.587471
CHST8	-0.0271885	0.00846439
CHST9	-1.88865	1.32088
CHSY1	0.662684	0.264096
CHSY3	0.790686	0.331279
CHTF18	-0.439891	0.160894
CHTF8	0.362746	0.126171
CHUK	0.858947	0.366469
CHURC1	0.0838902	0.026935
CIAO1	-0.101174	0.0325524
CIAPIN1	0.219001	0.0739093
CIB1	-0.214185	0.0711294
CIB2	-1.15763	0.533847
CIC	-1.13844	0.514544
CIDEA	1.17195	0.536133
CIDEB	-0.295222	0.102482
CIITA	1.44093	0.805431
CILP	1.82205	1.16231
CINP	-1.22489	0.619167
CIR1	0.209626	0.0683507
CIRBP	-0.194668	0.0651662
CIRH1A	-0.415593	0.15101
CISD1	-1.39369	0.677162
CISD2	-0.0817429	0.0260561
CISH	0.0855578	0.0275124
CIT	-1.3006	0.635032
CITED1	0.18299	0.0607571
CITED2	0.448197	0.161412
CITED4	0.212378	0.0712397
CIZ1	1.38541	0.692841
CKAP5	1.19168	0.582825
CKB	0.66095	0.261711
CKLF	0.436998	0.152063
CKM	-0.0149007	0.00462633
CKMT1	0.0412558	0.0129886
CKMT2	-1.66104	1.00997
CLASP1	-2.34027	2.45907
CLASP2	-1.36143	0.659122
CLCA1	-1.46139	0.810266
CLCA2	-0.653903	0.251381
CLCA3	0.584735	0.215831
CLCA5	-0.876832	0.378951
CLCA6	-0.90584	0.394576
CLCC1	-1.62112	0.959724
CLCF1	0.962094	0.429751
CLCN1	1.74033	1.09119
CLCN2	0.767998	0.307574
CLCN3	-0.399077	0.143607
CLCN4-2	1.0288	0.460198
CLCN5	-0.0634852	0.0202055
CLCN6	1.11205	0.482223
CLCN7	-0.84751	0.361527
CLCNKA	-1.17574	0.543688
CLCNKB	0.867635	0.375998
CLDN1	1.15575	0.550442
CLDN10	0.437756	0.160363
CLDN11	-0.410854	0.147347
CLDN12	0.167559	0.0553559
CLDN14	0.723847	0.295002
CLDN15	-0.434365	0.158567
CLDN16	0.365947	0.130566
CLDN18	-1.61983	0.907454
CLDN19	1.12267	0.508815
CLDN2	1.39614	0.731758
CLDN22	-0.740603	0.301345
CLDN23	-0.385233	0.136597
CLDN3	-0.303408	0.105689
CLDN4	1.20241	0.566302
CLDN5	-1.02058	0.469935
CLDN6	-0.543249	0.204759
CLDN7	-0.9818	0.420811
CLDN8	-0.415551	0.150492
CLDN9	-1.36389	0.7049
CLEC11A	0.195106	0.0653116
CLEC1B	-1.85598	1.12212
CLEC2D	-0.993305	0.450053
CLEC2G	-1.20904	0.564927
CLEC2H	-0.999979	0.430481
CLEC2I	0.600168	0.232209
CLEC3B	-0.29034	0.099842
CLEC4A2	0.883297	0.382762
CLEC4D	-2.22794	1.99157
CLEC4E	0.602885	0.23443
CLEC4F	-0.292054	0.100531
CLEC4N	-0.177397	0.0585174
CLEC5A	-0.113268	0.0365093
CLEC7A	1.15322	0.561723
CLGN	0.179359	0.0577349
CLIC1	-0.769179	0.311222
CLIC3	0.701856	0.271954
CLIC4	1.45414	0.785912
CLIC5	-1.14778	0.536402
CLIC6	1.14037	0.547478
CLINT1	-0.917255	0.401312
CLIP1	-0.489836	0.180233
CLIP2	0.434927	0.156341
CLIP3	1.3146	0.649974
CLK1	1.14869	0.546074
CLK2	0.491471	0.182179
CLK3	-1.41739	0.755207
CLK4	1.11801	0.504112
CLMN	-1.00205	0.458477
CLN3	-0.689864	0.277471
CLN5	0.843573	0.359919
CLN6	-1.78513	1.04536
CLNK	-1.35395	0.668455
CLNS1A	-1.11681	0.537048
[truncated: 10,004 more rows]

## Sheet: dataset 3GSE19677 24 month old
	z.score	V2
AAAS	1.23896	0.638376
AACS	-0.134384	0.0424427
AADAC	-0.434124	0.187085
AADAT	-0.415983	0.140007
AAK1	-0.166164	0.0466621
AAMP	1.33333	0.53286
AANAT	-1.21226	0.5291
AARS	1.10591	0.405326
AARS2	-0.55346	0.198669
AARSD1	0.999127	0.358119
AASDHPPT	0.865579	0.528663
AASS	1.50443	1.04789
AATF	1.83125	0.90003
AATK	1.09644	0.54542
ABAT	-1.57608	0.753582
ABCA1	-0.521601	0.16455
ABCA12	-0.776633	0.310124
ABCA13	0.888658	0.482325
ABCA14	0.802511	0.353849
ABCA2	1.36646	0.726776
ABCA3	-1.71727	1.13688
ABCA4	1.04786	0.628882
ABCA5	-0.492802	0.15596
ABCA6	-2.19863	2.42153
ABCA7	-0.8721	0.375302
ABCA8A	1.90029	1.07401
ABCA8B	1.55649	1.21038
ABCA9	-1.26601	0.488736
ABCB10	-0.31089	0.112872
ABCB11	-1.50172	0.874969
ABCB1A	-1.28989	0.525043
ABCB1B	0.586366	0.232631
ABCB4	0.971979	0.433352
ABCB6	0.949218	0.406066
ABCB7	-0.191495	0.0643362
ABCB8	1.11623	0.422493
ABCB9	0.395545	0.124851
ABCC1	-0.937846	0.348501
ABCC10	-1.37833	0.674089
ABCC12	0.672466	0.282634
ABCC2	-0.841213	0.314775
ABCC3	-0.246379	0.0728766
ABCC4	-1.1606	0.438676
ABCC5	-1.75843	1.02383
ABCC6	0.0904995	0.0307504
ABCC8	-0.161726	0.0556196
ABCC9	-1.20795	0.468659
ABCD1	-0.111338	0.0475926
ABCD2	1.6905	1.32259
ABCD3	-0.471568	0.198248
ABCD4	0.0265733	0.0081797
ABCE1	1.22206	0.720466
ABCF1	0.451075	0.141475
ABCF2	1.42004	0.913804
ABCG1	-0.720695	0.248147
ABCG2	-0.192124	0.0640145
ABCG3	-0.49693	0.230297
ABCG4	1.13636	0.451604
ABCG5	1.74805	1.02768
ABCG8	-0.335367	0.101307
ABHD1	1.32728	0.534455
ABHD10	0.905976	0.331005
ABHD11	1.27051	0.518128
ABHD12	1.00462	0.365446
ABHD13	0.553816	0.233923
ABHD14A	0.901276	0.540788
ABHD14B	0.915916	0.363979
ABHD15	-1.07224	0.450238
ABHD16A	1.01164	0.387174
ABHD2	0.0205645	0.00742664
ABHD3	0.522606	0.243258
ABHD5	1.66005	1.38967
ABHD6	1.19038	0.469422
ABI1	-1.57683	0.805045
ABI2	-0.619837	0.20836
ABI3	-1.24293	0.671319
ABI3BP	0.0195776	0.0056283
ABL1	-0.331749	0.109615
ABL2	-0.703818	0.254636
ABLIM1	1.64391	1.3257
ABLIM2	-0.480572	0.148272
ABLIM3	1.02244	0.391811
ABO	0.11717	0.0443785
ABR	0.853302	0.32115
ABRA	-0.0589891	0.023284
ABT1	1.34703	0.546284
ABTB1	-0.369509	0.141323
ABTB2	-0.704676	0.261628
ACAA1A	-1.18976	0.552273
ACAA1B	-1.12751	0.423811
ACAA2	0.886016	0.325379
ACACA	-0.227583	0.0723195
ACACB	-0.376002	0.123239
ACAD10	0.0450997	0.014466
ACAD11	-0.57932	0.200854
ACAD12	0.767953	0.254308
ACAD8	0.149491	0.0464051
ACAD9	1.16211	0.491306
ACADL	2.06989	1.27806
ACADM	1.70003	0.832857
ACADS	0.327736	0.0998996
ACADSB	0.844394	0.295324
ACADVL	1.61844	0.859383
ACAN	-2.03268	1.35656
ACAP1	0.0629772	0.0199765
ACAP2	-0.280966	0.084515
ACAT1	0.193572	0.0650406
ACAT2	-1.97945	1.9757
ACBD3	1.44799	0.697349
ACBD5	1.13856	0.565907
ACD	1.14106	0.473161
ACE	-0.329874	0.128292
ACE2	-0.540405	0.225386
ACER1	-0.852567	0.486262
ACER2	-0.425389	0.145803
ACER3	1.64745	0.849382
ACHE	0.341527	0.100528
ACIN1	0.67986	0.239553
ACLY	-0.06472	0.0225019
ACNAT2	-0.076778	0.0243216
ACO1	2.51722	2.56568
ACO2	1.39148	0.573701
ACOT1	1.32738	0.631887
ACOT11	-0.437275	0.160738
ACOT12	0.833626	0.315979
ACOT13	0.291287	0.0869503
ACOT2	-0.0356923	0.0141415
ACOT3	-0.382347	0.134102
ACOT4	-0.302947	0.120765
ACOT5	0.79996	0.432347
ACOT6	-0.109049	0.0398342
ACOT7	1.26358	0.485079
ACOT8	0.835336	0.280403
ACOT9	1.6201	0.765114
ACOX1	-1.04	0.378967
ACOX2	-1.27326	0.884133
ACOX3	-0.841961	0.329403
ACOXL	-0.41682	0.171475
ACP1	-1.04947	0.420833
ACP2	1.09118	0.425657
ACP5	0.986826	0.593555
ACP6	1.1399	0.461466
ACPP	-0.249519	0.0846914
ACR	-1.31137	0.67597
ACRBP	-0.618107	0.253579
ACSBG1	1.50594	0.662871
ACSBG2	1.4858	1.05841
ACSF2	-1.05386	0.659821
ACSF3	0.437829	0.166271
ACSL1	0.935094	0.392283
ACSL3	0.172983	0.071807
ACSL4	1.22637	0.758003
ACSL5	0.930111	0.407506
ACSL6	0.578282	0.190424
ACSM1	-0.928752	0.543767
ACSM2	0.305181	0.108976
ACSM3	0.480218	0.186134
ACSM5	-0.851718	0.312977
ACSS1	-0.855917	0.432097
ACSS2	-0.967991	0.377787
ACTA1	0.543856	0.183724
ACTA2	0.530097	0.202685
ACTB	1.5197	0.660834
ACTC1	-0.100507	0.043734
ACTG1	0.987606	0.353759
ACTL6A	0.0487886	0.0145911
ACTL6B	1.11705	0.427475
ACTN1	0.0816506	0.0309205
ACTN2	-2.54561	2.52385
ACTN3	-0.904727	0.380424
ACTN4	0.435202	0.147109
ACTR10	1.5182	0.682539
ACTR1B	0.0120954	0.00344621
ACTR2	0.0214066	0.00745356
ACTR3	0.905619	0.480429
ACTR5	-0.4736	0.177884
ACTR8	1.02769	0.37455
ACVR1	0.441245	0.148493
ACVR1B	-1.40347	0.650764
ACVR1C	-1.13905	0.602439
ACVR2A	2.35121	2.51371
ACVR2B	1.73335	1.437
ACVRL1	0.119035	0.0366086
ACY1	0.739603	0.244287
ACY3	2.12949	2.31983
ACYP2	1.68808	1.44795
ADA	0.676047	0.238382
ADAD1	-0.876275	0.429658
ADAM10	1.13606	0.663885
ADAM11	-0.880009	0.362375
ADAM12	-1.205	0.546377
ADAM15	-0.77223	0.295458
ADAM17	1.60756	1.00173
ADAM18	-0.322674	0.119788
ADAM19	-0.779956	0.303932
ADAM1A	-0.220229	0.0723435
ADAM1B	0.390665	0.147736
ADAM2	0.959485	0.447696
ADAM21	-1.49145	0.711108
ADAM22	-0.381495	0.13527
ADAM23	-1.27503	0.74318
ADAM24	-1.46973	0.943325
ADAM25	1.53925	1.1705
ADAM26A	-0.374124	0.172658
ADAM28	0.47153	0.182289
ADAM3	-0.66126	0.297695
ADAM32	1.28404	0.897794
ADAM33	0.0172817	0.00651864
ADAM5	-0.21995	0.0800788
ADAM6A	0.670707	0.277894
ADAM7	-1.03844	0.668238
ADAM8	-0.65745	0.266961
ADAM9	-0.276121	0.0801469
ADAMDEC1	0.00479086	0.00132332
ADAMTS1	-0.495769	0.15248
ADAMTS10	-1.42107	0.878207
ADAMTS12	-0.34502	0.159114
ADAMTS15	-1.52512	1.1865
ADAMTS16	-1.56335	0.947134
ADAMTS18	-1.19265	0.779314
ADAMTS19	-0.842735	0.299726
ADAMTS2	-0.645983	0.241827
ADAMTS20	0.165192	0.0476722
ADAMTS3	-0.702278	0.258206
ADAMTS4	1.1553	0.602381
ADAMTS5	0.467277	0.221611
ADAMTS6	-0.167444	0.052628
ADAMTS7	-0.334124	0.115337
ADAMTS8	-0.686175	0.294066
ADAMTS9	-0.833346	0.280244
ADAMTSL1	2.44922	2.57148
ADAMTSL2	-0.180506	0.0696213
ADAMTSL3	0.161867	0.0586408
ADAMTSL4	0.783582	0.385086
ADAMTSL5	0.133331	0.0506102
ADAP1	0.922066	0.334639
ADAP2	-0.787027	0.326063
ADAR	0.666128	0.22124
ADARB1	-1.39029	0.938479
ADARB2	1.65512	0.906012
ADAT3	0.133538	0.0446303
ADCK1	0.191545	0.0598151
ADCK2	0.745939	0.266981
ADCK3	-1.17032	0.625404
ADCK4	0.987477	0.363165
ADCK5	0.794786	0.291043
ADCY1	-0.15956	0.0509925
ADCY10	0.483625	0.164258
ADCY2	-1.83498	1.05962
ADCY3	-0.216863	0.0761275
ADCY4	-0.662265	0.257719
ADCY5	-1.21117	0.494501
ADCY6	-0.926602	0.36156
ADCY7	-1.15908	0.502193
ADCY8	1.93451	1.86723
ADCY9	-1.30482	0.583618
ADCYAP1	0.225653	0.0724153
ADCYAP1R1	-0.549524	0.246077
ADD1	-0.113628	0.0314453
ADD2	0.268638	0.0827776
ADD3	-0.408126	0.158971
ADH1	-0.645574	0.214783
ADH4	1.77179	1.55576
ADH5	1.10445	0.508877
ADH7	-1.6662	1.18938
ADHFE1	0.591221	0.297684
ADI1	0.0985104	0.0294596
ADIPOQ	-0.525983	0.226532
ADIPOR1	0.597662	0.200679
ADIPOR2	-0.335517	0.127487
ADK	0.416146	0.14767
ADM	-0.926745	0.333772
ADM2	-0.962161	0.454126
ADNP2	1.8705	1.03227
ADO	-0.552121	0.180798
ADORA1	0.385701	0.124137
ADORA2A	-0.723097	0.243738
ADORA2B	-0.991034	0.407951
ADORA3	0.113796	0.0360049
ADPGK	0.957904	0.537931
ADPRHL2	0.433654	0.139041
ADRA1A	-1.26134	0.609337
ADRA1B	-0.357597	0.112075
ADRA2A	-1.16113	0.719169
ADRA2B	-0.245756	0.0811187
ADRA2C	-0.291781	0.085443
ADRB1	-0.00280492	0.00094888
ADRB2	1.18538	0.542737
ADRB3	-0.35742	0.157695
ADRBK1	-1.57953	0.689083
ADRBK2	-0.0128642	0.00386301
ADRM1	-0.317654	0.0954681
ADSL	0.423836	0.13948
ADSS	1.15547	0.62418
ADSSL1	0.972564	0.439419
AEBP1	1.05775	0.542241
AEBP2	-0.876658	0.313282
AEN	0.985355	0.371219
AES	0.355321	0.104935
AF251705	-0.0125648	0.00419726
AFAP1	1.27649	0.906444
AFAP1L2	0.300861	0.11161
AFF1	-0.244277	0.0705514
AFF2	-0.474733	0.222534
AFF3	-1.3641	0.689511
AFF4	0.509347	0.175054
AFG3L1	-0.175397	0.0507683
AFG3L2	1.48212	0.9551
AFM	0.349839	0.116706
AFMID	0.403607	0.127098
AFP	-1.80593	1.33373
AFTPH	-0.227499	0.0973823
AGA	0.395129	0.124484
AGAP1	0.532575	0.182741
AGAP2	-1.0431	0.497445
AGAP3	-0.432459	0.129744
AGBL3	-0.5979	0.246395
AGBL4	0.903041	0.417552
AGBL5	-1.40303	1.05799
AGER	-1.6212	0.946896
AGFG1	1.34898	0.990555
AGGF1	-1.40805	1.04115
AGK	1.05464	0.408443
AGL	1.01249	0.438338
AGMAT	-1.66749	0.741551
AGMO	0.645403	0.227555
AGPAT1	0.58357	0.184519
AGPAT2	-0.4993	0.183601
AGPAT3	-0.303222	0.095732
AGPAT4	1.6079	0.749864
AGPAT5	0.395442	0.13564
AGPAT6	0.510005	0.244255
AGPAT9	1.23621	0.529576
AGPS	0.60974	0.194358
AGR2	-1.56459	0.882518
AGRN	-1.93903	1.89139
AGRP	-1.07515	0.477534
AGT	1.12159	0.453499
AGTPBP1	-0.437576	0.153097
AGTR1A	-2.12909	1.75352
AGTR1B	1.09239	0.551146
AGTR2	-0.653287	0.251186
AGTRAP	0.778573	0.352743
AGXT	0.252803	0.0899679
AGXT2	0.176535	0.0563257
AHCTF1	-0.663527	0.223341
AHCY	1.10506	0.428428
AHCYL1	0.30217	0.133884
AHI1	1.34232	0.791115
AHNAK	-0.556515	0.219203
AHR	-0.824731	0.299751
AHRR	0.310964	0.127646
AHSA1	0.933614	0.503375
AHSG	1.25299	0.603828
AHSP	-1.50289	0.849168
AI118078	-0.352776	0.145365
AI314180	-0.753881	0.288251
AI317395	0.259529	0.101417
AI462493	1.54898	0.690206
AI464131	0.254739	0.0864049
AI987944	-0.976719	0.348672
AICDA	-0.579138	0.261777
AIDA	-0.22309	0.0641703
AIF1	0.136854	0.0373585
AIFM1	1.86621	1.19932
AIFM2	0.951484	0.55973
AIFM3	-0.239648	0.0696162
AIM2	-1.59101	1.30052
AIMP1	1.01136	0.371076
AIMP2	1.13722	0.429974
AIP	0.997238	0.351302
AIPL1	-1.44808	0.840127
AIRE	-0.519864	0.206908
AK1	-0.479592	0.170832
AK2	1.41152	0.600597
AK3	0.0565561	0.0199275
AK4	2.26585	2.54236
AK5	-0.289125	0.0867854
AK7	1.20417	0.540832
AK8	1.0662	0.512848
AKAP1	0.675011	0.228883
AKAP10	1.14182	0.565076
AKAP11	-0.0453374	0.0136624
AKAP12	0.0607285	0.0161621
AKAP13	-0.385739	0.116973
AKAP14	1.6732	1.10549
AKAP17B	0.488565	0.212207
AKAP2	-0.405529	0.162862
AKAP3	-0.645098	0.277119
AKAP4	-2.34914	3.10208
AKAP5	-0.474452	0.156602
AKAP6	0.718515	0.402956
AKAP7	0.429131	0.172555
AKAP8	-0.212153	0.0602785
AKAP8L	0.137502	0.0384254
AKAP9	-0.473846	0.190171
AKIRIN2	0.617865	0.201715
AKNA	-0.662962	0.27937
AKP3	-0.671308	0.29479
AKR1A1	1.22601	0.531308
AKR1B10	-0.2317	0.0994663
AKR1B7	0.12796	0.0453188
AKR1B8	-0.758114	0.323491
AKR1C18	0.845919	0.371098
AKR1C21	0.337788	0.122251
AKR1C6	0.205399	0.0916142
AKR1D1	0.0693988	0.0233734
AKR1E1	1.19392	0.501228
AKR7A5	0.691398	0.234322
AKT1	0.634199	0.206186
AKT1S1	0.334922	0.10092
AKT2	0.0743688	0.0219356
AKT3	0.170969	0.0747898
AKTIP	1.29874	0.604624
ALAD	-0.703109	0.239517
ALAS1	0.331861	0.0987329
ALAS2	-0.828253	0.440739
ALB	-0.335727	0.113707
ALCAM	0.211015	0.0666044
ALDH18A1	0.862914	0.302471
ALDH1A1	0.995215	0.395081
ALDH1A2	-0.062936	0.0231627
ALDH1A3	0.0686809	0.0222855
ALDH1A7	0.593731	0.316556
ALDH1B1	1.1721	0.526558
ALDH1L1	1.05306	0.397691
ALDH1L2	-0.795934	0.317848
ALDH2	0.685046	0.301219
ALDH3A1	-1.55536	0.69694
ALDH3A2	0.457052	0.234594
ALDH3B1	-1.62269	0.977531
ALDH4A1	0.115199	0.0373653
ALDH5A1	-0.242891	0.0726419
ALDH6A1	-0.449589	0.136472
ALDH7A1	0.602257	0.237861
ALDH8A1	-1.54889	0.802871
ALDH9A1	0.271001	0.105544
ALDOA	0.822027	0.280054
ALDOART1	-0.510276	0.250793
ALDOB	0.0189565	0.007131
ALDOC	-2.07263	1.48297
ALG1	-0.770761	0.331155
ALG10B	0.0777085	0.0223598
ALG11	0.202631	0.0822906
ALG12	-0.152757	0.0516301
ALG13	0.128706	0.0368022
ALG2	1.17756	0.809383
ALG3	0.759768	0.31612
ALG5	1.82216	1.25631
ALG6	-1.20843	0.651306
ALG8	0.198648	0.0587461
ALG9	0.699683	0.281558
ALK	-0.67667	0.380187
ALKBH1	0.147739	0.0481164
ALKBH2	-0.241961	0.0746127
ALKBH3	-1.45588	0.67581
ALKBH4	0.501366	0.193064
ALKBH5	-0.895815	0.469993
ALKBH6	0.89921	0.320541
ALKBH7	0.578477	0.184603
ALKBH8	0.180446	0.0582796
ALMS1	1.06879	0.420372
ALOX12	0.182426	0.061674
ALOX12B	-1.06428	0.584397
ALOX12E	-0.607846	0.252642
ALOX15	0.127362	0.0539362
ALOX5	-1.34023	0.636971
ALOX5AP	-1.48034	0.754202
ALOX8	0.753508	0.358422
ALOXE3	0.148863	0.0459051
ALPI	-0.889899	0.331977
ALPK2	-0.482942	0.201547
ALPK3	0.20386	0.0908218
ALPL	-0.773744	0.275709
ALPPL2	0.838693	0.385516
ALS2	-0.9261	0.546893
ALS2CL	-0.789294	0.351318
ALX1	0.28532	0.0998438
ALX3	-0.308737	0.130122
ALX4	-1.78301	1.23858
ALYREF	1.43106	0.597141
AMACR	0.838541	0.326267
AMBN	-1.3119	0.82675
AMBP	1.16452	0.7812
AMBRA1	-1.28625	0.583044
AMDHD1	0.651085	0.336561
AMDHD2	0.385588	0.158226
AMELX	-0.516454	0.245291
AMFR	1.41502	0.673983
AMH	-0.307903	0.0954486
AMHR2	-1.58897	0.742765
AMIGO1	-1.23232	0.564018
AMIGO2	0.334884	0.104531
AMN	1.82989	0.997732
AMOT	0.0118551	0.00368622
AMOTL1	-0.673043	0.256515
AMOTL2	1.40667	0.806932
AMPH	-0.988459	0.360722
AMY1	-0.82805	0.28195
ANAPC1	0.0711677	0.019526
ANAPC11	1.58147	1.02009
ANAPC2	1.77472	0.831823
ANAPC4	-0.0160991	0.00525432
ANAPC5	1.79003	0.843909
ANAPC7	1.04483	0.471141
ANG	0.900082	0.39757
ANG2	-0.227968	0.101428
ANG3	0.982527	0.624519
ANG4	-1.26129	0.884789
ANGPT1	0.650134	0.232796
ANGPT2	-1.66933	0.971811
ANGPT4	1.23184	0.62435
ANGPTL1	0.360777	0.12042
ANGPTL3	-0.189416	0.0563687
ANGPTL4	-0.93894	0.359026
ANK	1.03031	0.470008
ANK1	-1.41207	0.842079
ANK2	0.0461241	0.0186569
ANK3	0.763532	0.282624
ANKFY1	0.414953	0.180634
ANKLE2	-0.163538	0.0488332
ANKRD1	-0.740337	0.303668
ANKRD11	-0.400275	0.150374
ANKRD13C	-0.929233	0.57622
ANKRD17	-1.0587	0.480209
ANKRD2	-1.5609	0.970618
ANKRD23	-1.26418	0.560036
ANKRD24	-1.14406	0.472428
ANKRD26	-0.0465679	0.0149133
ANKRD27	1.68913	0.958125
ANKRD33	-0.739057	0.325061
ANKRD42	-0.243054	0.0785515
ANKRD54	0.429748	0.131008
ANKRD6	-1.01505	0.393463
ANKS1	0.129963	0.046522
ANKS4B	1.24599	0.530066
ANKZF1	-0.44327	0.176203
ANLN	0.520786	0.170245
ANO1	0.747003	0.324582
ANO10	0.915641	0.557236
ANO3	0.54637	0.189719
ANO4	1.14806	0.543577
ANO6	-0.857036	0.32495
ANO8	-0.772075	0.265928
ANO9	-1.32865	0.579631
ANP32A	0.661531	0.215499
ANP32B	1.30518	0.657213
ANP32E	0.267741	0.0782254
ANPEP	-0.939951	0.386071
ANTXR1	0.0600436	0.0179166
ANTXR2	0.0329856	0.0100924
ANXA1	-0.551592	0.188921
ANXA2	-0.915353	0.336641
ANXA3	-1.75078	0.907895
ANXA4	0.434545	0.177546
ANXA5	2.08676	1.24526
ANXA6	0.171364	0.0483915
ANXA7	1.69147	0.852859
ANXA8	0.933659	0.538521
ANXA9	-0.431296	0.2041
AOAH	-0.353043	0.14297
AOC3	-1.40118	0.956808
AOX1	-1.55588	0.692262
AOX3	-0.188367	0.0737141
AOX4	0.194565	0.0799481
AP1AR	-1.24342	0.512253
AP1B1	0.681369	0.22368
AP1G1	1.57166	1.27694
AP1G2	-0.104298	0.0316035
AP1M1	0.414682	0.1343
AP1M2	0.516672	0.265056
AP1S1	0.130447	0.0365619
AP1S2	-0.837599	0.316034
AP1S3	0.68486	0.22384
AP2A1	1.08375	0.425965
AP2A2	-1.70899	0.941619
AP2B1	-0.938838	0.361816
AP2M1	0.888428	0.302825
AP2S1	1.27323	0.491245
AP3B1	-0.692988	0.305069
AP3B2	1.31676	0.515813
AP3D1	-1.1823	0.671625
AP3M1	1.38443	0.910958
AP3M2	0.365896	0.108844
AP3S1	-0.850016	0.39937
AP3S2	0.674654	0.282414
AP4B1	1.21759	0.635472
AP4E1	0.102037	0.0321067
AP4M1	-0.424946	0.186132
AP4S1	1.25449	0.535037
APAF1	-1.17864	0.497831
APBA1	-1.54692	1.06535
APBA2	0.227108	0.0646971
APBA3	1.67707	0.77815
APBB1	1.01729	0.362638
APBB1IP	0.0857671	0.0310639
APBB2	1.34874	0.630532
APBB3	0.366753	0.152277
APC	-0.194972	0.0763726
APC2	0.0174593	0.00479434
APCDD1	-1.23195	0.76805
APCS	1.70367	0.830395
APEH	0.446062	0.149431
APEX1	1.15098	0.622825
APEX2	0.210558	0.0726344
APH1A	0.47519	0.15304
APH1B	1.28042	0.559801
API5	1.53474	0.907429
APIP	0.783509	0.275309
APITD1	-0.583466	0.197629
APLF	0.457862	0.191776
APLN	0.878055	0.414624
APLNR	-0.0891203	0.0359694
APLP1	0.57226	0.180327
APLP2	1.28451	0.523009
APOA1	-0.0961277	0.0276406
APOA1BP	1.37012	0.562624
APOA2	0.349708	0.114803
APOA4	-1.40117	0.727497
APOA5	-1.03915	0.611775
APOB	-1.03774	0.380866
APOBEC1	-0.61407	0.206472
APOBEC3	-1.45245	1.02767
APOBR	-1.29159	0.874158
APOC1	-0.802523	0.332647
APOC2	-0.548109	0.184591
APOC3	-1.43448	0.671304
APOD	-0.0332201	0.0091433
APOE	0.846338	0.315144
APOH	-0.636399	0.297351
APOL11B	0.816377	0.41777
APOL6	-0.268897	0.116417
APOL7A	-1.51427	0.890865
APOL8	1.03853	0.45277
APOLD1	-0.61059	0.215448
APOM	-0.0871023	0.0265969
APP	0.398554	0.122675
APPBP2	1.76162	1.08893
APPL1	-0.659795	0.220303
APPL2	-0.702489	0.244847
APRT	0.643597	0.213473
APTX	1.24003	0.493252
AQP1	0.874876	0.533165
AQP11	0.281203	0.0874012
AQP12	-0.673921	0.320151
AQP2	0.860359	0.349298
AQP3	-0.0793403	0.0298303
AQP4	0.855548	0.358759
AQP5	0.0999127	0.0374719
AQP6	-1.24404	0.829793
AQP7	-0.0189305	0.00644567
AQP8	-1.29489	0.850967
AQP9	-1.24179	0.5489
AQR	-1.36981	0.606443
AR	1.54247	0.774007
ARAF	0.102263	0.0318494
ARAP1	0.385523	0.148482
ARAP2	-0.167332	0.0584509
ARAP3	-0.701589	0.250205
ARC	0.66905	0.224686
ARCN1	1.45268	0.689191
AREG	1.20988	0.846542
ARF1	1.0654	0.438384
ARF2	1.10283	0.526396
ARF3	0.416078	0.136171
ARF4	1.09418	0.433153
ARF5	1.21305	0.496098
ARF6	1.86651	1.17426
ARFGAP1	-0.548605	0.241228
ARFGAP2	0.333567	0.123396
ARFGAP3	0.914991	0.389889
ARFGEF1	0.269839	0.0945223
ARFGEF2	-0.170918	0.0747788
ARFIP1	-0.479279	0.157079
ARFIP2	0.0441909	0.0122861
ARFRP1	0.200362	0.057235
ARG1	-0.476961	0.180774
ARG2	-0.0839537	0.0248274
ARHGAP1	0.327933	0.0961501
ARHGAP10	-1.8509	0.992069
ARHGAP11A	0.0675112	0.0190388
ARHGAP12	0.832891	0.295545
ARHGAP15	0.228851	0.0751561
ARHGAP17	-1.72935	0.895836
ARHGAP18	-1.96327	1.1693
ARHGAP19	-1.26366	0.784024
ARHGAP20	-0.0818025	0.0239737
ARHGAP21	-0.588756	0.221314
ARHGAP22	0.0183669	0.00694377
ARHGAP23	-0.18877	0.0728299
ARHGAP24	-0.695328	0.316585
ARHGAP25	0.197735	0.0631464
ARHGAP26	-0.786674	0.275093
ARHGAP27	-0.32948	0.147433
ARHGAP28	0.395904	0.129693
ARHGAP29	-0.925487	0.333568
ARHGAP30	-0.300084	0.107354
ARHGAP31	-2.07086	1.26187
ARHGAP32	1.73079	1.38492
ARHGAP33	-0.524793	0.161442
ARHGAP36	-0.860919	0.293253
ARHGAP39	1.66911	0.956258
ARHGAP4	-0.794091	0.452791
ARHGAP42	0.36525	0.121127
ARHGAP44	-1.31337	0.543325
ARHGAP5	-0.475097	0.169558
ARHGAP6	0.766231	0.285612
ARHGAP8	-0.965167	0.361769
ARHGAP9	-0.854848	0.349956
ARHGDIA	0.953825	0.337934
ARHGDIB	1.04566	0.418933
ARHGDIG	0.659583	0.213562
ARHGEF1	-1.83766	1.35305
ARHGEF10	-0.303037	0.0914329
ARHGEF10L	-0.282668	0.0977177
ARHGEF11	1.49419	1.11169
ARHGEF12	0.439451	0.156207
ARHGEF15	-1.38749	0.659785
ARHGEF16	-0.965914	0.55945
ARHGEF17	-0.33589	0.110733
ARHGEF18	-1.08767	0.405601
ARHGEF2	0.582075	0.184383
ARHGEF25	-1.09753	0.468111
ARHGEF3	-0.073675	0.0247272
ARHGEF38	-0.570404	0.26091
ARHGEF4	-0.919145	0.404009
ARHGEF40	-0.444821	0.151423
ARHGEF5	-1.23326	0.676447
ARHGEF6	0.344885	0.106243
ARHGEF7	-0.84517	0.338631
ARHGEF9	0.652037	0.296112
ARID1A	0.151181	0.0441048
ARID2	-0.661069	0.217178
ARID3A	-1.77716	1.57848
ARID3B	-0.884577	0.329483
ARID4A	1.02718	0.426059
ARID4B	0.0816071	0.0253626
ARID5A	-0.175986	0.0602905
ARID5B	1.2991	0.759196
ARIH1	1.02541	0.418818
ARIH2	-1.53815	0.831138
ARL1	0.87846	0.31879
ARL10	0.178381	0.0593544
ARL11	0.28458	0.0985939
ARL13A	0.307417	0.0961815
ARL13B	1.8705	1.13047
ARL14	-0.658806	0.220821
ARL15	-1.10977	0.655693
ARL16	-0.558255	0.250479
ARL2	1.09239	0.411722
ARL2BP	0.909463	0.317946
ARL3	-1.9977	1.49406
ARL4A	-0.427164	0.153591
ARL4C	0.912717	0.429626
ARL4D	1.03298	0.399434
ARL5A	-0.465408	0.141423
ARL5B	0.245026	0.0790812
ARL6	1.07685	0.401255
ARL6IP1	1.44603	0.60815
ARL6IP4	0.69209	0.233599
ARL6IP5	1.5216	0.645512
ARL8A	0.682884	0.230393
ARL8B	1.53486	0.98909
ARMC1	1.58935	0.928475
ARMC10	1.7379	0.887695
ARMC4	1.27024	0.907926
ARMCX3	1.45655	0.781511
ARMCX5	0.440665	0.22324
ARNT	0.130851	0.0368473
ARNT2	-1.2069	0.570172
ARNTL	-0.808014	0.403061
ARNTL2	-0.652303	0.225615
ARPC1A	1.83792	0.904031
ARPC2	-0.481962	0.197205
ARPC3	1.34106	0.556121
ARPC4	1.37717	0.565508
ARPC5	-1.97238	1.20012
ARPC5L	-1.82872	1.17904
ARPP19	-1.67014	1.354
ARPP21	-0.659695	0.270312
ARR3	-0.951051	0.380041
ARRB1	-1.15597	0.45358
ARRB2	0.507566	0.156527
ARRDC3	-0.524155	0.173729
ARSA	0.281078	0.112197
ARSB	1.50876	0.774149
ARSG	0.790723	0.33279
ARSI	-1.60371	1.12825
ARSJ	-0.541814	0.185651
ARSK	1.27246	0.593589
ART1	-0.0810573	0.0233913
ART2A-PS	-0.32826	0.123137
ART2B	0.83545	0.465741
ART3	-1.30972	0.546347
ART4	-1.06529	0.668751
ART5	-0.36119	0.111155
ARTN	-1.1663	0.540887
ARVCF	1.24783	0.578582
ARX	-1.47914	0.808182
AS3MT	2.06473	2.17157
ASAH1	0.711675	0.284688
ASAH2	0.633497	0.252146
ASAP1	-0.333475	0.116602
ASAP2	0.331007	0.116954
ASAP3	-1.06895	0.514001
ASB10	-0.195599	0.0586325
ASB2	-1.14391	0.459835
ASB4	0.666115	0.343095
ASB6	0.607072	0.210998
ASB8	1.77167	0.909368
ASB9	-0.0801789	0.0284371
ASCC1	0.954654	0.341657
ASCC3	-1.42	0.700465
ASCL1	0.275819	0.115483
ASCL2	-1.74874	0.926604
ASCL3	-0.98936	0.427675
ASF1A	0.661348	0.26967
ASF1B	-0.988846	0.4538
ASGR1	0.760091	0.281183
ASGR2	-1.95785	1.29826
ASH1L	-0.806608	0.323808
ASH2L	1.40041	0.739135
ASL	1.63676	0.871094
ASNA1	0.718788	0.236392
ASNSD1	1.65396	1.00087
ASPA	-1.21421	0.659216
ASPH	0.328325	0.105441
ASPHD1	0.0222359	0.00622704
ASPHD2	-0.721191	0.27306
ASPM	-0.679827	0.371377
ASPN	-2.03083	1.56497
ASPRV1	-1.50076	0.880332
ASPSCR1	0.0874373	0.0246215
ASRGL1	0.585866	0.190863
ASS1	-0.772797	0.337375
ASTL	-0.247875	0.0789476
ASTN1	0.959218	0.451444
ASTN2	0.275008	0.123771
ASXL1	-0.283725	0.0988719
ASXL2	-0.373402	0.1181
ASXL3	1.17778	0.476824
ASZ1	-1.0006	0.51091
ATAD1	0.257048	0.0813276
ATAD2	0.12128	0.041272
ATAD2B	0.193728	0.0589052
ATAD3A	-1.21257	0.848582
ATAD5	-0.173797	0.0477871
ATAT1	-0.436349	0.145123
ATCAY	1.06794	0.412532
ATE1	1.49015	1.00942
ATF2	-0.0542332	0.0195062
ATF3	1.43933	0.87266
ATF4	-0.985083	0.478023
ATF5	0.13746	0.0485518
ATF6	-0.299869	0.146238
ATF6B	0.897752	0.353504
ATF7	0.635368	0.27335
ATF7IP	-0.226912	0.0699767
ATF7IP2	0.417242	0.203746
ATG10	1.58657	1.08993
ATG12	-1.70665	1.45347
ATG13	-1.71968	0.827713
ATG14	0.701883	0.241836
ATG16L1	-1.74829	1.15243
ATG16L2	-0.640024	0.233179
ATG2A	-0.604914	0.210934
ATG3	1.48646	0.769605
ATG4A	-0.156924	0.0456921
ATG4B	0.641116	0.327759
ATG4C	-0.671155	0.22691
ATG4D	0.755193	0.285577
ATG5	1.17479	0.460269
ATG7	0.317225	0.100301
ATG9A	0.648891	0.221481
ATIC	0.86907	0.339698
ATL1	1.66197	0.826723
ATL2	0.975888	0.544908
ATL3	-0.379066	0.162661
ATM	-0.647112	0.244707
ATMIN	-0.806627	0.335583
ATN1	0.308006	0.107247
ATOH1	0.344266	0.122907
ATOH7	0.196549	0.0822121
ATOH8	0.488019	0.199091
ATOX1	1.05511	0.460352
ATP10A	-0.276668	0.0858695
ATP10B	1.82698	1.27972
ATP10D	-0.64783	0.225305
ATP11A	0.729587	0.317477
ATP11B	0.750453	0.27545
ATP11C	-0.436134	0.148312
ATP12A	-0.885897	0.511861
ATP13A1	-0.484923	0.200217
ATP13A2	-0.187623	0.0547195
ATP13A3	0.0520095	0.0165757
ATP13A4	0.690094	0.239026
ATP13A5	-1.50665	0.857051
ATP1A1	-0.800175	0.303845
ATP1A2	0.783612	0.261883
ATP1A3	0.918809	0.335763
ATP1A4	0.04767	0.0134383
ATP1B1	0.917253	0.329104
ATP1B2	-0.164654	0.051734
ATP1B3	0.108877	0.0320379
ATP1B4	-0.430156	0.14861
ATP2A1	-1.50561	1.02303
ATP2A2	-0.0857571	0.0275365
ATP2A3	-0.597217	0.227781
ATP2B1	0.170364	0.0552634
ATP2B2	0.108531	0.0375703
ATP2B3	-0.0514941	0.0163966
ATP2B4	2.00453	1.55516
ATP2C1	0.911511	0.475585
ATP2C2	-0.494887	0.17967
ATP4A	1.08322	0.458236
ATP4B	-1.17245	0.469666
ATP5A1	2.35567	1.82077
ATP5B	1.57552	0.70729
ATP5C1	-0.629807	0.201743
ATP5D	1.20967	0.470469
ATP5E	1.20515	0.457446
ATP5F1	1.37118	0.611609
ATP5G1	1.39596	0.619889
ATP5G2	1.49514	0.639468
ATP5G3	1.54283	0.661418
ATP5H	1.21409	0.458411
ATP5J	0.979699	0.343682
ATP5J2	1.265	0.510819
ATP5K	0.749496	0.261453
ATP5L	1.14685	0.434424
ATP5O	0.9254	0.331039
ATP5S	-0.585942	0.203821
ATP6AP1	2.09594	1.78758
ATP6AP2	0.440121	0.143173
ATP6V0A1	0.451041	0.146666
ATP6V0A2	-0.501737	0.155402
ATP6V0A4	-1.24569	0.520113
ATP6V0B	1.29521	0.523871
ATP6V0C	1.20092	0.48846
ATP6V0D1	0.985561	0.36258
ATP6V0D2	-0.438329	0.145776
ATP6V0E	1.10462	0.521639
ATP6V0E2	1.68021	0.986657
ATP6V1A	0.749485	0.270733
ATP6V1B1	-1.49595	0.630857
ATP6V1B2	0.0273116	0.008873
ATP6V1C1	1.1663	0.709834
ATP6V1C2	0.907431	0.452932
ATP6V1D	0.382569	0.129566
ATP6V1E1	0.855315	0.375945
ATP6V1E2	0.315534	0.123243
ATP6V1F	1.24734	0.474866
ATP6V1G1	1.20375	0.499945
ATP6V1G2	1.27144	0.487556
ATP6V1H	0.259965	0.0843719
ATP7A	0.188504	0.0556978
ATP7B	-1.32411	0.778996
ATP8A1	1.37724	0.687064
ATP8A2	-1.07753	0.643367
ATP8B1	0.229823	0.0704586
ATP8B2	-0.607915	0.22705
ATP8B3	-0.565105	0.197046
ATP8B4	0.127106	0.0447799
ATP9A	0.694409	0.237104
ATP9B	-0.706896	0.400632
ATPAF1	-2.06364	1.1622
ATPAF2	0.0387721	0.0111482
ATPIF1	0.214316	0.0711241
ATR	-0.710844	0.237694
ATRIP	0.944593	0.344769
ATRN	0.50314	0.224665
ATRNL1	-0.4072	0.154608
ATRX	0.284912	0.0976221
ATXN1	-0.352881	0.141229
ATXN10	0.715483	0.283927
ATXN1L	2.35709	1.91847
ATXN2	-0.652197	0.280598
ATXN2L	0.196968	0.0607284
ATXN3	0.880436	0.352031
ATXN7	-0.327202	0.108156
ATXN7L3	-2.10884	1.92702
AU015836	-0.392998	0.184379
AU018091	0.234295	0.084498
AU041133	-0.0116601	0.00399045
AUH	-0.867333	0.332926
AUP1	0.776539	0.261179
AURKA	0.392596	0.164959
AURKAIP1	1.31079	0.54515
AURKB	0.617424	0.260357
AURKC	-2.0399	1.77486
AVEN	1.0378	0.507608
AVIL	-1.62824	1.33734
AVP	0.196659	0.0828289
AVPR1A	-0.74994	0.267487
AVPR1B	-0.828274	0.451658
AVPR2	-1.43715	0.699954
AXIN1	-0.222754	0.0836817
AXIN2	0.963862	0.38175
AXL	0.529497	0.211429
AZGP1	-0.344778	0.103215
AZI2	0.0175948	0.00500062
B230216G23RIK	2.22873	1.68277
B230307C23RIK	0.0870117	0.0327434
B2M	1.38329	0.682332
B3GALNT1	0.595681	0.2129
B3GALNT2	-0.845963	0.367818
B3GALT1	-0.20758	0.0621277
B3GALT2	0.305726	0.126368
B3GALT4	-0.504078	0.163494
B3GALT5	1.23427	0.605102
B3GALT6	0.182927	0.0580474
B3GAT1	0.264471	0.0963173
B3GAT2	-0.809386	0.329742
B3GAT3	0.649312	0.239795
B3GNT1	1.01294	0.370292
B3GNT2	0.73885	0.268151
B3GNT3	-0.48707	0.202836
B3GNT4	0.824104	0.38773
B3GNT5	0.409797	0.153975
B3GNT6	1.08155	0.595431
B3GNT7	0.0462691	0.019728
B3GNT8	-1.98881	1.68768
B4GALNT1	0.935676	0.339669
B4GALNT2	1.48122	0.622066
B4GALNT4	0.119888	0.0336285
B4GALT1	-1.02465	0.374708
B4GALT2	-0.221962	0.0651554
B4GALT3	-1.1331	0.545967
B4GALT4	0.281263	0.0915768
B4GALT5	-1.66098	1.40008
B4GALT6	1.36932	0.633305
B4GALT7	0.180738	0.0609998
B9D1	1.05022	0.392778
B9D2	0.537574	0.190034
BAAT	0.465219	0.189876
BACE1	-1.49224	0.996434
BACE2	1.50529	1.18638
BACH1	-1.00915	0.437591
BACH2	0.104575	0.0452164
BAD	0.939006	0.364906
BAG1	0.695426	0.223503
BAG3	1.37582	0.567149
BAG4	-0.724971	0.258661
BAG5	0.282206	0.0862053
BAG6	0.325337	0.0968625
BAHD1	-2.17499	2.33433
BAI1	-1.19324	0.704626
BAI2	-0.965295	0.346582
BAI3	0.608089	0.237714
BAIAP2	-0.548409	0.174722
BAIAP2L1	-0.906703	0.486952
BAK1	-0.430967	0.141353
BAMBI	0.120036	0.0345696
BANF1	1.27509	0.494731
BANP	-0.376402	0.141845
BAP1	-0.621105	0.22797
BARD1	-0.815433	0.431899
BARHL1	-0.925962	0.447457
BARHL2	-2.24752	2.03899
BARX1	-0.173513	0.0654573
BARX2	0.893826	0.414142
BASP1	0.508623	0.200657
BATF	-1.37119	0.705968
BATF2	-1.13888	0.540745
BATF3	-0.77256	0.439123
BAX	0.829879	0.295173
BAZ1A	-0.922247	0.383415
BAZ1B	-0.578659	0.227675
BAZ2A	-1.80796	1.0726
BBC3	0.334152	0.132385
BBOX1	1.83519	1.37389
BBS1	0.602673	0.207772
BBS10	-0.790905	0.297103
BBS12	-1.4996	0.699915
BBS2	0.366554	0.115549
BBS4	0.146924	0.0407849
BBS5	0.667763	0.257062
BBS7	1.85399	1.03224
BBS9	0.836356	0.338176
BBX	1.7377	1.17621
BC003331	-1.12685	0.557137
BC005764	-0.424143	0.161258
BC018242	0.702261	0.233437
BC021614	-1.44877	0.828787
BC021785	0.158571	0.0647703
BC026585	2.05533	1.17495
BC027231	-0.290404	0.099278
BC048546	0.723244	0.289974
BCAM	0.252709	0.0954414
BCAN	0.233395	0.0667206
BCAP31	1.99526	1.11396
BCAR1	-0.283923	0.0942916
BCAR3	1.03584	0.467279
BCAS2	1.06751	0.41323
BCAT1	1.24889	0.559427
BCAT2	-1.47443	0.958398
BCCIP	1.42041	0.572684
BCDIN3D	0.135625	0.0550981
BCHE	1.80118	1.32706
BCKDHA	0.896322	0.322126
BCKDHB	1.88349	0.97566
BCKDK	0.485644	0.188218
BCL10	1.07033	0.429172
BCL11A	0.78976	0.282094
BCL11B	-1.16913	0.530861
BCL2	-0.397215	0.145356
BCL2L1	-0.993314	0.37371
BCL2L10	1.06638	0.453346
BCL2L11	0.515011	0.17747
BCL2L12	0.203069	0.0636258
BCL2L14	-1.29317	0.579318
BCL2L2	-0.538702	0.187955
BCL3	-0.766745	0.299672
BCL6	2.0042	2.01747
BCL6B	-0.394874	0.150672
BCL9	0.0316197	0.00911951
BCL9L	-1.37457	0.793634
BCLAF1	0.534602	0.198774
BCO2	0.714576	0.356834
BCOR	0.43188	0.177439
BCORL1	0.506142	0.212674
BCR	-1.84444	1.17817
BCS1L	0.271115	0.0841845
BDH1	1.95096	1.75678
BDH2	0.755804	0.348023
BDKRB1	0.354957	0.124502
BDKRB2	-1.73122	1.19619
BDNF	-0.848077	0.311244
BDP1	-0.355599	0.104719
BECN1	2.00834	1.91181
BEND6	0.695445	0.307551
BEST1	0.617728	0.22932
BEST2	0.805183	0.368812
BET1	2.06498	2.01698
BET1L	1.17429	0.48215
BEX1	-0.256805	0.0856931
BEX2	1.45274	0.622862
BFAR	0.870453	0.461644
BFSP1	-0.748614	0.296956
BFSP2	-1.03944	0.490238
BGN	0.269852	0.100204
BHLHA15	0.979175	0.374523
BHLHA9	0.668142	0.290697
BHLHB9	-0.598102	0.251177
BHLHE22	2.05568	1.59111
BHLHE23	-0.506595	0.223654
BHLHE40	0.0125932	0.00365538
BHLHE41	-1.12439	0.533137
BHMT	-0.0514777	0.0180148
BHMT2	-0.655912	0.345766
BICC1	-0.399887	0.141254
BICD1	1.16572	0.50712
BICD2	-0.0908702	0.025635
BID	-0.532608	0.212132
BIK	-1.35919	0.909842
BIN1	0.604707	0.203328
BIN3	-0.602921	0.213732
BIRC2	1.47342	1.12467
BIRC3	-1.08195	0.39604
BIRC5	-0.717065	0.259787
BIRC6	-0.402317	0.128318
BIRC7	1.25209	0.488235
BLCAP	1.31208	0.55297
BLK	-1.87902	0.969911
BLM	0.867214	0.359069
BLMH	0.414843	0.134059
BLNK	-1.25791	0.493967
BLOC1S2	-1.87592	1.12734
BLOC1S3	0.335046	0.121843
BLVRA	1.37948	0.596001
BLVRB	-0.490712	0.154673
BLZF1	0.960314	0.372528
BMF	-1.51572	0.799668
BMI1	0.949751	0.341323
BMP1	-1.77621	0.975634
BMP10	-0.226899	0.0858502
BMP15	-1.96122	1.41297
BMP2	-1.23503	0.515314
BMP2K	0.259399	0.0874067
BMP4	1.54785	1.24293
BMP5	-0.39373	0.12428
BMP6	0.430384	0.167555
BMP7	1.0809	0.526595
BMP8A	-1.9034	1.33254
BMP8B	-0.212098	0.0651673
BMPER	1.33419	0.617594
BMPR1A	-0.238158	0.0805925
BMPR1B	0.803859	0.406717
BMPR2	0.282271	0.0962518
BMS1	1.04662	0.468628
BMX	-1.41786	0.966665
BMYC	1.18525	0.448599
BNC1	0.837089	0.47916
BNC2	0.356016	0.127717
BNIP1	0.88157	0.326674
BNIP2	0.56153	0.235238
BNIP3	-0.217959	0.0633866
BNIPL	-1.24368	0.799712
BOC	-0.761123	0.305389
BOK	-2.29124	1.65494
BOLL	-0.907239	0.490103
BOP1	0.39116	0.12067
BPHL	-0.182796	0.0550435
BPIFA1	-1.41693	1.07437
BPIFB1	-1.37976	0.639491
BPTF	-0.511108	0.181265
BRAF	-0.288774	0.0935673
BRAP	-0.55056	0.192843
BRCA1	1.0947	0.694241
BRCA2	-0.841881	0.32923
BRCC3	0.941429	0.565413
BRD1	-1.52938	1.21058
BRD2	0.156243	0.04564
BRD3	-0.0320617	0.0104402
BRD4	-0.0430149	0.0151151
BRD7	-0.877085	0.318829
BRD8	-1.15764	0.430069
BRDT	-1.23196	0.564486
BRE	1.16865	0.491681
BRF1	-0.548248	0.233692
BRF2	1.08901	0.39981
BRIP1	-1.20604	0.65779
BRIX1	1.70473	1.03559
BRMS1	-0.779441	0.297482
BRPF1	-1.26466	0.815391
BRPF3	-1.26376	0.589788
BRS3	-1.56952	0.902281
BRSK1	-0.939783	0.36297
BRSK2	-0.320442	0.0927214
BRWD1	0.00684637	0.00193504
BSG	1.11809	0.409785
BSND	0.827064	0.366014
BSPRY	-1.44942	0.923016
BST1	-1.27786	0.59123
BST2	0.771656	0.319433
BTBD1	-0.0723917	0.0208163
BTBD3	1.08717	0.432913
BTBD7	-0.290466	0.0996913
BTC	-0.834189	0.505939
BTD	1.15622	0.470364
BTF3	1.45712	0.620745
BTG1	-0.665651	0.270649
BTG2	1.18183	0.511819
BTK	0.685898	0.322094
BTLA	0.00862265	0.00287425
BTN1A1	-2.2511	1.89615
BTNL2	1.43669	1.03791
BTRC	-1.25118	0.830089
BUB1	1.4492	1.055
BUB1B	0.717192	0.304603
BUB3	2.25597	2.34587
BVES	0.614606	0.222382
BYSL	1.398	0.666145
BZW1	1.70953	1.03815
C030039L03RIK	-0.139376	0.0594098
C1D	1.4753	0.840298
C1GALT1	0.439087	0.153901
C1GALT1C1	0.42578	0.173083
C1QA	-0.307274	0.123026
C1QB	-1.12709	0.660239
C1QBP	1.25304	0.490824
C1QC	0.222989	0.0756133
C1QL2	-1.34811	0.604788
C1QL3	-0.0496287	0.0136021
C1QTNF1	-0.410971	0.166223
C1QTNF2	-0.484985	0.171494
C1QTNF3	-0.459641	0.177324
C1QTNF6	-0.69998	0.261721
C1QTNF7	-0.776485	0.287227
C1RA	0.000884362	0.000251528
C2	1.21875	0.738773
C230052I12RIK	-0.441992	0.190229
C2CD2L	-1.18922	0.52992
C2CD3	0.510637	0.183431
C3	0.612221	0.267791
C330013J21RIK	-1.4007	1.04749
C330027C09RIK	-0.220005	0.0628516
C3AR1	0.573481	0.219769
C4BP	0.484777	0.213279
C5AR1	-0.745283	0.277746
C6	-0.969598	0.376296
C77370	0.583065	0.200264
C8A	-0.187272	0.0747033
C8B	-1.83738	1.68138
C8G	0.545149	0.214962
C9	1.00436	0.419589
CAB39	0.428308	0.177424
CABIN1	0.04024	0.0114926
CABLES1	-1.12309	0.477958
CABP1	0.114083	0.0332723
CABP4	-1.41062	0.772304
CABYR	-0.216717	0.0612849
CACNA1A	-0.306436	0.0928135
CACNA1B	-0.604834	0.23741
CACNA1C	-2.35577	2.75121
CACNA1D	-1.22925	0.593123
CACNA1E	-1.01747	0.515203
CACNA1F	1.09416	0.447072
CACNA1G	0.00845824	0.00226527
CACNA1H	-0.0309888	0.00952294
CACNA1S	-2.08495	1.76387
CACNA2D1	1.30905	0.60336
CACNA2D2	-2.41864	2.42956
CACNA2D3	-1.32606	0.573215
CACNA2D4	0.839981	0.358298
CACNB1	-0.483371	0.151397
CACNB2	-0.0446096	0.0149098
CACNB3	-0.446408	0.138217
CACNB4	0.484988	0.175784
CACNG1	-2.43639	2.79479
CACNG2	-1.34553	0.566774
CACNG3	0.805718	0.274568
CACNG4	-1.32523	0.561992
CACNG5	-1.54458	0.765871
CACNG6	-0.414199	0.167216
CACNG7	-0.0993818	0.0283611
CACNG8	-1.18612	0.492027
CACYBP	0.480614	0.155136
CAD	-0.20495	0.0691213
CADM1	0.65436	0.234503
CADM2	1.0522	0.452259
CADM3	0.415298	0.162284
CADM4	0.110907	0.0318579
CADPS	0.958053	0.40458
CADPS2	0.705825	0.33319
CALB1	-0.870735	0.362666
CALB2	0.412962	0.1492
CALCA	0.183009	0.0585603
CALCB	-0.48172	0.239996
CALCOCO1	0.352575	0.117838
CALCOCO2	-0.449149	0.1629
CALCR	0.904937	0.56479
CALCRL	1.00799	0.581794
CALD1	-0.149995	0.042812
CALM4	-1.88085	1.41604
CALR	0.032841	0.010348
CALR3	-2.41499	2.51316
CALU	-0.683051	0.255659
CALY	1.1159	0.411139
CAMK1	1.02279	0.379249
CAMK1D	-0.0329094	0.0108224
CAMK1G	-0.952708	0.368795
CAMK2A	-1.01455	0.522952
CAMK2B	0.309472	0.0894323
CAMK2D	-0.31764	0.111217
CAMK2G	-0.361705	0.17841
CAMK2N1	-1.50969	0.644142
CAMK2N2	-0.528971	0.269668
CAMK4	-0.55566	0.28115
CAMKK1	-2.25382	1.68174
CAMKK2	-1.31757	0.578127
CAMKV	0.708602	0.244233
CAML	-0.43672	0.133694
CAMP	-1.49677	0.775827
CAMSAP1	-1.92633	1.13564
CAMSAP2	-2.42832	3.17507
CAMSAP3	0.207369	0.0760716
CAMTA1	-0.778795	0.379245
CAMTA2	0.746253	0.290698
CAND1	1.43345	1.04255
CANT1	-0.614811	0.224444
CANX	1.65835	1.30597
CAP1	0.247032	0.0710411
CAP2	0.126951	0.0372353
CAPG	0.560334	0.261416
CAPN1	-0.474619	0.158156
CAPN10	0.694699	0.230161
CAPN11	-1.22797	0.845613
CAPN12	0.0384589	0.0135817
CAPN13	-0.294762	0.107746
CAPN2	-0.528545	0.1818
CAPN3	0.120467	0.0376851
CAPN5	-0.123586	0.0431086
CAPN6	-0.908046	0.399449
CAPN7	0.953432	0.555896
CAPN8	-0.493327	0.250101
CAPN9	0.588795	0.268853
CAPNS1	1.27867	0.560639
CAPNS2	-1.57446	0.882096
CAPRIN1	1.59676	0.998694
CAPRIN2	1.14152	0.608463
CAPZA1	2.04416	1.46283
CAPZA2	1.67377	1.03678
CAPZA3	0.621951	0.241164
CAPZB	0.892913	0.31374
CAR1	-0.708637	0.249355
CAR12	-0.709483	0.278823
CAR13	0.890939	0.357142
CAR14	1.22078	0.65499
CAR15	-1.02	0.395986
CAR2	-1.42496	0.745599
CAR3	-0.8001	0.272499
CAR4	0.949571	0.338868
CAR5A	-0.918611	0.386672
CAR5B	-0.281728	0.110295
CAR6	-0.894986	0.431902
CAR7	-1.67607	1.06211
CAR8	1.44756	0.687426
CAR9	-0.606586	0.291658
CARD10	-1.73237	0.824785
CARD11	0.186909	0.0594925
CARD14	0.0943711	0.0389877
CARD6	-1.67894	1.29101
CARF	0.873056	0.391007
CARHSP1	1.58218	0.748811
CARKD	-1.0586	0.597702
CARM1	-1.82701	1.14289
CARS	0.256236	0.0755771
CARS2	1.19313	0.534904
CARTPT	-0.230707	0.0855577
CASC3	0.406363	0.123456
CASC5	-0.702751	0.282666
CASK	-0.11664	0.0457886
CASKIN1	-0.85875	0.490906
CASP1	-0.702009	0.31273
CASP12	0.219855	0.0804836
CASP14	-1.90188	1.12003
CASP2	0.836747	0.294589
CASP3	0.496404	0.15719
CASP4	-0.95277	0.47964
CASP6	-0.761521	0.308167
CASP7	-0.0165404	0.00605724
CASP8	0.16546	0.0594451
CASP8AP2	0.825982	0.283522
CASP9	-1.3038	0.529947
CASQ1	1.17606	0.551005
CASQ2	-0.951875	0.471158
CASR	-1.35997	0.83166
CASS4	0.0878048	0.0310987
CAST	0.332302	0.100379
CASZ1	-1.49847	0.767147
CAT	0.258336	0.0861975
CATSPER1	0.356956	0.139796
CATSPER2	-1.40927	0.691897
CATSPER3	0.722709	0.359718
CATSPERG2	1.243	0.589457
CAV1	-0.753613	0.26696
CAV2	0.101948	0.0322402
CAV3	-1.33085	0.73995
CBFA2T2	-1.04926	0.393759
CBFA2T3	-1.14696	0.469234
CBFB	-0.264809	0.0750206
CBL	0.515823	0.183312
CBLB	0.0568474	0.0157506
CBLC	-1.21253	0.706214
CBLN1	-0.277587	0.0876129
CBLN2	0.623923	0.292053
CBLN4	0.767109	0.383366
CBR1	0.969817	0.342401
CBR2	0.481768	0.20873
CBR3	0.192665	0.054918
CBR4	1.31846	0.593205
CBS	-0.745465	0.25227
CBX1	-0.374327	0.180054
CBX2	-0.368589	0.160485
CBX3	-1.14415	0.543531
CBX4	2.42309	3.24544
CBX5	0.854269	0.331384
CBX6	-0.687687	0.27209
CBX7	-0.409951	0.171358
CBX8	2.06863	1.23657
CBY1	1.2018	0.509442
CC2D1A	0.633421	0.222582
CC2D1B	-1.68123	1.35785
CC2D2A	-0.011176	0.00298586
CCAR1	-0.165141	0.0598524
CCBE1	-0.0770191	0.0221415
CCBL1	0.932943	0.357811
CCBL2	1.38735	0.744175
CCDC101	0.953444	0.409318
CCDC103	0.346111	0.123968
CCDC109B	-0.948948	0.390931
CCDC124	0.947032	0.353436
CCDC126	-0.107036	0.0315715
CCDC141	-1.15295	0.47833
CCDC25	-0.146886	0.0571541
CCDC28B	1.37393	0.603736
CCDC33	-0.955526	0.433258
CCDC39	-1.50628	0.656746
CCDC47	1.99727	1.19529
CCDC55	0.210696	0.0765079
CCDC59	-0.03812	0.0120614
CCDC64	-1.73299	0.927455
CCDC67	-1.14669	0.693251
CCDC79	-1.30715	0.540062
CCDC80	-1.36345	0.630596
CCDC85B	-0.367926	0.114157
CCDC88A	0.752539	0.262208
CCDC91	1.51242	0.701496
CCHCR1	-1.51592	0.841953
CCIN	-0.0170787	0.00517076
CCK	-0.103346	0.030451
CCKAR	2.38556	3.19684
CCKBR	-0.608594	0.217169
CCL1	0.765448	0.276181
CCL11	1.18009	0.693571
CCL12	-0.801459	0.329054
CCL17	-0.338591	0.11453
CCL2	-0.813049	0.31383
CCL20	-0.55266	0.203049
CCL22	-0.345161	0.11257
CCL24	0.176073	0.069367
CCL25	-1.6055	0.709877
CCL27A	1.22688	0.510133
CCL28	-0.388426	0.143484
CCL3	1.24507	0.618795
CCL4	-0.215781	0.0670633
CCL5	-0.455797	0.216779
CCL6	0.184777	0.0670253
CCL7	-0.147498	0.0489111
CCL8	0.595781	0.324631
CCL9	-1.79991	1.38535
CCM2	-2.40493	1.79554
CCNA1	0.435451	0.216691
CCNA2	-0.305371	0.110224
CCNB1	0.0631766	0.0263621
CCNB1IP1	-1.54627	0.709006
CCNB2	-1.10951	0.534377
CCNB3	1.33257	0.585983
CCNC	0.342055	0.106155
CCND1	-0.697402	0.228549
CCND2	1.45128	0.680019
CCND3	0.232397	0.0858756
CCNDBP1	1.64849	0.742597
CCNE1	-0.280089	0.0891664
CCNE2	-0.566453	0.187309
CCNF	-1.32328	0.578871
CCNG1	0.430015	0.156511
CCNH	0.701688	0.301889
CCNK	0.857033	0.313065
CCNL1	-1.02622	0.432302
CCNL2	-0.894232	0.330571
CCNO	0.23391	0.0846523
CCNT1	1.57719	0.859319
CCNT2	-0.39306	0.11773
CCNY	-0.819303	0.335445
CCPG1	0.500646	0.249188
CCR1	-0.578408	0.213705
CCR10	-1.4364	0.706126
CCR1L1	0.895154	0.443107
CCR2	-1.35646	0.744342
CCR3	-1.58743	0.916729
CCR4	-1.01609	0.446914
CCR5	-0.130111	0.0466293
CCR6	0.154496	0.0447605
CCR7	0.227259	0.0786588
CCR8	0.109969	0.0405491
CCR9	-1.48498	0.848494
CCRL2	1.06117	0.696058
CCRN4L	0.022076	0.00733536
CCS	1.52959	0.695524
CCT2	1.61511	0.857586
CCT3	1.13509	0.426738
CCT4	1.06322	0.595749
CCT5	1.19816	0.470702
CCT6A	1.69714	0.828168
CCT6B	-1.0574	0.634427
CCT7	1.14415	0.433301
CCT8	1.35913	0.568428
CCT8L1	-0.630261	0.350225
CD109	1.23526	0.605075
CD14	-0.386411	0.140381
CD151	-1.1758	0.474823
CD160	-0.791535	0.401401
CD163	-1.35357	0.579862
CD163L1	-0.662471	0.265219
CD164	0.659239	0.240335
CD19	-0.656381	0.36743
CD1D1	-0.0469728	0.0139109
CD1D2	0.729868	0.317288
CD2	-0.669659	0.279847
CD207	2.03874	1.82629
CD209A	0.787466	0.278995
CD209B	-1.34852	0.726599
CD209D	-0.470237	0.190771
CD209E	-0.589709	0.230567
CD22	-0.612476	0.245589
CD226	-1.8977	1.50959
CD247	-0.476939	0.156708
CD248	0.650829	0.289598
CD24A	0.187165	0.0557104
CD27	-0.9088	0.382042
CD274	0.377194	0.139088
CD276	-1.5329	1.20799
CD28	-1.31772	0.514378
CD2AP	0.654116	0.230168
CD2BP2	0.289488	0.0872047
CD300A	-0.367368	0.171055
CD300LB	0.541953	0.212036
CD300LD	-0.49331	0.215361
CD300LF	-1.23152	0.480318
CD300LG	-1.23353	0.605567
CD302	-1.14027	0.617431
CD320	-0.405232	0.134726
CD33	0.696252	0.390612
CD34	1.46452	0.789784
CD36	-1.7794	1.24072
CD37	0.764213	0.333543
CD38	-0.0635948	0.0185458
CD3D	-0.257448	0.110996
CD3E	0.61228	0.292693
CD3EAP	0.129135	0.0491046
CD3G	0.259478	0.118535
CD4	-1.00094	0.364329
CD40	-0.722664	0.283
CD40LG	-1.36704	0.718304
CD44	0.234504	0.0852403
CD46	-0.496944	0.190824
CD47	-0.484778	0.204935
CD48	0.625539	0.237014
CD5	-0.416373	0.147964
CD53	-0.6961	0.328106
CD55	-1.23338	0.727367
CD59A	-1.95758	1.04554
CD5L	1.4936	1.06519
CD6	-1.10362	0.676799
CD69	-0.667458	0.23631
CD7	-0.736445	0.41967
CD70	-1.11075	0.473445
CD74	-0.684921	0.266255
CD79A	-1.85904	1.43594
CD79B	-0.628865	0.241435
CD80	-1.25176	0.513456
CD81	1.82644	1.18369
CD83	-0.330145	0.154946
CD84	0.934039	0.568379
CD86	-0.89807	0.556962
CD8A	0.801522	0.289896
CD8B1	0.136538	0.0391045
CD9	1.50713	0.693277
CD93	-1.12657	0.436224
CD96	-0.987145	0.403246
CD97	-0.748403	0.275884
CD99	1.13324	0.483838
CDA	-1.18068	0.578769
CDAN1	-1.01375	0.43099
CDC14A	0.827858	0.338778
CDC14B	-1.23178	0.48124
CDC16	-1.42747	0.679424
CDC20	-0.21887	0.0780223
CDC23	1.73006	0.832557
CDC25A	1.29539	0.907594
CDC25B	-1.24582	0.557244
CDC25C	1.14274	0.448623
CDC26	0.687163	0.227557
CDC27	0.289493	0.0896293
CDC34	0.6242	0.199133
CDC37	1.01052	0.370527
CDC40	-0.988786	0.382785
CDC42	1.8841	1.03712
CDC42BPA	-0.413957	0.156313
CDC42BPB	-1.3447	0.665872
CDC42BPG	-1.03707	0.648528
CDC42EP1	1.50148	0.949983
CDC42EP2	1.33435	0.649282
CDC42EP3	-1.36702	0.610576
CDC42EP4	0.0830708	0.0273504
CDC42EP5	0.0715255	0.0227537
CDC42SE2	1.84808	0.935142
CDC45	-1.00524	0.451251
CDC5L	0.573444	0.188819
CDC6	-0.82969	0.399831
CDC7	-0.275093	0.084975
CDC73	0.409638	0.154932
CDCA5	-0.0263966	0.0096671
CDCA8	-1.73116	0.823248
CDH1	0.145456	0.0529274
CDH10	0.0940571	0.0284323
CDH11	0.464627	0.161721
CDH13	0.100235	0.0284815
CDH15	1.49868	0.895739
CDH16	-0.746719	0.323269
CDH17	0.375968	0.157104
CDH18	0.158254	0.0677046
CDH19	-0.267201	0.0833643
CDH2	2.16193	1.40065
CDH20	-0.0173918	0.0058598
CDH22	-0.644542	0.221734
CDH23	-0.99611	0.583974
CDH26	0.106703	0.0444344
CDH3	0.0775817	0.0287495
CDH4	-1.95178	1.29831
CDH5	-0.936292	0.378114
CDH6	1.49946	1.05917
CDH7	-0.271543	0.0828339
CDH8	0.727205	0.343713
CDH9	-1.01941	0.464891
CDHR1	0.628968	0.209953
CDHR2	-0.389941	0.181078
CDHR3	0.630194	0.254723
CDHR5	-0.233201	0.0954692
CDIPT	1.18764	0.494942
CDK1	-0.16446	0.0487959
CDK10	0.805202	0.270876
CDK11B	0.576699	0.190283
CDK12	-0.556432	0.232938
CDK13	-0.755141	0.282
CDK14	0.861114	0.303799
CDK16	-0.15932	0.0451731
CDK2	-0.158562	0.0591836
CDK20	-0.319357	0.0987056
CDK4	1.11293	0.427605
CDK5	0.351502	0.107634
CDK5R1	0.552411	0.177501
CDK5R2	0.288593	0.0988399
CDK5RAP1	0.829183	0.325101
CDK5RAP2	1.36899	0.644444
CDK6	0.513266	0.272738
CDK7	2.32823	2.13504
CDK8	-1.2888	0.528122
CDK9	-1.57464	1.0088
CDKAL1	-0.515535	0.194017
CDKL1	1.09753	0.712267
CDKL2	-0.146024	0.0512567
CDKL3	-1.46325	0.633681
CDKL4	0.507114	0.224235
CDKN1A	-1.48599	0.648368
CDKN1B	1.50021	0.818078
CDKN1C	2.42245	2.92502
CDKN2A	-0.492151	0.205545
CDKN2AIP	1.39169	0.624999
CDKN2B	0.767447	0.348252
CDKN2C	1.33341	0.864736
CDKN2D	1.66918	0.906097
CDKN3	-1.30382	0.832658
CDO1	1.40786	0.689473
CDON	-1.09546	0.495966
CDS1	0.737645	0.251191
CDS2	1.63723	0.933797
CDT1	-0.469011	0.172848
CDX1	-1.30625	0.700331
CDX2	0.651015	0.228062
CDX4	0.346743	0.127869
CDYL	-1.79088	1.03078
CDYL2	0.716778	0.344308
CEACAM2	-0.623075	0.234995
CEACAM9	-1.33426	0.874536
CEBPA	-0.204775	0.0708112
CEBPB	0.274947	0.0898591
CEBPD	-0.304649	0.0939669
CEBPG	-1.13714	0.53508
CEBPZ	0.328674	0.118698
CECR2	-0.769201	0.298436
CEL	0.0651333	0.0256998
CELA1	1.76924	1.27084
CELA2A	0.128285	0.0509244
CELF1	-1.44302	0.708803
CELF2	-0.35079	0.10752
CELF3	0.464505	0.239711
CELF4	-0.0266556	0.0075381
CELF6	0.427372	0.131566
CELSR1	0.311495	0.117738
CELSR2	-2.15595	1.91375
CELSR3	-0.833885	0.356059
CENPA	-1.09262	0.509885
CENPB	0.079359	0.0241633
CENPC1	0.856395	0.30841
CENPE	0.500023	0.156848
CENPF	0.357927	0.122797
CENPH	0.297438	0.123701
CENPI	0.708652	0.398113
CENPJ	2.01107	1.77534
CENPK	0.00681882	0.00234614
CENPT	-0.497594	0.189405
CENPV	0.864119	0.310673
CENPW	0.420175	0.212056
CEP120	1.62361	0.766166
CEP135	-0.0219003	0.00596763
CEP152	-0.981855	0.392422
CEP164	-0.35924	0.140408
CEP192	-0.735235	0.291992
CEP250	-1.40798	0.68463
CEP290	0.0594201	0.017147
CEP350	-0.582133	0.208318
CEP55	-0.177445	0.0735095
CEP57	0.563841	0.21796
CEP57L1	0.520202	0.213397
CEP63	-0.132435	0.0422781
CEP72	-0.251008	0.0892149
CEP76	-0.421984	0.160531
CEP97	0.653616	0.216531
CEPT1	1.29405	0.935625
CER1	0.206574	0.0700905
CERK	-1.60151	0.955286
CERKL	0.656242	0.233764
CES1C	0.33237	0.132339
CES1D	0.241863	0.0871666
CES1E	0.183795	0.0542125
CES1F	-0.251201	0.0798471
CES1G	-0.308724	0.107779
CES2E	0.506327	0.257861
CES4A	-0.908764	0.417099
CES5A	-0.948894	0.561085
CETN1	-1.18376	0.478421
CETN2	1.91523	1.00724
CETN3	1.46115	0.996591
CETN4	-1.24364	0.86842
CFB	-0.976977	0.458966
CFC1	-0.998502	0.541258
CFD	-0.920182	0.460385
CFH	-0.56626	0.180469
CFI	0.396387	0.136881
CFL1	0.968569	0.34039
CFL2	0.638893	0.34651
CFLAR	0.72886	0.285843
CFTR	-0.0864292	0.0311422
CGA	-1.14259	0.481463
CGGBP1	0.337963	0.126248
CGN	-1.02824	0.634124
CGNL1	-1.28541	0.580091
CGREF1	-0.558764	0.200814
CGRRF1	0.906032	0.322644
CH25H	-0.557386	0.176136
CHAC1	0.418656	0.161237
CHAD	-1.19911	0.504116
CHAF1B	0.0106722	0.00357684
CHAT	-0.506479	0.197417
CHCHD3	0.996354	0.521544
CHCHD4	-1.21251	0.633011
CHCHD6	0.686461	0.252157
CHD1	0.575593	0.190966
CHD1L	-1.45426	0.61975
CHD2	-0.662035	0.297553
CHD3	0.323779	0.0979336
CHD4	0.269085	0.0879559
CHD5	0.762502	0.435634
CHD6	0.141847	0.0450047
CHD7	-0.701755	0.290502
CHD8	-0.676475	0.298758
CHD9	1.144	0.441475
CHDH	1.68397	0.794376
CHEK1	-0.317895	0.112086
CHEK2	1.1794	0.807438
CHERP	0.339292	0.104437
CHFR	-0.962519	0.348407
CHGA	-0.0616442	0.0165827
CHIC2	-0.566491	0.192083
CHID1	0.822822	0.30956
CHIT1	1.07108	0.516616
CHKA	-0.151621	0.0490719
CHKB	0.720421	0.273241
CHL1	0.274635	0.0799618
CHM	0.919476	0.362819
CHML	-1.23521	0.542665
CHMP1A	0.800423	0.287062
CHMP1B	-1.22739	0.801557
CHMP2A	0.55038	0.170287
CHMP2B	1.94361	1.07799
CHMP3	1.01437	0.392566
CHMP4B	-1.90225	1.03543
CHMP4C	-0.0330727	0.0113725
CHMP5	1.89364	1.76971
CHMP6	0.862562	0.308638
CHMP7	0.671705	0.271035
CHN1	0.0110599	0.00338255
CHN2	1.29363	0.545496
CHPF	0.563956	0.186795
CHPF2	-0.67767	0.224007
CHPT1	0.473827	0.176639
CHRAC1	-0.736385	0.297104
CHRD	-1.04026	0.447398
CHRDL1	-0.707965	0.242495
CHRDL2	-1.03556	0.440129
CHRM1	-0.309543	0.0925221
CHRM3	-0.815423	0.472989
CHRM4	-0.386777	0.142061
CHRNA1	-0.303918	0.102561
CHRNA2	0.138443	0.0418638
CHRNA3	-0.128227	0.0370703
CHRNA4	0.132865	0.037737
CHRNA5	-0.50932	0.19533
CHRNA6	-0.870998	0.460529
CHRNA7	0.391652	0.143076
CHRNA9	0.0392597	0.0118652
CHRNB1	-0.115867	0.0372316
CHRNB2	-1.16129	0.512788
CHRNB3	-0.829577	0.329997
CHRNB4	-0.707129	0.333935
CHRND	1.40173	0.738
CHRNE	-0.450678	0.18716
CHRNG	0.484245	0.170616
CHST1	-0.0177442	0.00513833
CHST10	0.751067	0.310671
CHST11	-1.71236	1.09686
CHST12	1.02424	0.464884
CHST13	-0.279058	0.0982053
CHST14	1.33584	0.842446
CHST15	-0.980399	0.425501
CHST2	-1.70642	0.844067
CHST3	-0.475174	0.210229
CHST4	-0.3638	0.112044
CHST5	-1.99188	1.93916
CHST7	-0.00284233	0.000927796
CHST8	2.13093	1.66933
CHST9	-0.214061	0.0774438
CHSY1	-0.106626	0.0392053
CHSY3	-0.618302	0.245663
CHTF18	0.733344	0.3732
CHTF8	0.479882	0.169476
CHUK	-0.602382	0.198443
CHURC1	0.62314	0.204571
CIAO1	1.40672	0.594525
CIAPIN1	-0.00847092	0.00242555
CIB1	0.0227217	0.00690238
CIB2	0.646712	0.216239
CIC	-2.09057	2.24867
CIDEA	-0.643872	0.210427
CIDEB	-0.61726	0.253891
CIITA	0.668353	0.263807
CILP	0.793384	0.369883
CINP	0.348368	0.102366
CIR1	1.40025	0.599349
CIRBP	1.6953	0.836549
CIRH1A	1.12655	0.431421
CISD1	1.32892	0.527089
CISD2	-0.0773463	0.0235256
CISH	0.326899	0.1325
CIT	-0.391494	0.129628
CITED1	0.539303	0.256789
CITED2	2.11905	1.32225
CITED4	0.897945	0.348726
CIZ1	0.173692	0.0582901
CKAP5	0.51666	0.166806
CKB	0.944622	0.332112
CKLF	0.613532	0.277209
CKM	-1.50875	0.763026
CKMT1	0.76595	0.255769
CKMT2	-0.145419	0.0461654
CLASP1	-0.252283	0.0852122
CLASP2	1.72314	0.904963
CLCA1	0.990881	0.563517
CLCA2	-0.845599	0.514255
CLCA3	-0.351565	0.121115
CLCA5	0.716525	0.287619
CLCA6	0.73159	0.406013
CLCC1	-0.589233	0.201059
CLCF1	1.20785	0.802886
CLCN1	0.827626	0.354812
CLCN2	-1.34975	0.650863
CLCN3	0.830309	0.292843
CLCN4-2	1.1538	0.444807
CLCN5	1.00762	0.369334
CLCN6	1.05747	0.447948
CLCN7	-1.1255	0.664878
CLCNKA	-0.689418	0.296214
CLCNKB	0.929005	0.409582
CLDN1	0.692115	0.260691
CLDN10	1.3085	0.548234
CLDN11	-1.0414	0.591402
CLDN12	1.67618	0.816907
CLDN14	1.91411	1.61501
CLDN15	-1.54149	0.967772
CLDN16	-0.665401	0.253734
CLDN18	-0.0369026	0.0147152
CLDN19	0.375861	0.128848
CLDN2	1.30465	0.894799
CLDN22	0.943315	0.571997
CLDN23	-1.03193	0.379047
CLDN3	0.148787	0.0457378
CLDN4	1.13461	0.490155
CLDN5	-1.28917	0.88924
CLDN6	-1.01564	0.646368
CLDN7	0.29885	0.101717
CLDN8	0.372577	0.126763
CLDN9	-0.88584	0.43626
CLEC11A	-0.623286	0.290677
CLEC1B	2.12494	1.79723
CLEC2D	-0.792819	0.362662
CLEC2G	-1.18837	0.693569
CLEC2H	1.73958	1.44292
CLEC2I	-1.63133	0.973812
CLEC3B	0.973796	0.580282
CLEC4A2	0.340685	0.146674
CLEC4D	-1.90075	0.974186
CLEC4E	-1.52668	0.813301
CLEC4F	1.00275	0.559402
CLEC4N	-1.64125	1.35264
CLEC5A	0.03904	0.0155592
CLEC7A	0.722652	0.36041
CLGN	-0.734947	0.318483
CLIC1	-0.216119	0.0952658
CLIC3	-0.232635	0.1021
CLIC4	2.05521	1.96145
CLIC5	-0.573675	0.183933
CLIC6	-0.266356	0.0874719
CLINT1	0.328155	0.128247
CLIP1	-1.16416	0.584569
CLIP2	1.56836	1.27043
CLIP3	1.45192	0.88607
CLK1	-0.369406	0.115408
CLK2	-1.93237	1.05898
CLK3	1.28823	0.574804
CLK4	-0.44204	0.153177
CLMN	-0.894604	0.314239
CLN3	1.3413	0.679397
CLN5	0.882169	0.313603
CLN6	-0.819131	0.429941
CLNK	-1.15524	0.544644
CLNS1A	1.16198	0.443311
[truncated: 10,004 more rows]

## Sheet: HD knock-in mice (Langfelder et
Data from the striatum of HD knock-in mice (Langfelder P, Cantle JP, Chatzopoulou D, Wang N et al. Integrated genomics and proteomics define huntingtin CAG length-dependent networks in mice. Nat Neurosci 2016 Apr;19(4):623-33. PMID: 26900923)
	Age of mice	Fold Changes						Raw p-value						FDR adjusted p-value							Log2(Expression Means)									Expression Means
		Q80	Q92	Q111	Q140	Q175		Q80	Q92	Q111	Q140	Q175		Q80	Q92	Q111	Q140	Q175	Minimum p		WT_10M_STR	Q20_10M_STR	Q80_10M_STR	Q92_10M_STR	Q111_10M_STR	Q140_10M_STR	Q175_10M_STR	Expression		WT_10M_STR	Q20_10M_STR	Q80_10M_STR	Q92_10M_STR	Q111_10M_STR	Q140_10M_STR	Q175_10M_STR		Source
HMGN3	6 month	-0.0287689	0.168648	0.156409	0.245772	0.273036		0.533354	0.00237203	0.00138038	2.72285e-08	5.38064e-11		0.999768	0.0408679	0.013585	5.79769e-07	9.91101e-10	9.91101e-10		9.73365	9.75822	9.69697	9.59432	9.97459	9.93517	10.1665			851.375	866	830	773	1006.12	979	1149.25		protein_coding
	10 months	0.0884959	0.166684	0.236765	0.267608	0.290615		0.0913868	0.00188826	0.000112302	1.03231e-07	1.82038e-11		0.28241	0.0689654	0.00176095	2.67469e-06	8.67714e-10	8.67714e-10		9.61747	9.59991	9.69043	9.82177	9.96578	9.9211	10.007			785.5	776	826.25	905	1000	969.5	1029		protein_coding
NFYA	6 month	-0.0400612	0.020537	0.131053	0.239137	0.333073		0.592974	0.780263	0.0637896	0.0005802	3.2641e-07		0.999768	0.909442	0.229049	0.00391479	3.34792e-06	3.34792e-06		9.96253	10.136	10.0548	9.81918	10.3269	10.3063	10.6035			997.75	1125.25	1063.62	903.375	1284.38	1266.25	1555.88		protein_coding
	10 months	0.0959675	0.15617	0.356495	0.471107	0.488528		0.150182	0.00469884	5.80732e-08	4.38276e-14	1.63147e-12		0.366968	0.115446	2.40665e-06	3.31791e-12	8.77427e-11	3.31791e-12		9.52528	9.58707	9.66844	9.79462	10.0783	10.1077	10.1889			736.875	769.125	813.75	888.125	1081.12	1103.38	1167.25		protein_coding
NFYB	not included in dataset
DLX1	not included in dataset
PRMT3	6 months	0.0344243	0.0497285	0.0274191	0.0414369	0.130707		0.462471	0.224743	0.516994	0.30102	0.00116773		0.999768	0.521604	0.762697	0.504802	0.0053742	0.0053742		9.55027	9.59572	9.59246	9.34041	9.68387	9.56796	9.86089			749.75	773.75	772	648.25	822.5	759	929.875		protein_coding
	10 months	0.00813924	0.11745	0.0815031	0.105112	0.124412		0.864162	0.014569	0.0431916	0.0171552	0.00248516		0.934985	0.196425	0.180828	0.0686956	0.0149621	0.0149621		9.37558	9.39981	9.43359	9.57152	9.61471	9.5577	9.63957			664.25	675.5	691.5	760.875	784	753.625	797.625		protein_coding
DMNT3A	not included in dataset
DMNT3B	not included in dataset
DMNT1
CDC42	6 months	-0.026992	-0.0197943	0.00983885	0.0523915	0.0366066		0.266731	0.416344	0.581792	0.00179855	0.0979561		0.999768	0.692435	0.804418	0.0101191	0.212755	0.0101191		13.1381	13.1903	13.1201	12.8773	13.2618	13.1735	13.3626			9014.88	9347.38	8903.25	7524.25	9821.88	9238.62	10532.5		protein_coding
	10 months	0.0519192	0.06711	0.0438708	0.0891971	0.107635		0.167069	0.0826075	0.198611	0.00976005	0.00272114		0.388822	0.408663	0.466631	0.0446854	0.0160836	0.0160836		13.1265	13.1016	13.1788	13.2233	13.2783	13.245	13.3242			8942.62	8789.5	9273	9563.62	9935	9708.12	10256.4		protein_coding
PAK1	6 months	0.0630767	0.13536	0.14868	0.233617	0.227781		0.0241922	0.0717605	2.2986e-07	1.42328e-06	6.6286e-16		0.787872	0.29345	7.92443e-06	2.09562e-05	2.11911e-14	2.11911e-14		12.6093	12.557	12.6114	12.4475	12.7647	12.7178	12.9194			6248.38	6026	6257.5	5585.5	6959.12	6736.75	7747		protein_coding
	10 months	-0.015144	0.0240452	0.0899847	0.213235	0.16754		0.734429	0.686782	0.0826969	2.53574e-07	0.000508417		0.865005	0.899858	0.275575	5.93479e-06	0.00406359	5.93479e-06		12.4735	12.4788	12.5215	12.5544	12.6999	12.7388	12.7544			5687.25	5708.12	5879.62	6015.25	6653.62	6835.12	6909.62		protein_coding
