# Supplementary material for: A meta-analysis of transcriptomic profiles of Huntington’s disease patients
Source: PLoS One. 2021 Jun 10;16(6):e0253037. doi: 10.1371/journal.pone.0253037 (PMC8191979; doi:10.1371/journal.pone.0253037)
Supplement: S10 File — (XLSX) [file pone.0253037.s011.xlsx]

## Sheet: Sheet1
Name	Score	AUC	2.5% CI	97.5% CI	Z-ratio_1	Z-ratio_2	Z-ratio_3
HMGN3	0.0466327	0.892857	0.755703	1	1.88716	0.780439	2.05655
CDC42	0.112031	0.85119	0.682049	1	1.23687	1.18123	1.8841
DNMT3A	0.170753	0.827381	0.659788	0.994974	-1.23628	-1.78581	-1.13718
NFYA	0.175125	0.863095	0.707494	1	1.7548	0.773962	1.93432
HDAC2	0.487689	0.642857	0.421967	0.863748	1.10551	-0.728975	1.46102
ACTR2	0.679172	0.607143	0.366536	0.84775	-0.0140415	-0.667236	0.0214066
ZDHHC17	0.759323	0.613095	0.376594	0.849597	1.37905	1.24323	-1.05372
VAMP7	0.864439	0.761905	0.563794	0.960016	0.9611	0.572062	1.1774
NFYC	0.896028	0.5	0.264325	0.735675	1.69196	-1.22452	-1.05101
ACTR3	1	0.60119	0.372763	0.829618	0.175852	0.432582	0.905619
ARPC5	1	0.571429	0.339351	0.803506	1.62876	-0.433781	-1.97238
CREB1	1	0.541667	0.301277	0.782056	-0.620732	0.810976	0.567105
DLX1	1	0.583333	0.341842	0.824825	1.14434	-0.292011	-0.538906
DNMT1	1	0.547619	0.303423	0.791815	0.504932	-1.66052	0.878761
DNMT3B	1	0.595238	0.349372	0.841104	0.0637717	-0.0987364	0.497487
HDAC5	1	0.517857	0.278166	0.757549	-0.70189	1.14808	0.150581
NFYB	1	0.791667	0.602708	0.980626	1.30618	0.449431	1.3753
PAK1	1	0.696429	0.483252	0.909605	-0.45938	1.47368	2.07749
PRMT3	1	0.541667	0.296456	0.786878	1.35892	-0.957091	-0.680244
VAMP2	1	0.517857	0.269461	0.766254	-0.834914	0.393189	1.10454
YWHAH	1	0.511905	0.269988	0.753822	-1.3604	0.808264	1.23476
ZDHHC13	1	0.577381	0.308856	0.845906	-1.0102	0.15202	1.01363
